# Supplementary material for: Network Pharmacology and Molecular Dynamics Identified Potential Androgen Receptor-Targeted Metabolites in Crocus alatavicus
Source: Int J Mol Sci. 2025 Apr 9;26(8):3533. doi: 10.3390/ijms26083533 (PMC12027412; doi:10.3390/ijms26083533)
Supplement: Supplementary file 1 [file ijms-26-03533-s001.zip › S1.xlsx]

## Sheet: Sheet1
Index	Compounds	Target	Gene Symbol	Database Source
Lmcp004624	3-Methylkaempferol	Nitric oxide synthase, inducible	NOS2	TCMSP
Lmcp004624	3-Methylkaempferol	Prostaglandin G/H synthase 1	PTGS1	TCMSP
Lmcp004624	3-Methylkaempferol	Androgen receptor	AR	TCMSP
Lmcp004624	3-Methylkaempferol	Prostaglandin G/H synthase 2	PTGS2	TCMSP
Lmcp004624	3-Methylkaempferol	Dipeptidyl peptidase IV	DPP4	TCMSP
Lmcp004624	3-Methylkaempferol	Mitogen-activated protein kinase 14	MAPK14	TCMSP
Lmcp004624	3-Methylkaempferol	Glycogen synthase kinase-3 beta	GSK3B	TCMSP
Lmcp004624	3-Methylkaempferol	Heat shock protein HSP 90	HSP90AA1	TCMSP
Lmcp004624	3-Methylkaempferol	Cell division protein kinase 2	CDK2	TCMSP
Lmcp004624	3-Methylkaempferol	Phosphatidylinositol-4,5-bisphosphate 3-kinase catalytic subunit, gamma isoform	PIK3CG	TCMSP
Lmcp004624	3-Methylkaempferol	mRNA of PKA Catalytic Subunit C-alpha	PRKACA	TCMSP
MWSslk208	Kaurenoic Acid*	Progesterone receptor	PGR	TCMSP
MWSslk208	Kaurenoic Acid*	Mineralocorticoid receptor	NR3C2	TCMSP
MWSslk208	Kaurenoic Acid*	Nuclear receptor coactivator 2	NCOA2	TCMSP
MWSslk208	Kaurenoic Acid*	Myeloperoxidase	MPO	TCMSP
MWSmce025	Fraxetin-8-O-glucoside (Fraxin)	Thrombin	SERPIND1	TCMSP
MWSmce025	Fraxetin-8-O-glucoside (Fraxin)	Prostaglandin G/H synthase 2	PTGS2	TCMSP
MWSmce025	Fraxetin-8-O-glucoside (Fraxin)	mRNA of Protein-tyrosine phosphatase, non-receptor type 1	PTPN1	TCMSP
MWSmce025	Fraxetin-8-O-glucoside (Fraxin)	DNA topoisomerase II	TOP2B	TCMSP
MWSmce025	Fraxetin-8-O-glucoside (Fraxin)	Trypsin-1	PRSS1	TCMSP
mws0064	Eriodictyol (5,7,3',4'-Tetrahydroxyflavanone)	Prostaglandin G/H synthase 1	PTGS1	TCMSP
mws0064	Eriodictyol (5,7,3',4'-Tetrahydroxyflavanone)	Prostaglandin G/H synthase 2	PTGS2	TCMSP
mws0064	Eriodictyol (5,7,3',4'-Tetrahydroxyflavanone)	Heat shock protein HSP 90	HSP90AA1	TCMSP
mws0064	Eriodictyol (5,7,3',4'-Tetrahydroxyflavanone)	mRNA of PKA Catalytic Subunit C-alpha	PRKACA	TCMSP
mws0064	Eriodictyol (5,7,3',4'-Tetrahydroxyflavanone)	Nuclear receptor coactivator 2	NCOA2	TCMSP
mws0064	Eriodictyol (5,7,3',4'-Tetrahydroxyflavanone)	Phosphatidylinositol-4,5-bisphosphate 3-kinase catalytic subunit, gamma isoform	PIK3CG	TCMSP
mws0064	Eriodictyol (5,7,3',4'-Tetrahydroxyflavanone)	Heme oxygenase 1	HMOX1	TCMSP
mws0064	Eriodictyol (5,7,3',4'-Tetrahydroxyflavanone)	Nuclear factor erythroid 2-related factor 2	NFE2L2	TCMSP
mws0064	Eriodictyol (5,7,3',4'-Tetrahydroxyflavanone)	NAD(P)H dehydrogenase [quinone] 1	NQO1	TCMSP
pmp000548	Pratensein	Nitric oxide synthase, inducible	NOS2	TCMSP
pmp000548	Pratensein	Prostaglandin G/H synthase 1	PTGS1	TCMSP
pmp000548	Pratensein	Estrogen receptor	ESR1	TCMSP
pmp000548	Pratensein	Androgen receptor	AR	TCMSP
pmp000548	Pratensein	Peroxisome proliferator activated receptor gamma	PPARG	TCMSP
pmp000548	Pratensein	Prostaglandin G/H synthase 2	PTGS2	TCMSP
pmp000548	Pratensein	Estrogen receptor beta	ESR2	TCMSP
pmp000548	Pratensein	Dipeptidyl peptidase IV	DPP4	TCMSP
pmp000548	Pratensein	Mitogen-activated protein kinase 14	MAPK14	TCMSP
pmp000548	Pratensein	Glycogen synthase kinase-3 beta	GSK3B	TCMSP
pmp000548	Pratensein	Heat shock protein HSP 90	HSP90AA1	TCMSP
pmp000548	Pratensein	Cell division protein kinase 2	CDK2	TCMSP
pmp000548	Pratensein	Serine/threonine-protein kinase Chk1	CHEK1	TCMSP
pmp000548	Pratensein	mRNA of PKA Catalytic Subunit C-alpha	PRKACA	TCMSP
pmp000548	Pratensein	Trypsin-1	PRSS1	TCMSP
pmp000548	Pratensein	Proto-oncogene serine/threonine-protein kinase Pim-1	PIM1	TCMSP
pmp000548	Pratensein	Cyclin-A2	CCNA2	TCMSP
pmp000548	Pratensein	Nuclear receptor coactivator 2	NCOA2	TCMSP
pmp000548	Pratensein	Calmodulin	CALM2	TCMSP
MWSHY0017	Naringenin (5,7,4'-Trihydroxyflavanone)	Prostaglandin G/H synthase 1	PTGS1	TCMSP
MWSHY0017	Naringenin (5,7,4'-Trihydroxyflavanone)	Estrogen receptor	ESR1	TCMSP
MWSHY0017	Naringenin (5,7,4'-Trihydroxyflavanone)	Prostaglandin G/H synthase 2	PTGS2	TCMSP
MWSHY0017	Naringenin (5,7,4'-Trihydroxyflavanone)	Heat shock protein HSP 90	HSP90AA1	TCMSP
MWSHY0017	Naringenin (5,7,4'-Trihydroxyflavanone)	Beta-lactamase	LACTBL1	TCMSP
MWSHY0017	Naringenin (5,7,4'-Trihydroxyflavanone)	mRNA of PKA Catalytic Subunit C-alpha	PRKACA	TCMSP
MWSHY0017	Naringenin (5,7,4'-Trihydroxyflavanone)	Phosphatidylinositol-4,5-bisphosphate 3-kinase catalytic subunit, gamma isoform	PIK3CG	TCMSP
MWSHY0017	Naringenin (5,7,4'-Trihydroxyflavanone)	Transcription factor p65	RELA	TCMSP
MWSHY0017	Naringenin (5,7,4'-Trihydroxyflavanone)	RAC-alpha serine/threonine-protein kinase	AKT1	TCMSP
MWSHY0017	Naringenin (5,7,4'-Trihydroxyflavanone)	Apoptosis regulator Bcl-2	BCL2	TCMSP
MWSHY0017	Naringenin (5,7,4'-Trihydroxyflavanone)	Mitogen-activated protein kinase 3	MAPK3	TCMSP
MWSHY0017	Naringenin (5,7,4'-Trihydroxyflavanone)	Mitogen-activated protein kinase 1	MAPK1	TCMSP
MWSHY0017	Naringenin (5,7,4'-Trihydroxyflavanone)	Caspase-3	CASP3	TCMSP
MWSHY0017	Naringenin (5,7,4'-Trihydroxyflavanone)	Fatty acid synthase	FASN	TCMSP
MWSHY0017	Naringenin (5,7,4'-Trihydroxyflavanone)	Low-density lipoprotein receptor	LDLR	TCMSP
MWSHY0017	Naringenin (5,7,4'-Trihydroxyflavanone)	Bcl2 antagonist of cell death	BAD	TCMSP
MWSHY0017	Naringenin (5,7,4'-Trihydroxyflavanone)	Superoxide dismutase [Cu-Zn]	SOD1	TCMSP
MWSHY0017	Naringenin (5,7,4'-Trihydroxyflavanone)	Catalase	CAT	TCMSP
MWSHY0017	Naringenin (5,7,4'-Trihydroxyflavanone)	Peroxisome proliferator-activated receptor gamma	PPARG	TCMSP
MWSHY0017	Naringenin (5,7,4'-Trihydroxyflavanone)	Microsomal triglyceride transfer protein large subunit	MTTP	TCMSP
MWSHY0017	Naringenin (5,7,4'-Trihydroxyflavanone)	Apolipoprotein B-100	APOB	TCMSP
MWSHY0017	Naringenin (5,7,4'-Trihydroxyflavanone)	Phospholipase B1, membrane-associated	PLB1	TCMSP
MWSHY0017	Naringenin (5,7,4'-Trihydroxyflavanone)	3-hydroxy-3-methylglutaryl-coenzyme A reductase	HMGCR	TCMSP
MWSHY0017	Naringenin (5,7,4'-Trihydroxyflavanone)	Cytochrome P450 19A1	CYP19A1	TCMSP
MWSHY0017	Naringenin (5,7,4'-Trihydroxyflavanone)	Glutathione S-transferase P	GSTP1	TCMSP
MWSHY0017	Naringenin (5,7,4'-Trihydroxyflavanone)	UDP-glucuronosyltransferase 1-1	UGT1A8	TCMSP
MWSHY0017	Naringenin (5,7,4'-Trihydroxyflavanone)	Peroxisome proliferator-activated receptor alpha	PPARA	TCMSP
MWSHY0017	Naringenin (5,7,4'-Trihydroxyflavanone)	Sterol regulatory element-binding protein 1	SREBF1	TCMSP
MWSHY0017	Naringenin (5,7,4'-Trihydroxyflavanone)	Glutathione reductase, mitochondrial	GSR	TCMSP
MWSHY0017	Naringenin (5,7,4'-Trihydroxyflavanone)	Multidrug resistance-associated protein 1	ABCC1	TCMSP
MWSHY0017	Naringenin (5,7,4'-Trihydroxyflavanone)	Adiponectin	ADIPOQ	TCMSP
MWSHY0017	Naringenin (5,7,4'-Trihydroxyflavanone)	Sterol O-acyltransferase 2	SOAT2	TCMSP
MWSHY0017	Naringenin (5,7,4'-Trihydroxyflavanone)	Aldo-keto reductase family 1 member C1	AKR1C1	TCMSP
MWSHY0017	Naringenin (5,7,4'-Trihydroxyflavanone)	Aspartate aminotransferase, cytoplasmic	GOT1	TCMSP
MWSHY0017	Naringenin (5,7,4'-Trihydroxyflavanone)	4-aminobutyrate aminotransferase, mitochondrial	ABAT	TCMSP
MWSHY0017	Naringenin (5,7,4'-Trihydroxyflavanone)	Liver carboxylesterase 1	CES1	TCMSP
MWSHY0017	Naringenin (5,7,4'-Trihydroxyflavanone)	Sterol O-acyltransferase 1	SOAT1	TCMSP
MWSmce674	Phylloquinone (Vitamin K1)	Prostaglandin G/H synthase 2	PTGS2	TCMSP
mws2627	Tamarixetin (3,3',5,7-Tetrahydroxy-4'-Methoxyflavone)	Nitric oxide synthase, inducible	NOS2	TCMSP
mws2627	Tamarixetin (3,3',5,7-Tetrahydroxy-4'-Methoxyflavone)	Prostaglandin G/H synthase 1	PTGS1	TCMSP
mws2627	Tamarixetin (3,3',5,7-Tetrahydroxy-4'-Methoxyflavone)	Androgen receptor	AR	TCMSP
mws2627	Tamarixetin (3,3',5,7-Tetrahydroxy-4'-Methoxyflavone)	Prostaglandin G/H synthase 2	PTGS2	TCMSP
mws2627	Tamarixetin (3,3',5,7-Tetrahydroxy-4'-Methoxyflavone)	Coagulation factor VII	F7	TCMSP
mws2627	Tamarixetin (3,3',5,7-Tetrahydroxy-4'-Methoxyflavone)	Dipeptidyl peptidase IV	DPP4	TCMSP
mws2627	Tamarixetin (3,3',5,7-Tetrahydroxy-4'-Methoxyflavone)	Mitogen-activated protein kinase 14	MAPK14	TCMSP
mws2627	Tamarixetin (3,3',5,7-Tetrahydroxy-4'-Methoxyflavone)	Glycogen synthase kinase-3 beta	GSK3B	TCMSP
mws2627	Tamarixetin (3,3',5,7-Tetrahydroxy-4'-Methoxyflavone)	Heat shock protein HSP 90	HSP90AA1	TCMSP
mws2627	Tamarixetin (3,3',5,7-Tetrahydroxy-4'-Methoxyflavone)	Cell division protein kinase 2	CDK2	TCMSP
mws2627	Tamarixetin (3,3',5,7-Tetrahydroxy-4'-Methoxyflavone)	Serine/threonine-protein kinase Chk1	CHEK1	TCMSP
mws2627	Tamarixetin (3,3',5,7-Tetrahydroxy-4'-Methoxyflavone)	Trypsin-1	PRSS1	TCMSP
mws2627	Tamarixetin (3,3',5,7-Tetrahydroxy-4'-Methoxyflavone)	Nuclear receptor coactivator 2	NCOA2	TCMSP
mws2627	Tamarixetin (3,3',5,7-Tetrahydroxy-4'-Methoxyflavone)	Calmodulin	CALM2	TCMSP
mws2627	Tamarixetin (3,3',5,7-Tetrahydroxy-4'-Methoxyflavone)	Phosphatidylinositol-4,5-bisphosphate 3-kinase catalytic subunit, gamma isoform	PIK3CG	TCMSP
mws0043	Nobiletin (5,6,7,8,3',4'-Hexamethoxyflavone)	Nitric oxide synthase, inducible	NOS2	TCMSP
mws0043	Nobiletin (5,6,7,8,3',4'-Hexamethoxyflavone)	Prostaglandin G/H synthase 1	PTGS1	TCMSP
mws0043	Nobiletin (5,6,7,8,3',4'-Hexamethoxyflavone)	Thrombin	SERPIND1	TCMSP
mws0043	Nobiletin (5,6,7,8,3',4'-Hexamethoxyflavone)	Potassium voltage-gated channel subfamily H member 2	KCNH2	TCMSP
mws0043	Nobiletin (5,6,7,8,3',4'-Hexamethoxyflavone)	Estrogen receptor	ESR1	TCMSP
mws0043	Nobiletin (5,6,7,8,3',4'-Hexamethoxyflavone)	Androgen receptor	AR	TCMSP
mws0043	Nobiletin (5,6,7,8,3',4'-Hexamethoxyflavone)	Peroxisome proliferator activated receptor gamma	PPARG	TCMSP
mws0043	Nobiletin (5,6,7,8,3',4'-Hexamethoxyflavone)	Coagulation factor Xa	F7	TCMSP
mws0043	Nobiletin (5,6,7,8,3',4'-Hexamethoxyflavone)	Prostaglandin G/H synthase 2	PTGS2	TCMSP
mws0043	Nobiletin (5,6,7,8,3',4'-Hexamethoxyflavone)	Coagulation factor VII	F7	TCMSP
mws0043	Nobiletin (5,6,7,8,3',4'-Hexamethoxyflavone)	mRNA of Protein-tyrosine phosphatase, non-receptor type 1	PTPN1	TCMSP
mws0043	Nobiletin (5,6,7,8,3',4'-Hexamethoxyflavone)	DNA topoisomerase II	TOP2B	TCMSP
mws0043	Nobiletin (5,6,7,8,3',4'-Hexamethoxyflavone)	Estrogen receptor beta	ESR2	TCMSP
mws0043	Nobiletin (5,6,7,8,3',4'-Hexamethoxyflavone)	Dipeptidyl peptidase IV	DPP4	TCMSP
mws0043	Nobiletin (5,6,7,8,3',4'-Hexamethoxyflavone)	Heat shock protein HSP 90	HSP90AA1	TCMSP
mws0043	Nobiletin (5,6,7,8,3',4'-Hexamethoxyflavone)	Serine/threonine-protein kinase Chk1	CHEK1	TCMSP
mws0043	Nobiletin (5,6,7,8,3',4'-Hexamethoxyflavone)	Trypsin-1	PRSS1	TCMSP
mws0043	Nobiletin (5,6,7,8,3',4'-Hexamethoxyflavone)	Nuclear receptor coactivator 2	NCOA2	TCMSP
mws0043	Nobiletin (5,6,7,8,3',4'-Hexamethoxyflavone)	Calcium-activated potassium channel subunit alpha 1	KCNMA1	TCMSP
mws0043	Nobiletin (5,6,7,8,3',4'-Hexamethoxyflavone)	Calmodulin	CALM2	TCMSP
mws0043	Nobiletin (5,6,7,8,3',4'-Hexamethoxyflavone)	Glycogen synthase kinase-3 beta	GSK3B	TCMSP
mws0043	Nobiletin (5,6,7,8,3',4'-Hexamethoxyflavone)	Sodium channel protein type 5 subunit alpha	SCN5A	TCMSP
mws0043	Nobiletin (5,6,7,8,3',4'-Hexamethoxyflavone)	Apoptosis regulator Bcl-2	BCL2	TCMSP
mws0043	Nobiletin (5,6,7,8,3',4'-Hexamethoxyflavone)	Apoptosis regulator BAX	BAX	TCMSP
mws0043	Nobiletin (5,6,7,8,3',4'-Hexamethoxyflavone)	Caspase-9	CASP9	TCMSP
mws0043	Nobiletin (5,6,7,8,3',4'-Hexamethoxyflavone)	Matrix metalloproteinase-9	MMP9	TCMSP
mws0043	Nobiletin (5,6,7,8,3',4'-Hexamethoxyflavone)	Transcription factor AP-1	JUN	TCMSP
mws0043	Nobiletin (5,6,7,8,3',4'-Hexamethoxyflavone)	Cellular tumor antigen p53	TP53	TCMSP
mws0043	Nobiletin (5,6,7,8,3',4'-Hexamethoxyflavone)	Mitogen-activated protein kinase 8	MAPK8	TCMSP
mws0043	Nobiletin (5,6,7,8,3',4'-Hexamethoxyflavone)	Metalloproteinase inhibitor 1	TIMP1	TCMSP
mws0043	Nobiletin (5,6,7,8,3',4'-Hexamethoxyflavone)	Peroxisome proliferator-activated receptor gamma	PPARG	TCMSP
mws0043	Nobiletin (5,6,7,8,3',4'-Hexamethoxyflavone)	Cyclic AMP-responsive element-binding protein 1	CREB1	TCMSP
mws0043	Nobiletin (5,6,7,8,3',4'-Hexamethoxyflavone)	Cytosolic phospholipase A2	PLA2G4A	TCMSP
mws0043	Nobiletin (5,6,7,8,3',4'-Hexamethoxyflavone)	Scavenger receptor cysteine-rich type 1 protein M130	CD163	TCMSP
mws0043	Nobiletin (5,6,7,8,3',4'-Hexamethoxyflavone)	Ephrin type-B receptor 2	EPHB2	TCMSP
Zaxn006988	Isopimaric acid*	Retinoic acid receptor RXR-alpha	RXRA	TCMSP
Zaxn006988	Isopimaric acid*	Progesterone receptor	PGR	TCMSP
Zaxn006988	Isopimaric acid*	Prostaglandin G/H synthase 2	PTGS2	TCMSP
Zaxn006988	Isopimaric acid*	Nuclear receptor coactivator 2	NCOA2	TCMSP
Zaxn006988	Isopimaric acid*	Nuclear receptor coactivator 1	NCOA1	TCMSP
Wbmn011269	Vitexilactone	Progesterone receptor	PGR	TCMSP
Wbmn011269	Vitexilactone	Nuclear receptor coactivator 2	NCOA2	TCMSP
Wbmn011269	Vitexilactone	Nuclear receptor coactivator 1	NCOA1	TCMSP
MWSHY0008	Apigenin-6-C-glucoside (Isovitexin)*	Prostaglandin G/H synthase 2	PTGS2	TCMSP
MWSHY0008	Apigenin-6-C-glucoside (Isovitexin)*	Androgen receptor	AR	TCMSP
MWSHY0008	Apigenin-6-C-glucoside (Isovitexin)*	DNA topoisomerase II	TOP2B	TCMSP
MWSHY0008	Apigenin-6-C-glucoside (Isovitexin)*	Transcription factor p65	RELA	TCMSP
MWSHY0008	Apigenin-6-C-glucoside (Isovitexin)*	Inhibitor of nuclear factor kappa-B kinase subunit beta	IKBKB	TCMSP
MWSHY0008	Apigenin-6-C-glucoside (Isovitexin)*	Tumor necrosis factor	TNF	TCMSP
mws0051	Acacetin	Nitric oxide synthase, inducible	NOS2	TCMSP
mws0051	Acacetin	Prostaglandin G/H synthase 1	PTGS1	TCMSP
mws0051	Acacetin	Androgen receptor	AR	TCMSP
mws0051	Acacetin	Prostaglandin G/H synthase 2	PTGS2	TCMSP
mws0051	Acacetin	Dipeptidyl peptidase IV	DPP4	TCMSP
mws0051	Acacetin	Heat shock protein HSP 90	HSP90AA1	TCMSP
mws0051	Acacetin	Cell division protein kinase 2	CDK2	TCMSP
mws0051	Acacetin	mRNA of PKA Catalytic Subunit C-alpha	PRKACA	TCMSP
mws0051	Acacetin	Trypsin-1	PRSS1	TCMSP
mws0051	Acacetin	Nuclear receptor coactivator 2	NCOA2	TCMSP
mws0051	Acacetin	Nuclear receptor coactivator 1	NCOA1	TCMSP
mws0051	Acacetin	Calmodulin	CALM2	TCMSP
mws0051	Acacetin	Phosphatidylinositol-4,5-bisphosphate 3-kinase catalytic subunit, gamma isoform	PIK3CG	TCMSP
mws0051	Acacetin	Serine/threonine-protein kinase Chk1	CHEK1	TCMSP
mws0051	Acacetin	Beta-2 adrenergic receptor	ADRB2	TCMSP
mws0051	Acacetin	CGMP-inhibited 3',5'-cyclic phosphodiesterase A	PDE3A	TCMSP
mws0051	Acacetin	Transcription factor p65	RELA	TCMSP
mws0051	Acacetin	Apoptosis regulator Bcl-2	BCL2	TCMSP
mws0051	Acacetin	Cyclin-dependent kinase inhibitor 1	CDKN1A	TCMSP
mws0051	Acacetin	Apoptosis regulator BAX	BAX	TCMSP
mws0051	Acacetin	Caspase-3	CASP3	TCMSP
mws0051	Acacetin	Cellular tumor antigen p53	TP53	TCMSP
mws0051	Acacetin	Caspase-8	CASP8	TCMSP
mws0051	Acacetin	Fatty acid synthase	FASN	TCMSP
mws0051	Acacetin	Tumor necrosis factor ligand superfamily member 6	FASLG	TCMSP
mws0051	Acacetin	Cytochrome P450 19A1	CYP19A1	TCMSP
mws0044	Taxifolin(Dihydroquercetin)	Prostaglandin G/H synthase 1	PTGS1	TCMSP
mws0044	Taxifolin(Dihydroquercetin)	Prostaglandin G/H synthase 2	PTGS2	TCMSP
mws0044	Taxifolin(Dihydroquercetin)	Heat shock protein HSP 90	HSP90AA1	TCMSP
mws0044	Taxifolin(Dihydroquercetin)	Phosphatidylinositol-4,5-bisphosphate 3-kinase catalytic subunit, gamma isoform	PIK3CG	TCMSP
mws0044	Taxifolin(Dihydroquercetin)	Retinoic acid receptor RXR-alpha	RXRA	TCMSP
mws0044	Taxifolin(Dihydroquercetin)	Aldose reductase	AKR1B1	TCMSP
mws0044	Taxifolin(Dihydroquercetin)	Transcription factor p65	RELA	TCMSP
mws0044	Taxifolin(Dihydroquercetin)	Intercellular adhesion molecule 1	ICAM1	TCMSP
mws0044	Taxifolin(Dihydroquercetin)	Diacylglycerol O-acyltransferase 2	DGAT2	TCMSP
mws0044	Taxifolin(Dihydroquercetin)	Microsomal triglyceride transfer protein large subunit	MTTP	TCMSP
mws0044	Taxifolin(Dihydroquercetin)	Apolipoprotein B-100	APOB	TCMSP
MWSmce328	Isochlorogenic acid C	Coagulation factor Xa	F7	TCMSP
MWSmce328	Isochlorogenic acid C	mRNA of Protein-tyrosine phosphatase, non-receptor type 1	PTPN1	TCMSP
Cmsp004086	Dihydrokaempferide	Prostaglandin G/H synthase 1	PTGS1	TCMSP
Cmsp004086	Dihydrokaempferide	Sodium channel protein type 5 subunit alpha	SCN5A	TCMSP
Cmsp004086	Dihydrokaempferide	Prostaglandin G/H synthase 2	PTGS2	TCMSP
Cmsp004086	Dihydrokaempferide	Heat shock protein HSP 90	HSP90AA1	TCMSP
Cmsp004086	Dihydrokaempferide	Phosphatidylinositol-4,5-bisphosphate 3-kinase catalytic subunit, gamma isoform	PIK3CG	TCMSP
Cmsp004086	Dihydrokaempferide	mRNA of PKA Catalytic Subunit C-alpha	PRKACA	TCMSP
Cmsp004086	Dihydrokaempferide	Nuclear receptor coactivator 2	NCOA2	TCMSP
Cmsp004086	Dihydrokaempferide	Calmodulin	CALM2	TCMSP
Lmdp003808	Azaleatin (5-O-Methylquercetin)	Nitric oxide synthase, inducible	NOS2	TCMSP
Lmdp003808	Azaleatin (5-O-Methylquercetin)	Prostaglandin G/H synthase 1	PTGS1	TCMSP
Lmdp003808	Azaleatin (5-O-Methylquercetin)	Androgen receptor	AR	TCMSP
Lmdp003808	Azaleatin (5-O-Methylquercetin)	Prostaglandin G/H synthase 2	PTGS2	TCMSP
Lmdp003808	Azaleatin (5-O-Methylquercetin)	Coagulation factor VII	F7	TCMSP
Lmdp003808	Azaleatin (5-O-Methylquercetin)	Estrogen receptor beta	ESR2	TCMSP
Lmdp003808	Azaleatin (5-O-Methylquercetin)	Dipeptidyl peptidase IV	DPP4	TCMSP
Lmdp003808	Azaleatin (5-O-Methylquercetin)	Heat shock protein HSP 90	HSP90AA1	TCMSP
Lmdp003808	Azaleatin (5-O-Methylquercetin)	Cell division protein kinase 2	CDK2	TCMSP
Lmdp003808	Azaleatin (5-O-Methylquercetin)	Phosphatidylinositol-4,5-bisphosphate 3-kinase catalytic subunit, gamma isoform	PIK3CG	TCMSP
Lmdp003808	Azaleatin (5-O-Methylquercetin)	Trypsin-1	PRSS1	TCMSP
Lmdp003808	Azaleatin (5-O-Methylquercetin)	Nuclear receptor coactivator 2	NCOA2	TCMSP
Lmdp003808	Azaleatin (5-O-Methylquercetin)	Calmodulin	CALM2	TCMSP
mws0906	Coniferin	Muscarinic acetylcholine receptor M3	CHRM3	TCMSP
mws0906	Coniferin	Muscarinic acetylcholine receptor M1	CHRM1	TCMSP
mws0906	Coniferin	Estrogen receptor	ESR1	TCMSP
mws0906	Coniferin	Androgen receptor	AR	TCMSP
mws0906	Coniferin	Sodium channel protein type 5 subunit alpha	SCN5A	TCMSP
mws0906	Coniferin	Peroxisome proliferator activated receptor gamma	PPARG	TCMSP
mws0906	Coniferin	Prostaglandin G/H synthase 2	PTGS2	TCMSP
mws0906	Coniferin	Carbonic anhydrase II	CA2	TCMSP
mws0906	Coniferin	CGMP-inhibited 3',5'-cyclic phosphodiesterase A	PDE3A	TCMSP
mws0906	Coniferin	Alpha-1B adrenergic receptor	ADRA1B	TCMSP
mws0906	Coniferin	Beta-2 adrenergic receptor	ADRB2	TCMSP
mws0906	Coniferin	Alpha-1D adrenergic receptor	ADRA1D	TCMSP
mws0906	Coniferin	DNA topoisomerase II	TOP2B	TCMSP
mws0906	Coniferin	Mu-type opioid receptor	OPRM1	TCMSP
mws0906	Coniferin	Cell division protein kinase 2	CDK2	TCMSP
mws0906	Coniferin	Beta-lactamase	LACTBL1	TCMSP
mws0906	Coniferin	Neuronal acetylcholine receptor protein, alpha-7 chain	CHRNA7	TCMSP
mws0906	Coniferin	Ig gamma-1 chain C region	IGHG1	TCMSP
mws0906	Coniferin	Proto-oncogene serine/threonine-protein kinase Pim-1	PIM1	TCMSP
mws0906	Coniferin	Cyclin-A2	CCNA2	TCMSP
mws0906	Coniferin	Nuclear receptor coactivator 2	NCOA2	TCMSP
mws0906	Coniferin	Nuclear receptor coactivator 1	NCOA1	TCMSP
Zmzp006646	Capillarisin	Prostaglandin G/H synthase 1	PTGS1	TCMSP
Zmzp006646	Capillarisin	Prostaglandin G/H synthase 2	PTGS2	TCMSP
Zmzp006646	Capillarisin	mRNA of Protein-tyrosine phosphatase, non-receptor type 1	PTPN1	TCMSP
Zmzp006646	Capillarisin	Aldose reductase	AKR1B1	TCMSP
Zmzp006646	Capillarisin	Dipeptidyl peptidase IV	DPP4	TCMSP
Zmzp006646	Capillarisin	Glycogen phosphorylase, muscle form	PYGM	TCMSP
Zmzp006646	Capillarisin	Mitogen-activated protein kinase 14	MAPK14	TCMSP
Zmzp006646	Capillarisin	Glycogen synthase kinase-3 beta	GSK3B	TCMSP
Zmzp006646	Capillarisin	Heat shock protein HSP 90	HSP90AA1	TCMSP
Zmzp006646	Capillarisin	Cell division protein kinase 2	CDK2	TCMSP
Zmzp006646	Capillarisin	Phosphatidylinositol-4,5-bisphosphate 3-kinase catalytic subunit, gamma isoform	PIK3CG	TCMSP
Zmzp006646	Capillarisin	Serine/threonine-protein kinase Chk1	CHEK1	TCMSP
Zmzp006646	Capillarisin	mRNA of PKA Catalytic Subunit C-alpha	PRKACA	TCMSP
Zmzp006646	Capillarisin	Calmodulin	CALM2	TCMSP
Zmzp006646	Capillarisin	Matrix metalloproteinase-9	MMP9	TCMSP
pme3514	Morin*	Prostaglandin G/H synthase 1	PTGS1	TCMSP
pme3514	Morin*	Androgen receptor	AR	TCMSP
pme3514	Morin*	Peroxisome proliferator activated receptor gamma	PPARG	TCMSP
pme3514	Morin*	Prostaglandin G/H synthase 2	PTGS2	TCMSP
pme3514	Morin*	Dipeptidyl peptidase IV	DPP4	TCMSP
pme3514	Morin*	Heat shock protein HSP 90	HSP90AA1	TCMSP
pme3514	Morin*	Phosphatidylinositol-4,5-bisphosphate 3-kinase catalytic subunit, gamma isoform	PIK3CG	TCMSP
pme3514	Morin*	Xanthine dehydrogenase/oxidase	XDH	TCMSP
pme3514	Morin*	DNA topoisomerase 1	TOP1	TCMSP
pme3514	Morin*	Endothelin-1	EDN1	TCMSP
pme3514	Morin*	Multidrug resistance protein 1	ABCB1	TCMSP
pme3514	Morin*	Arachidonate 5-lipoxygenase	ALOX5	TCMSP
pme3514	Morin*	Platelet glycoprotein 4	CD36	TCMSP
pme3514	Morin*	Type I iodothyronine deiodinase	DIO1	TCMSP
pme3514	Morin*	Glutathione reductase, mitochondrial	GSR	TCMSP
pme3514	Morin*	Phosphatidylinositol-5-phosphate 4-kinase type-2 alpha	PIP4K2A	TCMSP
pme3514	Morin*	Basic leucine zipper transcriptional factor ATF-like 3	BATF3	TCMSP
mws0038	5,4'-Dihydroxy-3,7-dimethoxyflavone(Kumatakenin)	Nitric oxide synthase, inducible	NOS2	TCMSP
mws0038	5,4'-Dihydroxy-3,7-dimethoxyflavone(Kumatakenin)	Prostaglandin G/H synthase 1	PTGS1	TCMSP
mws0038	5,4'-Dihydroxy-3,7-dimethoxyflavone(Kumatakenin)	Androgen receptor	AR	TCMSP
mws0038	5,4'-Dihydroxy-3,7-dimethoxyflavone(Kumatakenin)	Sodium channel protein type 5 subunit alpha	SCN5A	TCMSP
mws0038	5,4'-Dihydroxy-3,7-dimethoxyflavone(Kumatakenin)	Prostaglandin G/H synthase 2	PTGS2	TCMSP
mws0038	5,4'-Dihydroxy-3,7-dimethoxyflavone(Kumatakenin)	Estrogen receptor beta	ESR2	TCMSP
mws0038	5,4'-Dihydroxy-3,7-dimethoxyflavone(Kumatakenin)	Dipeptidyl peptidase IV	DPP4	TCMSP
mws0038	5,4'-Dihydroxy-3,7-dimethoxyflavone(Kumatakenin)	Heat shock protein HSP 90	HSP90AA1	TCMSP
mws0038	5,4'-Dihydroxy-3,7-dimethoxyflavone(Kumatakenin)	Cell division protein kinase 2	CDK2	TCMSP
mws0038	5,4'-Dihydroxy-3,7-dimethoxyflavone(Kumatakenin)	Serine/threonine-protein kinase Chk1	CHEK1	TCMSP
mws0038	5,4'-Dihydroxy-3,7-dimethoxyflavone(Kumatakenin)	Trypsin-1	PRSS1	TCMSP
mws0038	5,4'-Dihydroxy-3,7-dimethoxyflavone(Kumatakenin)	Nuclear receptor coactivator 2	NCOA2	TCMSP
mws0038	5,4'-Dihydroxy-3,7-dimethoxyflavone(Kumatakenin)	Calmodulin	CALM2	TCMSP
mws0054	Catechin	Prostaglandin G/H synthase 1	PTGS1	TCMSP
mws0054	Catechin	Estrogen receptor	ESR1	TCMSP
mws0054	Catechin	Prostaglandin G/H synthase 2	PTGS2	TCMSP
mws0054	Catechin	Heat shock protein HSP 90	HSP90AA1	TCMSP
mws0054	Catechin	Beta-lactamase	LACTBL1	TCMSP
mws0054	Catechin	mRNA of PKA Catalytic Subunit C-alpha	PRKACA	TCMSP
mws0054	Catechin	Nuclear receptor coactivator 2	NCOA2	TCMSP
mws0054	Catechin	Calmodulin	CALM2	TCMSP
mws0054	Catechin	Retinoic acid receptor RXR-alpha	RXRA	TCMSP
mws0054	Catechin	Catalase	CAT	TCMSP
mws0054	Catechin	Hyaluronan synthase 2	HAS2	TCMSP
mws0058	Diosmetin (5,7,3'-Trihydroxy-4'-methoxyflavone)*	Nitric oxide synthase, inducible	NOS2	TCMSP
mws0058	Diosmetin (5,7,3'-Trihydroxy-4'-methoxyflavone)*	Prostaglandin G/H synthase 1	PTGS1	TCMSP
mws0058	Diosmetin (5,7,3'-Trihydroxy-4'-methoxyflavone)*	Prostaglandin G/H synthase 2	PTGS2	TCMSP
mws0058	Diosmetin (5,7,3'-Trihydroxy-4'-methoxyflavone)*	Dipeptidyl peptidase IV	DPP4	TCMSP
mws0058	Diosmetin (5,7,3'-Trihydroxy-4'-methoxyflavone)*	Heat shock protein HSP 90	HSP90AA1	TCMSP
mws0058	Diosmetin (5,7,3'-Trihydroxy-4'-methoxyflavone)*	mRNA of PKA Catalytic Subunit C-alpha	PRKACA	TCMSP
mws0058	Diosmetin (5,7,3'-Trihydroxy-4'-methoxyflavone)*	Trypsin-1	PRSS1	TCMSP
mws0058	Diosmetin (5,7,3'-Trihydroxy-4'-methoxyflavone)*	Nuclear receptor coactivator 2	NCOA2	TCMSP
mws0058	Diosmetin (5,7,3'-Trihydroxy-4'-methoxyflavone)*	Nuclear receptor coactivator 1	NCOA1	TCMSP
mws0058	Diosmetin (5,7,3'-Trihydroxy-4'-methoxyflavone)*	Calmodulin	CALM2	TCMSP
Lmbp003825	Skimmin (7-Hydroxycoumarin-7-O-glucoside)	Prostaglandin G/H synthase 2	PTGS2	TCMSP
Lmbp003825	Skimmin (7-Hydroxycoumarin-7-O-glucoside)	Carbonic anhydrase II	CA2	TCMSP
Lmbp003825	Skimmin (7-Hydroxycoumarin-7-O-glucoside)	mRNA of Protein-tyrosine phosphatase, non-receptor type 1	PTPN1	TCMSP
Lmbp003825	Skimmin (7-Hydroxycoumarin-7-O-glucoside)	Heat shock protein HSP 90	HSP90AA1	TCMSP
MWS1777	3-Chloroaniline	Tyrosine-protein phosphatase non-receptor type 5	PTPN5	SwissTargetPrediction
MWS1777	3-Chloroaniline	Fatty acid desaturase 1	FADS1	SwissTargetPrediction
MWS1777	3-Chloroaniline	Carbonic anhydrase II	CA2	SwissTargetPrediction
MWS1777	3-Chloroaniline	Carbonic anhydrase VII	CA7	SwissTargetPrediction
MWS1777	3-Chloroaniline	Carbonic anhydrase I	CA1	SwissTargetPrediction
MWS1777	3-Chloroaniline	Carbonic anhydrase XII	CA12	SwissTargetPrediction
MWS1777	3-Chloroaniline	Carbonic anhydrase XIV	CA14	SwissTargetPrediction
MWS1777	3-Chloroaniline	Carbonic anhydrase IX	CA9	SwissTargetPrediction
MWS1777	3-Chloroaniline	Hypoxanthine-guanine phosphoribosyltransferase	HPRT1	SwissTargetPrediction
MWS1777	3-Chloroaniline	Serotonin 3a (5-HT3a) receptor	HTR3A	SwissTargetPrediction
MWS1777	3-Chloroaniline	Inosine-5'-monophosphate dehydrogenase 2	IMPDH2	SwissTargetPrediction
MWS1777	3-Chloroaniline	Serotonin 2b (5-HT2b) receptor	HTR2B	SwissTargetPrediction
MWS1777	3-Chloroaniline	Beta-1 adrenergic receptor	ADRB1	SwissTargetPrediction
MWS1777	3-Chloroaniline	Serotonin 1a (5-HT1a) receptor	HTR1A	SwissTargetPrediction
MWS1777	3-Chloroaniline	Serotonin 2a (5-HT2a) receptor	HTR2A	SwissTargetPrediction
MWS1777	3-Chloroaniline	Serotonin 2c (5-HT2c) receptor	HTR2C	SwissTargetPrediction
MWS1777	3-Chloroaniline	Serotonin transporter	SLC6A4	SwissTargetPrediction
MWS1777	3-Chloroaniline	Sigma opioid receptor	SIGMAR1	SwissTargetPrediction
MWS1777	3-Chloroaniline	Phosphodiesterase 7A	PDE7A	SwissTargetPrediction
MWS1777	3-Chloroaniline	Serotonin 7 (5-HT7) receptor	HTR7	SwissTargetPrediction
MWS1777	3-Chloroaniline	Serotonin 6 (5-HT6) receptor	HTR6	SwissTargetPrediction
MWS1777	3-Chloroaniline	Serotonin 5a (5-HT5a) receptor (by homology)	HTR5A	SwissTargetPrediction
MWS1777	3-Chloroaniline	Serotonin 1b (5-HT1b) receptor (by homology)	HTR1B	SwissTargetPrediction
MWS1777	3-Chloroaniline	Urokinase-type plasminogen activator	PLAU	SwissTargetPrediction
MWS1777	3-Chloroaniline	Cytochrome P450 11B1	CYP11B1	SwissTargetPrediction
MWS1777	3-Chloroaniline	Cytochrome P450 11B2	CYP11B2	SwissTargetPrediction
MWS1777	3-Chloroaniline	Monoamine oxidase A	MAOA	SwissTargetPrediction
MWS1777	3-Chloroaniline	Monoamine oxidase B	MAOB	SwissTargetPrediction
MWS1777	3-Chloroaniline	Intercellular adhesion molecule (ICAM-1), Integrin alpha-L/beta-2	ITGAL ICAM1 ITGB2	SwissTargetPrediction
MWS1777	3-Chloroaniline	Muscarinic acetylcholine receptor M2	CHRM2	SwissTargetPrediction
MWS1777	3-Chloroaniline	Muscarinic acetylcholine receptor M1	CHRM1	SwissTargetPrediction
MWS1777	3-Chloroaniline	Muscarinic acetylcholine receptor M3	CHRM3	SwissTargetPrediction
MWS1777	3-Chloroaniline	Catechol O-methyltransferase (by homology)	COMT	SwissTargetPrediction
MWS1777	3-Chloroaniline	G-protein coupled receptor 35	GPR35	SwissTargetPrediction
MWSmce118	Imidazole-4-Acetic Acid*	D-amino-acid oxidase	DAO	SwissTargetPrediction
MWSmce118	Imidazole-4-Acetic Acid*	Carbonic anhydrase II	CA2	SwissTargetPrediction
MWSmce118	Imidazole-4-Acetic Acid*	Carbonic anhydrase I	CA1	SwissTargetPrediction
MWSmce118	Imidazole-4-Acetic Acid*	Hydroxycarboxylic acid receptor 2	HCAR2	SwissTargetPrediction
MWSmce118	Imidazole-4-Acetic Acid*	Egl nine homolog 3	EGLN3	SwissTargetPrediction
MWSmce118	Imidazole-4-Acetic Acid*	Carboxypeptidase B	CPB1	SwissTargetPrediction
MWSmce118	Imidazole-4-Acetic Acid*	D-aspartate oxidase	DDO	SwissTargetPrediction
MWSmce118	Imidazole-4-Acetic Acid*	Lysine-specific demethylase 4D-like	KDM4E	SwissTargetPrediction
MWSmce118	Imidazole-4-Acetic Acid*	Lysine-specific demethylase 2A	KDM2A	SwissTargetPrediction
MWSmce118	Imidazole-4-Acetic Acid*	Histone lysine demethylase PHF8	PHF8	SwissTargetPrediction
MWSmce118	Imidazole-4-Acetic Acid*	Lysine-specific demethylase 5C	KDM5C	SwissTargetPrediction
MWSmce118	Imidazole-4-Acetic Acid*	Hypoxia-inducible factor prolyl 4-hydroxylase	P4HTM	SwissTargetPrediction
MWSmce118	Imidazole-4-Acetic Acid*	Glutamate carboxypeptidase II	FOLH1	SwissTargetPrediction
MWSmce118	Imidazole-4-Acetic Acid*	Beta-glucocerebrosidase (by homology)	GBA	SwissTargetPrediction
MWSmce118	Imidazole-4-Acetic Acid*	Kynurenine 3-monooxygenase (by homology)	KMO	SwissTargetPrediction
MWSmce118	Imidazole-4-Acetic Acid*	Toll-like receptor 4 (by homology)	TLR4	SwissTargetPrediction
MWSmce118	Imidazole-4-Acetic Acid*	Lysine-specific demethylase 4A	KDM4A	SwissTargetPrediction
MWSmce118	Imidazole-4-Acetic Acid*	Lysine-specific demethylase 4D	KDM4D	SwissTargetPrediction
MWSmce118	Imidazole-4-Acetic Acid*	Lysine-specific demethylase 4C	KDM4C	SwissTargetPrediction
MWSmce118	Imidazole-4-Acetic Acid*	Carbonic anhydrase IX	CA9	SwissTargetPrediction
MWSmce118	Imidazole-4-Acetic Acid*	Caspase-3	CASP3	SwissTargetPrediction
MWSmce118	Imidazole-4-Acetic Acid*	Histamine H2 receptor	HRH2	SwissTargetPrediction
MWSmce118	Imidazole-4-Acetic Acid*	Histamine H1 receptor	HRH1	SwissTargetPrediction
MWSmce118	Imidazole-4-Acetic Acid*	Histamine H3 receptor	HRH3	SwissTargetPrediction
MWSmce118	Imidazole-4-Acetic Acid*	Histamine H4 receptor	HRH4	SwissTargetPrediction
MWSmce118	Imidazole-4-Acetic Acid*	Mast cell carboxypeptidase A	CPA3	SwissTargetPrediction
MWSmce118	Imidazole-4-Acetic Acid*	Alpha-L-fucosidase I	FUCA1	SwissTargetPrediction
MWSmce118	Imidazole-4-Acetic Acid*	Carboxypeptidase A1	CPA1	SwissTargetPrediction
MWSmce118	Imidazole-4-Acetic Acid*	Heat shock protein HSP 90-alpha	HSP90AA1	SwissTargetPrediction
MWSmce118	Imidazole-4-Acetic Acid*	Carboxypeptidase B2 isoform A	CPB2	SwissTargetPrediction
MWSmce118	Imidazole-4-Acetic Acid*	DNA ligase 1	LIG1	SwissTargetPrediction
MWSmce118	Imidazole-4-Acetic Acid*	Neprilysin (by homology)	MME	SwissTargetPrediction
MWSmce118	Imidazole-4-Acetic Acid*	Uracil nucleotide/cysteinyl leukotriene receptor	GPR17	SwissTargetPrediction
MWSmce118	Imidazole-4-Acetic Acid*	Neutral alpha-glucosidase AB	GANAB	SwissTargetPrediction
MWSmce118	Imidazole-4-Acetic Acid*	Fructose-1,6-bisphosphatase	FBP1	SwissTargetPrediction
MWSmce118	Imidazole-4-Acetic Acid*	Solute carrier family 22 member 6 (by homology)	SLC22A6	SwissTargetPrediction
MWSmce118	Imidazole-4-Acetic Acid*	Dihydroorotase	CAD	SwissTargetPrediction
MWSmce118	Imidazole-4-Acetic Acid*	Angiotensin-converting enzyme	ACE	SwissTargetPrediction
MWSmce118	Imidazole-4-Acetic Acid*	Aldose reductase	AKR1B1	SwissTargetPrediction
MWSmce118	Imidazole-4-Acetic Acid*	DNA-(apurinic or apyrimidinic site) lyase	APEX1	SwissTargetPrediction
MWSmce118	Imidazole-4-Acetic Acid*	Monoamine oxidase A	MAOA	SwissTargetPrediction
MWSmce118	Imidazole-4-Acetic Acid*	Monoamine oxidase B	MAOB	SwissTargetPrediction
MWSmce118	Imidazole-4-Acetic Acid*	Tyrosyl-DNA phosphodiesterase 2	TDP2	SwissTargetPrediction
MWSmce118	Imidazole-4-Acetic Acid*	Cytidine deaminase	CDA	SwissTargetPrediction
MWSmce118	Imidazole-4-Acetic Acid*	Carbonic anhydrase VII	CA7	SwissTargetPrediction
MWSmce118	Imidazole-4-Acetic Acid*	Carbonic anhydrase VI	CA6	SwissTargetPrediction
MWSmce118	Imidazole-4-Acetic Acid*	Carbonic anhydrase XII	CA12	SwissTargetPrediction
MWSmce118	Imidazole-4-Acetic Acid*	Carbonic anhydrase XIV	CA14	SwissTargetPrediction
MWSmce118	Imidazole-4-Acetic Acid*	Carbonic anhydrase VB	CA5B	SwissTargetPrediction
MWSmce118	Imidazole-4-Acetic Acid*	Carbonic anhydrase VA	CA5A	SwissTargetPrediction
MWSmce118	Imidazole-4-Acetic Acid*	Serotonin 3a (5-HT3a) receptor	HTR3A	SwissTargetPrediction
MWSmce118	Imidazole-4-Acetic Acid*	Nitric-oxide synthase, brain	NOS1	SwissTargetPrediction
MWSmce448	Imidazol-1-yl-acetic acid*	Hydroxycarboxylic acid receptor 2	HCAR2	SwissTargetPrediction
MWSmce448	Imidazol-1-yl-acetic acid*	Solute carrier family 22 member 6 (by homology)	SLC22A6	SwissTargetPrediction
MWSmce448	Imidazol-1-yl-acetic acid*	Carboxypeptidase A1	CPA1	SwissTargetPrediction
MWSmce448	Imidazol-1-yl-acetic acid*	Egl nine homolog 3	EGLN3	SwissTargetPrediction
MWSmce448	Imidazol-1-yl-acetic acid*	Lysine-specific demethylase 2A	KDM2A	SwissTargetPrediction
MWSmce448	Imidazol-1-yl-acetic acid*	Histone lysine demethylase PHF8	PHF8	SwissTargetPrediction
MWSmce448	Imidazol-1-yl-acetic acid*	Lysine-specific demethylase 5C	KDM5C	SwissTargetPrediction
MWSmce448	Imidazol-1-yl-acetic acid*	Serine/threonine-protein kinase PIM1	PIM1	SwissTargetPrediction
MWSmce448	Imidazol-1-yl-acetic acid*	Mast cell carboxypeptidase A	CPA3	SwissTargetPrediction
MWSmce448	Imidazol-1-yl-acetic acid*	Hypoxia-inducible factor prolyl 4-hydroxylase	P4HTM	SwissTargetPrediction
MWSmce448	Imidazol-1-yl-acetic acid*	Carboxypeptidase B2 isoform A	CPB2	SwissTargetPrediction
MWSmce448	Imidazol-1-yl-acetic acid*	Heme oxygenase 1 (by homology)	HMOX1	SwissTargetPrediction
MWSmce448	Imidazol-1-yl-acetic acid*	D-amino-acid oxidase	DAO	SwissTargetPrediction
MWSmce448	Imidazol-1-yl-acetic acid*	D-aspartate oxidase	DDO	SwissTargetPrediction
MWSmce448	Imidazol-1-yl-acetic acid*	G protein-coupled receptor 44	PTGDR2	SwissTargetPrediction
MWSmce448	Imidazol-1-yl-acetic acid*	Lysine-specific demethylase 4D-like	KDM4E	SwissTargetPrediction
MWSmce448	Imidazol-1-yl-acetic acid*	Lysine-specific demethylase 4A	KDM4A	SwissTargetPrediction
MWSmce448	Imidazol-1-yl-acetic acid*	Lysine-specific demethylase 4D	KDM4D	SwissTargetPrediction
MWSmce448	Imidazol-1-yl-acetic acid*	Lysine-specific demethylase 4C	KDM4C	SwissTargetPrediction
MWSmce448	Imidazol-1-yl-acetic acid*	Tyrosine-protein kinase FYN	FYN	SwissTargetPrediction
MWSmce448	Imidazol-1-yl-acetic acid*	Tyrosine-protein kinase LCK	LCK	SwissTargetPrediction
MWSmce448	Imidazol-1-yl-acetic acid*	Carbonic anhydrase I	CA1	SwissTargetPrediction
MWSmce448	Imidazol-1-yl-acetic acid*	Monoamine oxidase B	MAOB	SwissTargetPrediction
MWSmce448	Imidazol-1-yl-acetic acid*	Heat shock protein HSP 90-alpha	HSP90AA1	SwissTargetPrediction
MWSmce448	Imidazol-1-yl-acetic acid*	Toll-like receptor 4 (by homology)	TLR4	SwissTargetPrediction
MWSmce448	Imidazol-1-yl-acetic acid*	Dihydroorotase	CAD	SwissTargetPrediction
MWSmce448	Imidazol-1-yl-acetic acid*	Aminopeptidase B	RNPEP	SwissTargetPrediction
MWSmce448	Imidazol-1-yl-acetic acid*	Glutamate carboxypeptidase II	FOLH1	SwissTargetPrediction
MWSmce448	Imidazol-1-yl-acetic acid*	Flap endonuclease 1	FEN1	SwissTargetPrediction
MWSmce448	Imidazol-1-yl-acetic acid*	Protein phosphatase 2C beta	PPM1B	SwissTargetPrediction
MWSmce448	Imidazol-1-yl-acetic acid*	Protein-tyrosine phosphatase 1B	PTPN1	SwissTargetPrediction
MWSmce448	Imidazol-1-yl-acetic acid*	Serine/threonine protein phosphatase PP1-gamma catalytic subunit	PPP1CC	SwissTargetPrediction
MWSmce448	Imidazol-1-yl-acetic acid*	Kynurenine 3-monooxygenase (by homology)	KMO	SwissTargetPrediction
MWSmce448	Imidazol-1-yl-acetic acid*	Thromboxane-A synthase	TBXAS1	SwissTargetPrediction
MWSmce448	Imidazol-1-yl-acetic acid*	Lysine-specific demethylase 7A/7B	KDM7A	SwissTargetPrediction
MWSmce448	Imidazol-1-yl-acetic acid*	Beta-glucocerebrosidase	GBA	SwissTargetPrediction
MWSmce448	Imidazol-1-yl-acetic acid*	Carbonic anhydrase VII	CA7	SwissTargetPrediction
MWSmce448	Imidazol-1-yl-acetic acid*	Carbonic anhydrase VB	CA5B	SwissTargetPrediction
MWSmce448	Imidazol-1-yl-acetic acid*	Carbonic anhydrase VA	CA5A	SwissTargetPrediction
MWSmce448	Imidazol-1-yl-acetic acid*	Carbonic anhydrase XIII (by homology)	CA13	SwissTargetPrediction
MWSmce448	Imidazol-1-yl-acetic acid*	DNA excision repair protein ERCC-5	ERCC5	SwissTargetPrediction
MWSmce448	Imidazol-1-yl-acetic acid*	Monoamine oxidase A	MAOA	SwissTargetPrediction
MWSmce448	Imidazol-1-yl-acetic acid*	Carbonic anhydrase III	CA3	SwissTargetPrediction
MWSmce448	Imidazol-1-yl-acetic acid*	Carbonic anhydrase IV	CA4	SwissTargetPrediction
MWSmce448	Imidazol-1-yl-acetic acid*	Arginase-1	ARG1	SwissTargetPrediction
MWSmce448	Imidazol-1-yl-acetic acid*	Renin	REN	SwissTargetPrediction
MWSmce448	Imidazol-1-yl-acetic acid*	Cyclooxygenase-1	PTGS1	SwissTargetPrediction
MWSmce448	Imidazol-1-yl-acetic acid*	Cyclooxygenase-2	PTGS2	SwissTargetPrediction
MWSmce448	Imidazol-1-yl-acetic acid*	Alpha-L-fucosidase I	FUCA1	SwissTargetPrediction
MWSmce448	Imidazol-1-yl-acetic acid*	G-protein coupled receptor 35	GPR35	SwissTargetPrediction
MWSmce448	Imidazol-1-yl-acetic acid*	Aldehyde reductase (by homology)	AKR1A1	SwissTargetPrediction
MWSmce448	Imidazol-1-yl-acetic acid*	Cytochrome P450 11B1	CYP11B1	SwissTargetPrediction
MWSmce448	Imidazol-1-yl-acetic acid*	Cytochrome P450 11B2	CYP11B2	SwissTargetPrediction
MWSmce448	Imidazol-1-yl-acetic acid*	Casein kinase II alpha	CSNK2A1	SwissTargetPrediction
MWSmce448	Imidazol-1-yl-acetic acid*	Casein kinase II alpha (prime)	CSNK2A2	SwissTargetPrediction
MWSmce448	Imidazol-1-yl-acetic acid*	DNA ligase 1	LIG1	SwissTargetPrediction
MWSmce448	Imidazol-1-yl-acetic acid*	Neprilysin (by homology)	MME	SwissTargetPrediction
MWSmce448	Imidazol-1-yl-acetic acid*	Adenosine A2a receptor	ADORA2A	SwissTargetPrediction
MWSmce448	Imidazol-1-yl-acetic acid*	Cytochrome P450 19A1	CYP19A1	SwissTargetPrediction
MWSmce448	Imidazol-1-yl-acetic acid*	Matrix metalloproteinase 2	MMP2	SwissTargetPrediction
MWSmce448	Imidazol-1-yl-acetic acid*	Geranylgeranyl pyrophosphate synthetase	GGPS1	SwissTargetPrediction
MWSmce448	Imidazol-1-yl-acetic acid*	Carbonic anhydrase II	CA2	SwissTargetPrediction
MWSmce448	Imidazol-1-yl-acetic acid*	Carbonic anhydrase XII	CA12	SwissTargetPrediction
MWSmce448	Imidazol-1-yl-acetic acid*	Carbonic anhydrase IX	CA9	SwissTargetPrediction
MWSmce448	Imidazol-1-yl-acetic acid*	Carbonic anhydrase XIV	CA14	SwissTargetPrediction
MWSmce448	Imidazol-1-yl-acetic acid*	Farnesyl diphosphate synthase	FDPS	SwissTargetPrediction
MWSmce448	Imidazol-1-yl-acetic acid*	Aldose reductase (by homology)	AKR1B1	SwissTargetPrediction
pmp001198	6-Deoxyfagomine	Alpha-L-fucosidase I	FUCA1	SwissTargetPrediction
pmp001198	6-Deoxyfagomine	Beta-glucocerebrosidase	GBA	SwissTargetPrediction
pmp001198	6-Deoxyfagomine	Alpha-galactosidase A	GLA	SwissTargetPrediction
pmp001198	6-Deoxyfagomine	Alpha-L-fucosidase 2	FUCA2	SwissTargetPrediction
pmp001198	6-Deoxyfagomine	Lysosomal alpha-mannosidase	MAN2B1	SwissTargetPrediction
pmp001198	6-Deoxyfagomine	Neutral alpha-glucosidase C	GANC	SwissTargetPrediction
pmp001198	6-Deoxyfagomine	Maltase-glucoamylase	MGAM	SwissTargetPrediction
pmp001198	6-Deoxyfagomine	Lysosomal alpha-glucosidase	GAA	SwissTargetPrediction
pmp001198	6-Deoxyfagomine	Sucrase-isomaltase	SI	SwissTargetPrediction
pmp001198	6-Deoxyfagomine	Beta-galactosidase (by homology)	GLB1	SwissTargetPrediction
pmp001198	6-Deoxyfagomine	Beta-glucosidase	GBA2	SwissTargetPrediction
pmp001198	6-Deoxyfagomine	Lanosterol synthase	LSS	SwissTargetPrediction
pmp001198	6-Deoxyfagomine	Neutral alpha-glucosidase AB	GANAB	SwissTargetPrediction
pmp001198	6-Deoxyfagomine	Ceramide glucosyltransferase	UGCG	SwissTargetPrediction
pmp001198	6-Deoxyfagomine	Vesicular acetylcholine transporter	SLC18A3	SwissTargetPrediction
pmp001198	6-Deoxyfagomine	Ornithine decarboxylase (by homology)	ODC1	SwissTargetPrediction
pmp001198	6-Deoxyfagomine	Dynamin-1	DNM1	SwissTargetPrediction
pmp001198	6-Deoxyfagomine	Beta-mannosidase (by homology)	MANBA	SwissTargetPrediction
pmp001198	6-Deoxyfagomine	High-affinity choline transporter (by homology)	SLC5A7	SwissTargetPrediction
pmp001198	6-Deoxyfagomine	Phospholipase A2 group IIA	PLA2G2A	SwissTargetPrediction
pmp001198	6-Deoxyfagomine	Phospholipase A2 group 1B	PLA2G1B	SwissTargetPrediction
pmp001198	6-Deoxyfagomine	Glycogen debranching enzyme	AGL	SwissTargetPrediction
pmp001198	6-Deoxyfagomine	Polyadenylate-binding protein 1	PABPC1	SwissTargetPrediction
pmp001198	6-Deoxyfagomine	Liver glycogen phosphorylase	PYGL	SwissTargetPrediction
pmp001198	6-Deoxyfagomine	Leukotriene A4 hydrolase	LTA4H	SwissTargetPrediction
pmp001198	6-Deoxyfagomine	Carboxypeptidase B2 isoform A	CPB2	SwissTargetPrediction
pmp001198	6-Deoxyfagomine	Carboxypeptidase N, catalytic subunit	CPN1	SwissTargetPrediction
pmp001198	6-Deoxyfagomine	Heat shock 70 kDa protein 1	HSPA1A	SwissTargetPrediction
pmp001198	6-Deoxyfagomine	Carbonic anhydrase VII	CA7	SwissTargetPrediction
pmp001198	6-Deoxyfagomine	Carbonic anhydrase VI	CA6	SwissTargetPrediction
pmp001198	6-Deoxyfagomine	Carbonic anhydrase XIV	CA14	SwissTargetPrediction
pmp001198	6-Deoxyfagomine	Carbonic anhydrase VB	CA5B	SwissTargetPrediction
pmp001198	6-Deoxyfagomine	Carbonic anhydrase VA	CA5A	SwissTargetPrediction
pmp001198	6-Deoxyfagomine	Sigma opioid receptor	SIGMAR1	SwissTargetPrediction
pmp001198	6-Deoxyfagomine	Anti-estrogen binding site (AEBS)	EBP	SwissTargetPrediction
pmp001198	6-Deoxyfagomine	Tyrosyl-DNA phosphodiesterase 2	TDP2	SwissTargetPrediction
pmp001198	6-Deoxyfagomine	Poly [ADP-ribose] polymerase-1	PARP1	SwissTargetPrediction
pmp001198	6-Deoxyfagomine	Poly [ADP-ribose] polymerase 2 (by homology)	PARP2	SwissTargetPrediction
pmp001198	6-Deoxyfagomine	Cannabinoid receptor 1	CNR1	SwissTargetPrediction
pmp001198	6-Deoxyfagomine	Cannabinoid receptor 2	CNR2	SwissTargetPrediction
pmp001198	6-Deoxyfagomine	Endoplasmic reticulum mannosyl-oligosaccharide 1,2-alpha-mannosidase	MAN1B1	SwissTargetPrediction
pmp001198	6-Deoxyfagomine	Muscarinic acetylcholine receptor M1	CHRM1	SwissTargetPrediction
pmp001198	6-Deoxyfagomine	Estradiol 17-beta-dehydrogenase 3	HSD17B3	SwissTargetPrediction
pmp001198	6-Deoxyfagomine	Lysine-specific demethylase 4C	KDM4C	SwissTargetPrediction
pmp001198	6-Deoxyfagomine	Hydroxycarboxylic acid receptor 2 (by homology)	HCAR2	SwissTargetPrediction
pmp001198	6-Deoxyfagomine	Solute carrier family 22 member 6	SLC22A6	SwissTargetPrediction
pmp001198	6-Deoxyfagomine	Tryptophan 2,3-dioxygenase (by homology)	TDO2	SwissTargetPrediction
pmp001198	6-Deoxyfagomine	Aldose reductase (by homology)	AKR1B1	SwissTargetPrediction
pmp001198	6-Deoxyfagomine	Poly [ADP-ribose] polymerase 10	PARP10	SwissTargetPrediction
pmp001198	6-Deoxyfagomine	Beta-glucosidase cytosolic	GBA3	SwissTargetPrediction
pmp001198	6-Deoxyfagomine	Calpain 2	CAPN2	SwissTargetPrediction
pmp001198	6-Deoxyfagomine	Mast cell carboxypeptidase A	CPA3	SwissTargetPrediction
pmp001198	6-Deoxyfagomine	Calpain 1	CAPN1	SwissTargetPrediction
pmp001198	6-Deoxyfagomine	Farnesyl diphosphate synthase	FDPS	SwissTargetPrediction
pmp001198	6-Deoxyfagomine	Aldehyde reductase (by homology)	AKR1A1	SwissTargetPrediction
pmp001198	6-Deoxyfagomine	Glutamate carboxypeptidase II	FOLH1	SwissTargetPrediction
pmp001198	6-Deoxyfagomine	Muscarinic acetylcholine receptor M2	CHRM2	SwissTargetPrediction
pmp001198	6-Deoxyfagomine	Poly [ADP-ribose] polymerase 14	PARP14	SwissTargetPrediction
pmp001198	6-Deoxyfagomine	Purine nucleoside phosphorylase	PNP	SwissTargetPrediction
pmp001198	6-Deoxyfagomine	Nitric oxide synthase, inducible	NOS2	SwissTargetPrediction
pmp001198	6-Deoxyfagomine	Neuronal acetylcholine receptor; alpha4/beta2	CHRNA4 CHRNB2	SwissTargetPrediction
pmp001198	6-Deoxyfagomine	Histamine H3 receptor	HRH3	SwissTargetPrediction
pmp001198	6-Deoxyfagomine	Excitatory amino acid transporter 2	SLC1A2	SwissTargetPrediction
pmp001198	6-Deoxyfagomine	Dihydroorotase	CAD	SwissTargetPrediction
pmp001198	6-Deoxyfagomine	Heat shock protein HSP 90-alpha	HSP90AA1	SwissTargetPrediction
pmp001198	6-Deoxyfagomine	Butyrylcholinesterase	BCHE	SwissTargetPrediction
pmp001198	6-Deoxyfagomine	Palmitoleoyl-protein carboxylesterase NOTUM	NOTUM	SwissTargetPrediction
pmp001198	6-Deoxyfagomine	Muscarinic acetylcholine receptor M4	CHRM4	SwissTargetPrediction
pmp001198	6-Deoxyfagomine	Tyrosine-protein kinase FYN	FYN	SwissTargetPrediction
pmp001198	6-Deoxyfagomine	Muscarinic acetylcholine receptor M5	CHRM5	SwissTargetPrediction
pmp001198	6-Deoxyfagomine	Epidermal growth factor receptor erbB1	EGFR	SwissTargetPrediction
pmp001198	6-Deoxyfagomine	Acetylcholinesterase	ACHE	SwissTargetPrediction
pmp001198	6-Deoxyfagomine	Norepinephrine transporter	SLC6A2	SwissTargetPrediction
pmp001198	6-Deoxyfagomine	HERG	KCNH2	SwissTargetPrediction
pmp001198	6-Deoxyfagomine	Muscarinic acetylcholine receptor M3	CHRM3	SwissTargetPrediction
pmp001198	6-Deoxyfagomine	Cytochrome P450 2D6	CYP2D6	SwissTargetPrediction
pmp001198	6-Deoxyfagomine	Lysine-specific demethylase 2A	KDM2A	SwissTargetPrediction
pmp001198	6-Deoxyfagomine	Histone lysine demethylase PHF8	PHF8	SwissTargetPrediction
pmp001198	6-Deoxyfagomine	Egl nine homolog 1	EGLN1	SwissTargetPrediction
pmp001198	6-Deoxyfagomine	Peptidyl-glycine alpha-amidating monooxygenase	PAM	SwissTargetPrediction
pmp001198	6-Deoxyfagomine	G-protein coupled receptor kinase 2	GRK2	SwissTargetPrediction
pmp001198	6-Deoxyfagomine	Anandamide amidohydrolase	FAAH	SwissTargetPrediction
pmp001198	6-Deoxyfagomine	Lysine-specific demethylase 4D-like	KDM4E	SwissTargetPrediction
pmp001198	6-Deoxyfagomine	Angiotensin-converting enzyme (by homology)	ACE	SwissTargetPrediction
pmp001198	6-Deoxyfagomine	Lysine-specific demethylase 5C	KDM5C	SwissTargetPrediction
pmp001198	6-Deoxyfagomine	Lysine-specific demethylase 4A	KDM4A	SwissTargetPrediction
pmp001198	6-Deoxyfagomine	Lysine-specific demethylase 4D	KDM4D	SwissTargetPrediction
pmp001198	6-Deoxyfagomine	Carboxypeptidase A1	CPA1	SwissTargetPrediction
pmp001198	6-Deoxyfagomine	Kynurenine 3-monooxygenase (by homology)	KMO	SwissTargetPrediction
pmp001198	6-Deoxyfagomine	Monoamine oxidase A	MAOA	SwissTargetPrediction
pmp001198	6-Deoxyfagomine	Monoamine oxidase B	MAOB	SwissTargetPrediction
pmp001198	6-Deoxyfagomine	Casein kinase II alpha	CSNK2A1	SwissTargetPrediction
pmp001198	6-Deoxyfagomine	Aldo-keto-reductase family 1 member C3	AKR1C3	SwissTargetPrediction
pmp001198	6-Deoxyfagomine	D-amino-acid oxidase	DAO	SwissTargetPrediction
pmp001198	6-Deoxyfagomine	DNA-(apurinic or apyrimidinic site) lyase	APEX1	SwissTargetPrediction
pmp001198	6-Deoxyfagomine	Aldo-keto reductase family 1 member C2	AKR1C2	SwissTargetPrediction
pmp001198	6-Deoxyfagomine	Thymidylate synthase	TYMS	SwissTargetPrediction
pmp001198	6-Deoxyfagomine	Gamma-butyrobetaine dioxygenase	BBOX1	SwissTargetPrediction
pmp001198	6-Deoxyfagomine	Aspartyl aminopeptidase	DNPEP	SwissTargetPrediction
pmp001198	6-Deoxyfagomine	Protein kinase C alpha	PRKCA	SwissTargetPrediction
MWSslk097	Dimethyl phthalate	Thrombin	F2	SwissTargetPrediction
MWSslk097	Dimethyl phthalate	Urokinase-type plasminogen activator	PLAU	SwissTargetPrediction
MWSslk097	Dimethyl phthalate	Plasma kallikrein	KLKB1	SwissTargetPrediction
MWSslk097	Dimethyl phthalate	Protein-glutamine gamma-glutamyltransferase	TGM2	SwissTargetPrediction
MWSslk097	Dimethyl phthalate	Adenosine A1 receptor	ADORA1	SwissTargetPrediction
MWSslk097	Dimethyl phthalate	Adenosine A2a receptor	ADORA2A	SwissTargetPrediction
MWSslk097	Dimethyl phthalate	Toll-like receptor 4 (by homology)	TLR4	SwissTargetPrediction
MWSslk097	Dimethyl phthalate	D-amino-acid oxidase	DAO	SwissTargetPrediction
MWSslk097	Dimethyl phthalate	Carbonic anhydrase XII	CA12	SwissTargetPrediction
MWSslk097	Dimethyl phthalate	Carbonic anhydrase IX	CA9	SwissTargetPrediction
MWSslk097	Dimethyl phthalate	Macrophage migration inhibitory factor	MIF	SwissTargetPrediction
MWSslk097	Dimethyl phthalate	Methionine aminopeptidase 1	METAP1	SwissTargetPrediction
MWSslk097	Dimethyl phthalate	Huntingtin	HTT	SwissTargetPrediction
MWSslk097	Dimethyl phthalate	Nischarin	NISCH	SwissTargetPrediction
MWSslk097	Dimethyl phthalate	Butyrylcholinesterase	BCHE	SwissTargetPrediction
MWSslk097	Dimethyl phthalate	11-beta-hydroxysteroid dehydrogenase 1	HSD11B1	SwissTargetPrediction
MWSslk097	Dimethyl phthalate	N-acylsphingosine-amidohydrolase (by homology)	NAAA	SwissTargetPrediction
MWSslk097	Dimethyl phthalate	Myeloperoxidase	MPO	SwissTargetPrediction
MWSslk097	Dimethyl phthalate	Acetylcholinesterase	ACHE	SwissTargetPrediction
MWSslk097	Dimethyl phthalate	Palmitoleoyl-protein carboxylesterase NOTUM	NOTUM	SwissTargetPrediction
MWSslk097	Dimethyl phthalate	Leucine-rich repeat serine/threonine-protein kinase 2	LRRK2	SwissTargetPrediction
MWSslk097	Dimethyl phthalate	Cytochrome P450 11B2	CYP11B2	SwissTargetPrediction
MWSslk097	Dimethyl phthalate	Transient receptor potential cation channel subfamily A member 1	TRPA1	SwissTargetPrediction
MWSslk097	Dimethyl phthalate	Metabotropic glutamate receptor 5 (by homology)	GRM5	SwissTargetPrediction
MWSslk097	Dimethyl phthalate	Carbonic anhydrase II	CA2	SwissTargetPrediction
MWSslk097	Dimethyl phthalate	Cathepsin (H and K)	CTSH	SwissTargetPrediction
MWSslk097	Dimethyl phthalate	Dipeptidyl peptidase I	CTSC	SwissTargetPrediction
MWSslk097	Dimethyl phthalate	Cathepsin F	CTSF	SwissTargetPrediction
MWSslk097	Dimethyl phthalate	Cathepsin K	CTSK	SwissTargetPrediction
MWSslk097	Dimethyl phthalate	Cathepsin S	CTSS	SwissTargetPrediction
MWSslk097	Dimethyl phthalate	Cathepsin (V and K)	CTSV	SwissTargetPrediction
MWSslk097	Dimethyl phthalate	Aldehyde dehydrogenase dimeric NADP-preferring	ALDH3A1	SwissTargetPrediction
MWSslk097	Dimethyl phthalate	Cathepsin L	CTSL	SwissTargetPrediction
MWSslk097	Dimethyl phthalate	Cathepsin (B and K)	CTSB	SwissTargetPrediction
MWSslk097	Dimethyl phthalate	Egl nine homolog 3	EGLN3	SwissTargetPrediction
MWSslk097	Dimethyl phthalate	Alpha-2a adrenergic receptor	ADRA2A	SwissTargetPrediction
MWSslk097	Dimethyl phthalate	Adrenergic receptor alpha-2	ADRA2C	SwissTargetPrediction
MWSslk097	Dimethyl phthalate	Tyrosine-protein kinase JAK3	JAK3	SwissTargetPrediction
MWSslk097	Dimethyl phthalate	Tyrosine-protein kinase JAK2	JAK2	SwissTargetPrediction
MWSslk097	Dimethyl phthalate	Cathepsin G	CTSG	SwissTargetPrediction
MWSslk097	Dimethyl phthalate	Dopamine transporter	SLC6A3	SwissTargetPrediction
MWSslk097	Dimethyl phthalate	Glycogen synthase kinase-3 beta	GSK3B	SwissTargetPrediction
MWSslk097	Dimethyl phthalate	Indoleamine 2,3-dioxygenase	IDO1	SwissTargetPrediction
MWSslk097	Dimethyl phthalate	Beta-chymotrypsin	CTRB1	SwissTargetPrediction
MWSslk097	Dimethyl phthalate	Hematopoietic prostaglandin D synthase	HPGDS	SwissTargetPrediction
MWSslk097	Dimethyl phthalate	Estrogen receptor beta	ESR2	SwissTargetPrediction
MWSslk097	Dimethyl phthalate	Bcl-2-related protein A1 (by homology)	BCL2A1	SwissTargetPrediction
MWSslk097	Dimethyl phthalate	Cytochrome P450 19A1	CYP19A1	SwissTargetPrediction
MWSslk097	Dimethyl phthalate	Adenosine A2b receptor	ADORA2B	SwissTargetPrediction
MWSslk097	Dimethyl phthalate	Monoglyceride lipase	MGLL	SwissTargetPrediction
MWSslk097	Dimethyl phthalate	P2X purinoceptor 7	P2RX7	SwissTargetPrediction
MWSslk097	Dimethyl phthalate	HERG	KCNH2	SwissTargetPrediction
MWSslk097	Dimethyl phthalate	Histone acetyltransferase PCAF	KAT2B	SwissTargetPrediction
MWSslk097	Dimethyl phthalate	Norepinephrine transporter	SLC6A2	SwissTargetPrediction
MWSslk097	Dimethyl phthalate	Muscarinic acetylcholine receptor M4	CHRM4	SwissTargetPrediction
MWSslk097	Dimethyl phthalate	Thromboxane-A synthase	TBXAS1	SwissTargetPrediction
MWSslk097	Dimethyl phthalate	Cyclin-dependent kinase 2/cyclin E1	CCNE1 CDK2	SwissTargetPrediction
MWSslk097	Dimethyl phthalate	Muscarinic acetylcholine receptor M5	CHRM5	SwissTargetPrediction
MWSslk097	Dimethyl phthalate	Muscarinic acetylcholine receptor M2	CHRM2	SwissTargetPrediction
MWSslk097	Dimethyl phthalate	Muscarinic acetylcholine receptor M1	CHRM1	SwissTargetPrediction
MWSslk097	Dimethyl phthalate	Muscarinic acetylcholine receptor M3	CHRM3	SwissTargetPrediction
MWSslk097	Dimethyl phthalate	Cyclin-dependent kinase 5/CDK5 activator 1	CDK5	SwissTargetPrediction
MWSslk097	Dimethyl phthalate	Cyclin-dependent kinase 2/cyclin E	CCNE2 CDK2 CCNE1	SwissTargetPrediction
MWSslk097	Dimethyl phthalate	Carbonic anhydrase I	CA1	SwissTargetPrediction
MWSslk097	Dimethyl phthalate	FK506-binding protein 1A	FKBP1A	SwissTargetPrediction
MWSslk097	Dimethyl phthalate	Cytochrome P450 11B1	CYP11B1	SwissTargetPrediction
MWSslk097	Dimethyl phthalate	c-Jun N-terminal kinase 3	MAPK10	SwissTargetPrediction
MWSslk097	Dimethyl phthalate	Galanin receptor 3	GALR3	SwissTargetPrediction
MWSslk097	Dimethyl phthalate	Tankyrase-2	TNKS2	SwissTargetPrediction
MWSslk097	Dimethyl phthalate	Regulator of G-protein signaling 4	RGS4	SwissTargetPrediction
MWSslk097	Dimethyl phthalate	Epidermal growth factor receptor erbB1	EGFR	SwissTargetPrediction
MWSslk097	Dimethyl phthalate	Trace amine-associated receptor 1 (by homology)	TAAR1	SwissTargetPrediction
MWSslk097	Dimethyl phthalate	Metabotropic glutamate receptor 4	GRM4	SwissTargetPrediction
MWSslk097	Dimethyl phthalate	Coagulation factor XIII	F13A1	SwissTargetPrediction
MWSslk097	Dimethyl phthalate	Serotonin transporter	SLC6A4	SwissTargetPrediction
MWSslk097	Dimethyl phthalate	GABA-A receptor; alpha-3/beta-3/gamma-2	GABRB3 GABRA3 GABRG2	SwissTargetPrediction
MWSslk097	Dimethyl phthalate	GABA-A receptor; alpha-1/beta-3/gamma-2	GABRB3 GABRG2 GABRA1	SwissTargetPrediction
MWSslk097	Dimethyl phthalate	GABA-A receptor; alpha-5/beta-3/gamma-2	GABRB3 GABRG2 GABRA5	SwissTargetPrediction
MWSslk097	Dimethyl phthalate	GABA-A receptor; alpha-2/beta-3/gamma-2	GABRA2 GABRB3 GABRG2	SwissTargetPrediction
MWSslk097	Dimethyl phthalate	Serotonin 6 (5-HT6) receptor	HTR6	SwissTargetPrediction
MWSslk097	Dimethyl phthalate	Angiotensin-converting enzyme (by homology)	ACE	SwissTargetPrediction
MWSslk097	Dimethyl phthalate	c-Jun N-terminal kinase 1	MAPK8	SwissTargetPrediction
MWSslk097	Dimethyl phthalate	Phosphodiesterase 10A	PDE10A	SwissTargetPrediction
MWSslk097	Dimethyl phthalate	Glucagon-like peptide 1 receptor	GLP1R	SwissTargetPrediction
MWSslk097	Dimethyl phthalate	Caspase-3	CASP3	SwissTargetPrediction
MWSslk097	Dimethyl phthalate	Endothelial PAS domain-containing protein 1	EPAS1	SwissTargetPrediction
MWSslk097	Dimethyl phthalate	Interleukin-8 receptor B	CXCR2	SwissTargetPrediction
MWSslk097	Dimethyl phthalate	Arachidonate 15-lipoxygenase	ALOX15	SwissTargetPrediction
MWSslk097	Dimethyl phthalate	Induced myeloid leukemia cell differentiation protein Mcl-1	MCL1	SwissTargetPrediction
MWSslk097	Dimethyl phthalate	Cytochrome P450 2A6	CYP2A6	SwissTargetPrediction
MWSslk097	Dimethyl phthalate	Toll-like receptor (TLR7/TLR9)	TLR9	SwissTargetPrediction
MWSslk097	Dimethyl phthalate	Ubiquitin carboxyl-terminal hydrolase 10	USP10	SwissTargetPrediction
MWSslk097	Dimethyl phthalate	Ubiquitin carboxyl-terminal hydrolase 13	USP13	SwissTargetPrediction
MWSslk097	Dimethyl phthalate	Histone acetyltransferase p300	EP300	SwissTargetPrediction
MWSslk097	Dimethyl phthalate	26S proteosome	PSMB1	SwissTargetPrediction
MWSslk097	Dimethyl phthalate	Insulin-like growth factor I receptor	IGF1R	SwissTargetPrediction
MWSslk097	Dimethyl phthalate	ALK tyrosine kinase receptor	ALK	SwissTargetPrediction
MWSslk097	Dimethyl phthalate	Hexokinase type IV	GCK	SwissTargetPrediction
MWSslk097	Dimethyl phthalate	Neuronal acetylcholine receptor; alpha3/beta4	CHRNA3 CHRNB4	SwissTargetPrediction
MWSslk097	Dimethyl phthalate	GABA A receptor alpha-2/beta-2/gamma-2	GABRA2 GABRB2 GABRG2	SwissTargetPrediction
Lmbn001981	2,5-Dihydroxybenzaldehyde*	Serine/threonine-protein kinase/endoribonuclease IRE1	ERN1	SwissTargetPrediction
Lmbn001981	2,5-Dihydroxybenzaldehyde*	Catechol O-methyltransferase (by homology)	COMT	SwissTargetPrediction
Lmbn001981	2,5-Dihydroxybenzaldehyde*	Carbonic anhydrase II	CA2	SwissTargetPrediction
Lmbn001981	2,5-Dihydroxybenzaldehyde*	Carbonic anhydrase VI	CA6	SwissTargetPrediction
Lmbn001981	2,5-Dihydroxybenzaldehyde*	Carbonic anhydrase I	CA1	SwissTargetPrediction
Lmbn001981	2,5-Dihydroxybenzaldehyde*	Carbonic anhydrase XII	CA12	SwissTargetPrediction
Lmbn001981	2,5-Dihydroxybenzaldehyde*	Carbonic anhydrase IX	CA9	SwissTargetPrediction
Lmbn001981	2,5-Dihydroxybenzaldehyde*	Serum albumin	ALB	SwissTargetPrediction
Lmbn001981	2,5-Dihydroxybenzaldehyde*	L-lactate dehydrogenase A chain	LDHA	SwissTargetPrediction
Lmbn001981	2,5-Dihydroxybenzaldehyde*	L-lactate dehydrogenase B chain	LDHB	SwissTargetPrediction
Lmbn001981	2,5-Dihydroxybenzaldehyde*	Carbonic anhydrase IV	CA4	SwissTargetPrediction
Lmbn001981	2,5-Dihydroxybenzaldehyde*	Tyrosinase	TYR	SwissTargetPrediction
Lmbn001981	2,5-Dihydroxybenzaldehyde*	Dual-specificity tyrosine-phosphorylation regulated kinase 1A	DYRK1A	SwissTargetPrediction
Lmbn001981	2,5-Dihydroxybenzaldehyde*	Dual specificty protein kinase CLK1	CLK1	SwissTargetPrediction
Lmbn001981	2,5-Dihydroxybenzaldehyde*	Dual specificity tyrosine-phosphorylation-regulated kinase 1B	DYRK1B	SwissTargetPrediction
Lmbn001981	2,5-Dihydroxybenzaldehyde*	Carbonic anhydrase III	CA3	SwissTargetPrediction
Lmbn001981	2,5-Dihydroxybenzaldehyde*	Alpha-(1,3)-fucosyltransferase 7	FUT7	SwissTargetPrediction
Lmbn001981	2,5-Dihydroxybenzaldehyde*	Carbonic anhydrase VB	CA5B	SwissTargetPrediction
Lmbn001981	2,5-Dihydroxybenzaldehyde*	Carbonic anhydrase VA	CA5A	SwissTargetPrediction
Lmbn001981	2,5-Dihydroxybenzaldehyde*	Carbonic anhydrase XIII (by homology)	CA13	SwissTargetPrediction
Lmbn001981	2,5-Dihydroxybenzaldehyde*	Indoleamine 2,3-dioxygenase	IDO1	SwissTargetPrediction
Lmbn001981	2,5-Dihydroxybenzaldehyde*	Histone deacetylase 1	HDAC1	SwissTargetPrediction
Lmbn001981	2,5-Dihydroxybenzaldehyde*	Fatty acid synthase	FASN	SwissTargetPrediction
Lmbn001981	2,5-Dihydroxybenzaldehyde*	Carbonic anhydrase VII	CA7	SwissTargetPrediction
Lmbn001981	2,5-Dihydroxybenzaldehyde*	Carbonic anhydrase XIV	CA14	SwissTargetPrediction
Lmbn001981	2,5-Dihydroxybenzaldehyde*	Hydroxycarboxylic acid receptor 2	HCAR2	SwissTargetPrediction
Lmbn001981	2,5-Dihydroxybenzaldehyde*	Poly [ADP-ribose] polymerase-1	PARP1	SwissTargetPrediction
Lmbn001981	2,5-Dihydroxybenzaldehyde*	Histone deacetylase 6	HDAC6	SwissTargetPrediction
Lmbn001981	2,5-Dihydroxybenzaldehyde*	Histone deacetylase 2	HDAC2	SwissTargetPrediction
Lmbn001981	2,5-Dihydroxybenzaldehyde*	Lysine-specific demethylase 4D-like	KDM4E	SwissTargetPrediction
Lmbn001981	2,5-Dihydroxybenzaldehyde*	Leukocyte common antigen	PTPRC	SwissTargetPrediction
Lmbn001981	2,5-Dihydroxybenzaldehyde*	Cyclooxygenase-1	PTGS1	SwissTargetPrediction
Lmbn001981	2,5-Dihydroxybenzaldehyde*	Transient receptor potential cation channel subfamily A member 1	TRPA1	SwissTargetPrediction
Lmbn001981	2,5-Dihydroxybenzaldehyde*	Squalene monooxygenase (by homology)	SQLE	SwissTargetPrediction
Lmbn001981	2,5-Dihydroxybenzaldehyde*	Corticotropin releasing factor receptor 1	CRHR1	SwissTargetPrediction
Lmbn001981	2,5-Dihydroxybenzaldehyde*	Dopamine D3 receptor	DRD3	SwissTargetPrediction
Lmbn001981	2,5-Dihydroxybenzaldehyde*	Estrogen receptor beta	ESR2	SwissTargetPrediction
Lmbn001981	2,5-Dihydroxybenzaldehyde*	Acetylcholinesterase	ACHE	SwissTargetPrediction
Lmbn001981	2,5-Dihydroxybenzaldehyde*	Dual specificity phosphatase Cdc25B	CDC25B	SwissTargetPrediction
Lmbn001981	2,5-Dihydroxybenzaldehyde*	Dual specificity protein phosphatase 1 (by homology)	DUSP1	SwissTargetPrediction
Lmbn001981	2,5-Dihydroxybenzaldehyde*	Transthyretin	TTR	SwissTargetPrediction
Lmbn001981	2,5-Dihydroxybenzaldehyde*	Aldo-keto-reductase family 1 member C3	AKR1C3	SwissTargetPrediction
Lmbn001981	2,5-Dihydroxybenzaldehyde*	G-protein coupled receptor 35	GPR35	SwissTargetPrediction
Lmbn001981	2,5-Dihydroxybenzaldehyde*	Proteasome Macropain subunit MB1	PSMB5	SwissTargetPrediction
Lmbn001981	2,5-Dihydroxybenzaldehyde*	Succinate semialdehyde dehydrogenase	ALDH5A1	SwissTargetPrediction
Lmbn001981	2,5-Dihydroxybenzaldehyde*	Gamma-amino-N-butyrate transaminase	ABAT	SwissTargetPrediction
Lmbn001981	2,5-Dihydroxybenzaldehyde*	Myeloperoxidase	MPO	SwissTargetPrediction
Lmbn001981	2,5-Dihydroxybenzaldehyde*	Aldo-keto reductase family 1 member C2	AKR1C2	SwissTargetPrediction
Lmbn001981	2,5-Dihydroxybenzaldehyde*	Aldo-keto reductase family 1 member C1	AKR1C1	SwissTargetPrediction
Lmbn001981	2,5-Dihydroxybenzaldehyde*	D-amino-acid oxidase	DAO	SwissTargetPrediction
Lmbn001981	2,5-Dihydroxybenzaldehyde*	Insulin-like growth factor I receptor	IGF1R	SwissTargetPrediction
Lmbn001981	2,5-Dihydroxybenzaldehyde*	ALK tyrosine kinase receptor	ALK	SwissTargetPrediction
Lmbn001981	2,5-Dihydroxybenzaldehyde*	Induced myeloid leukemia cell differentiation protein Mcl-1	MCL1	SwissTargetPrediction
Lmbn001981	2,5-Dihydroxybenzaldehyde*	Dopamine beta-hydroxylase	DBH	SwissTargetPrediction
Lmbn001981	2,5-Dihydroxybenzaldehyde*	Butyrylcholinesterase	BCHE	SwissTargetPrediction
Lmbn001981	2,5-Dihydroxybenzaldehyde*	Estradiol 17-beta-dehydrogenase 1	HSD17B1	SwissTargetPrediction
Lmbn001981	2,5-Dihydroxybenzaldehyde*	Myoglobin	MB	SwissTargetPrediction
Lmbn001981	2,5-Dihydroxybenzaldehyde*	Apoptosis regulator Bcl-X	BCL2L1	SwissTargetPrediction
Lmbn001981	2,5-Dihydroxybenzaldehyde*	Histone acetyltransferase p300	EP300	SwissTargetPrediction
Lmbn001981	2,5-Dihydroxybenzaldehyde*	Hematopoietic cell protein-tyrosine phosphatase 70Z-PEP	PTPN22	SwissTargetPrediction
Lmbn001981	2,5-Dihydroxybenzaldehyde*	Estrogen receptor alpha	ESR1	SwissTargetPrediction
Lmbn001981	2,5-Dihydroxybenzaldehyde*	Estradiol 17-beta-dehydrogenase 2	HSD17B2	SwissTargetPrediction
Lmbn001981	2,5-Dihydroxybenzaldehyde*	Alkaline phosphatase placental-like	ALPG	SwissTargetPrediction
Lmbn001981	2,5-Dihydroxybenzaldehyde*	Phospholipase A-2-activating protein	PLAA	SwissTargetPrediction
Lmbn001981	2,5-Dihydroxybenzaldehyde*	Serotonin 2b (5-HT2b) receptor	HTR2B	SwissTargetPrediction
Lmbn001981	2,5-Dihydroxybenzaldehyde*	GABA-A receptor; alpha-1/beta-2/gamma-2	GABRA1 GABRB2 GABRG2	SwissTargetPrediction
Lmbn001981	2,5-Dihydroxybenzaldehyde*	Cyclin-dependent kinase 1	CDK1	SwissTargetPrediction
Lmbn001981	2,5-Dihydroxybenzaldehyde*	Steryl-sulfatase	STS	SwissTargetPrediction
Lmbn001981	2,5-Dihydroxybenzaldehyde*	Apoptosis regulator Bcl-2	BCL2	SwissTargetPrediction
Lmbn001981	2,5-Dihydroxybenzaldehyde*	Amine oxidase, copper containing	AOC3	SwissTargetPrediction
Lmbn001981	2,5-Dihydroxybenzaldehyde*	Voltage-gated potassium channel subunit Kv1.1	KCNA1	SwissTargetPrediction
Lmbn001981	2,5-Dihydroxybenzaldehyde*	Voltage-gated potassium channel subunit Kv1.4	KCNA4	SwissTargetPrediction
Lmbn001981	2,5-Dihydroxybenzaldehyde*	Cystic fibrosis transmembrane conductance regulator	CFTR	SwissTargetPrediction
Lmbn001981	2,5-Dihydroxybenzaldehyde*	G protein-coupled receptor 44	PTGDR2	SwissTargetPrediction
Lmbn001981	2,5-Dihydroxybenzaldehyde*	Arylamine N-acetyltransferase 1	NAT1	SwissTargetPrediction
Lmbn001981	2,5-Dihydroxybenzaldehyde*	GABA-A receptor; alpha-1/beta-3/gamma-2	GABRB3 GABRG2 GABRA1	SwissTargetPrediction
Lmbn001981	2,5-Dihydroxybenzaldehyde*	Norepinephrine transporter	SLC6A2	SwissTargetPrediction
Lmbn001981	2,5-Dihydroxybenzaldehyde*	Serotonin 2c (5-HT2c) receptor	HTR2C	SwissTargetPrediction
Lmbn001981	2,5-Dihydroxybenzaldehyde*	Transitional endoplasmic reticulum ATPase	VCP	SwissTargetPrediction
Lmbn001981	2,5-Dihydroxybenzaldehyde*	Aldose reductase	AKR1B1	SwissTargetPrediction
Lmbn001981	2,5-Dihydroxybenzaldehyde*	DNA-3-methyladenine glycosylase	MPG	SwissTargetPrediction
Lmbn001981	2,5-Dihydroxybenzaldehyde*	Thymidylate synthase	TYMS	SwissTargetPrediction
Lmbn001981	2,5-Dihydroxybenzaldehyde*	PI3-kinase p110-delta subunit	PIK3CD	SwissTargetPrediction
Lmbn001981	2,5-Dihydroxybenzaldehyde*	DNA-dependent protein kinase	PRKDC	SwissTargetPrediction
Lmbn001981	2,5-Dihydroxybenzaldehyde*	PI3-kinase p110-gamma subunit	PIK3CG	SwissTargetPrediction
Lmbn001981	2,5-Dihydroxybenzaldehyde*	Histone deacetylase 3	HDAC3	SwissTargetPrediction
Lmbn001981	2,5-Dihydroxybenzaldehyde*	HMG-CoA reductase	HMGCR	SwissTargetPrediction
Lmbn001981	2,5-Dihydroxybenzaldehyde*	Protein farnesyltransferase	FNTA FNTB	SwissTargetPrediction
Lmbn001981	2,5-Dihydroxybenzaldehyde*	Plasminogen activator inhibitor-1	SERPINE1	SwissTargetPrediction
Lmbn001981	2,5-Dihydroxybenzaldehyde*	Androgen Receptor (by homology)	AR	SwissTargetPrediction
Lmbn001981	2,5-Dihydroxybenzaldehyde*	Dipeptidyl peptidase IV	DPP4	SwissTargetPrediction
Lmbn001981	2,5-Dihydroxybenzaldehyde*	Glutathione S-transferase A1	GSTA1	SwissTargetPrediction
Lmbn001981	2,5-Dihydroxybenzaldehyde*	Steroid 5-alpha-reductase 2	SRD5A2	SwissTargetPrediction
Lmbn001981	2,5-Dihydroxybenzaldehyde*	Leukocyte elastase	ELANE	SwissTargetPrediction
Lmbn001981	2,5-Dihydroxybenzaldehyde*	Cannabinoid receptor 2	CNR2	SwissTargetPrediction
Lmbn001981	2,5-Dihydroxybenzaldehyde*	Arachidonate 15-lipoxygenase	ALOX15	SwissTargetPrediction
Lmbn001981	2,5-Dihydroxybenzaldehyde*	DNA polymerase beta	POLB	SwissTargetPrediction
Lmbn001981	2,5-Dihydroxybenzaldehyde*	Cannabinoid receptor 1	CNR1	SwissTargetPrediction
Lmbn001981	2,5-Dihydroxybenzaldehyde*	Glycogen synthase kinase-3 beta	GSK3B	SwissTargetPrediction
Lmbn001981	2,5-Dihydroxybenzaldehyde*	Estradiol 17-beta-dehydrogenase 3	HSD17B3	SwissTargetPrediction
MWSmce349	Laurocapram	Epoxide hydrolase 1	EPHX1	SwissTargetPrediction
MWSmce349	Laurocapram	Epoxide hydratase	EPHX2	SwissTargetPrediction
MWSmce349	Laurocapram	11-beta-hydroxysteroid dehydrogenase 1	HSD11B1	SwissTargetPrediction
MWSmce349	Laurocapram	N-acylsphingosine-amidohydrolase	NAAA	SwissTargetPrediction
MWSmce349	Laurocapram	Metabotropic glutamate receptor 5	GRM5	SwissTargetPrediction
MWSmce349	Laurocapram	Anandamide amidohydrolase	FAAH	SwissTargetPrediction
MWSmce349	Laurocapram	Steroid 5-alpha-reductase 1	SRD5A1	SwissTargetPrediction
MWSmce349	Laurocapram	Steroid 5-alpha-reductase 2	SRD5A2	SwissTargetPrediction
MWSmce349	Laurocapram	3-keto-steroid reductase	HSD17B7	SwissTargetPrediction
MWSmce349	Laurocapram	Dipeptidyl peptidase II	DPP7	SwissTargetPrediction
MWSmce349	Laurocapram	Dipeptidyl peptidase VIII	DPP8	SwissTargetPrediction
MWSmce349	Laurocapram	Alcohol dehydrogenase alpha chain	ADH1A	SwissTargetPrediction
MWSmce349	Laurocapram	Alcohol dehydrogenase gamma chain	ADH1C	SwissTargetPrediction
MWSmce349	Laurocapram	Integrin alpha-IIb/beta-3	ITGA2B ITGB3	SwissTargetPrediction
MWSmce349	Laurocapram	Histone deacetylase 3/Nuclear receptor corepressor 2 (HDAC3/NCoR2)	NCOR2 HDAC3	SwissTargetPrediction
MWSmce349	Laurocapram	Histone deacetylase 8	HDAC8	SwissTargetPrediction
MWSmce349	Laurocapram	Histone deacetylase 10	HDAC10	SwissTargetPrediction
MWSmce349	Laurocapram	Dipeptidyl peptidase IX	DPP9	SwissTargetPrediction
MWSmce349	Laurocapram	Neuronal acetylcholine receptor protein alpha-7 subunit	CHRNA7	SwissTargetPrediction
MWSmce349	Laurocapram	Neuronal acetylcholine receptor; alpha4/beta2	CHRNA4 CHRNB2	SwissTargetPrediction
MWSmce349	Laurocapram	Neuronal acetylcholine receptor; alpha3/beta4	CHRNA3 CHRNB4	SwissTargetPrediction
MWSmce349	Laurocapram	Butyrylcholinesterase	BCHE	SwissTargetPrediction
MWSmce349	Laurocapram	Cannabinoid receptor 1 (by homology)	CNR1	SwissTargetPrediction
MWSmce349	Laurocapram	Polyamine oxidase	PAOX	SwissTargetPrediction
MWSmce349	Laurocapram	Glucocorticoid receptor	NR3C1	SwissTargetPrediction
MWSmce349	Laurocapram	Aminopeptidase B	RNPEP	SwissTargetPrediction
MWSmce349	Laurocapram	Aspartyl aminopeptidase	DNPEP	SwissTargetPrediction
MWSmce349	Laurocapram	Protein kinase C alpha	PRKCA	SwissTargetPrediction
MWSmce349	Laurocapram	Phospholipase A2 group IIC	PLA2G2C	SwissTargetPrediction
MWSmce349	Laurocapram	Group X secretory phospholipase A2	PLA2G10	SwissTargetPrediction
MWSmce349	Laurocapram	Histone deacetylase 1	HDAC1	SwissTargetPrediction
MWSmce349	Laurocapram	Dynamin-1	DNM1	SwissTargetPrediction
MWSmce349	Laurocapram	Histone deacetylase 6	HDAC6	SwissTargetPrediction
MWSmce349	Laurocapram	Dipeptidyl peptidase IV	DPP4	SwissTargetPrediction
MWSmce349	Laurocapram	Cannabinoid receptor 2	CNR2	SwissTargetPrediction
MWSmce349	Laurocapram	Glucose-6-phosphate 1-dehydrogenase	G6PD	SwissTargetPrediction
MWSmce349	Laurocapram	Androgen Receptor	AR	SwissTargetPrediction
MWSmce349	Laurocapram	Alcohol dehydrogenase beta chain	ADH1B	SwissTargetPrediction
MWSmce349	Laurocapram	Alcohol dehydrogenase class IV	ADH7	SwissTargetPrediction
MWSmce349	Laurocapram	Neuronal acetylcholine receptor protein alpha-4 subunit	CHRNA4	SwissTargetPrediction
MWSmce349	Laurocapram	Thyroid hormone receptor beta-1	THRB	SwissTargetPrediction
MWSmce349	Laurocapram	Histone deacetylase 3	HDAC3	SwissTargetPrediction
MWSmce349	Laurocapram	Alcohol dehydrogenase class II	ADH4	SwissTargetPrediction
MWSmce349	Laurocapram	Nuclear receptor ROR-gamma	RORC	SwissTargetPrediction
MWSmce349	Laurocapram	Serotonin 2c (5-HT2c) receptor	HTR2C	SwissTargetPrediction
MWSmce349	Laurocapram	Histone deacetylase 2	HDAC2	SwissTargetPrediction
MWSmce349	Laurocapram	Alpha-1d adrenergic receptor	ADRA1D	SwissTargetPrediction
MWSmce349	Laurocapram	Histone deacetylase 11	HDAC11	SwissTargetPrediction
MWSmce349	Laurocapram	Leukotriene B4 receptor 1	LTB4R	SwissTargetPrediction
MWSmce349	Laurocapram	Phosphodiesterase 4B	PDE4B	SwissTargetPrediction
MWSmce349	Laurocapram	Acetyl-CoA carboxylase 1	ACACA	SwissTargetPrediction
MWSmce349	Laurocapram	Acetyl-CoA carboxylase 2	ACACB	SwissTargetPrediction
MWSmce349	Laurocapram	MAP kinase p38 alpha	MAPK14	SwissTargetPrediction
MWSmce349	Laurocapram	Prostanoid EP4 receptor	PTGER4	SwissTargetPrediction
MWSmce349	Laurocapram	Orexin receptor 2	HCRTR2	SwissTargetPrediction
MWSmce349	Laurocapram	Orexin receptor 1	HCRTR1	SwissTargetPrediction
MWSmce349	Laurocapram	Prostanoid EP2 receptor	PTGER2	SwissTargetPrediction
MWSmce349	Laurocapram	Prostanoid EP3 receptor	PTGER3	SwissTargetPrediction
MWSmce349	Laurocapram	Neurokinin 3 receptor	TACR3	SwissTargetPrediction
MWSmce349	Laurocapram	Isoprenylcysteine carboxyl methyltransferase	ICMT	SwissTargetPrediction
MWSmce349	Laurocapram	Vasopressin V1a receptor (by homology)	AVPR1A	SwissTargetPrediction
MWSmce349	Laurocapram	Monoamine oxidase B	MAOB	SwissTargetPrediction
MWSmce349	Laurocapram	Cathepsin K	CTSK	SwissTargetPrediction
MWSmce349	Laurocapram	Cathepsin S	CTSS	SwissTargetPrediction
MWSmce349	Laurocapram	Vasopressin V2 receptor	AVPR2	SwissTargetPrediction
MWSmce349	Laurocapram	Metastin receptor	KISS1R	SwissTargetPrediction
MWSmce349	Laurocapram	Dopamine D4 receptor	DRD4	SwissTargetPrediction
MWSmce349	Laurocapram	Protein farnesyltransferase	FNTA FNTB	SwissTargetPrediction
MWSmce349	Laurocapram	Geranylgeranyl transferase type I	PGGT1B FNTA	SwissTargetPrediction
MWSmce349	Laurocapram	Cathepsin L	CTSL	SwissTargetPrediction
MWSmce349	Laurocapram	Glycine transporter 1	SLC6A9	SwissTargetPrediction
MWSmce349	Laurocapram	Phosphodiesterase 4A	PDE4A	SwissTargetPrediction
MWSmce349	Laurocapram	Phosphodiesterase 4D	PDE4D	SwissTargetPrediction
MWSmce349	Laurocapram	Phosphodiesterase 4C	PDE4C	SwissTargetPrediction
MWSmce349	Laurocapram	Phosphodiesterase 10A	PDE10A	SwissTargetPrediction
MWSmce349	Laurocapram	Trypsin I	PRSS1	SwissTargetPrediction
MWSmce349	Laurocapram	Acetylcholinesterase	ACHE	SwissTargetPrediction
MWSmce349	Laurocapram	Poly [ADP-ribose] polymerase-1	PARP1	SwissTargetPrediction
MWSmce349	Laurocapram	Sphingosine kinase 1	SPHK1	SwissTargetPrediction
MWSmce349	Laurocapram	Sphingosine kinase 2 (by homology)	SPHK2	SwissTargetPrediction
MWSmce349	Laurocapram	Cytochrome P450 19A1	CYP19A1	SwissTargetPrediction
MWSmce349	Laurocapram	Neuropeptide Y receptor type 5	NPY5R	SwissTargetPrediction
MWSmce349	Laurocapram	Elongation of very long chain fatty acids protein 6	ELOVL6	SwissTargetPrediction
MWSmce349	Laurocapram	Peroxisome proliferator-activated receptor gamma	PPARG	SwissTargetPrediction
MWSmce349	Laurocapram	Transient receptor potential cation channel subfamily M member 8 (by homology)	TRPM8	SwissTargetPrediction
MWSmce349	Laurocapram	Fatty acid synthase	FASN	SwissTargetPrediction
MWSmce349	Laurocapram	Cathepsin (B and K)	CTSB	SwissTargetPrediction
MWSmce349	Laurocapram	Sodium channel protein type IX alpha subunit	SCN9A	SwissTargetPrediction
MWSmce349	Laurocapram	Prostaglandin E synthase	PTGES	SwissTargetPrediction
MWSmce349	Laurocapram	DNA-dependent protein kinase	PRKDC	SwissTargetPrediction
MWSmce349	Laurocapram	Neutral cholesterol ester hydrolase 1	NCEH1	SwissTargetPrediction
MWSmce349	Laurocapram	Serine/threonine-protein kinase TAO1	TAOK1	SwissTargetPrediction
MWSmce349	Laurocapram	Serine/threonine-protein kinase TAO3	TAOK3	SwissTargetPrediction
MWSmce349	Laurocapram	Proto-oncogene protein Wnt-3	WNT3	SwissTargetPrediction
MWSmce349	Laurocapram	FK506-binding protein 1A	FKBP1A	SwissTargetPrediction
MWSmce349	Laurocapram	Oxytocin receptor (by homology)	OXTR	SwissTargetPrediction
MWSmce349	Laurocapram	Melanin-concentrating hormone receptor 1	MCHR1	SwissTargetPrediction
MWSmce349	Laurocapram	Hormone sensitive lipase	LIPE	SwissTargetPrediction
MWSmce349	Laurocapram	Sodium-dependent proline transporter	SLC6A7	SwissTargetPrediction
MWSmce349	Laurocapram	Serine/threonine-protein kinase AKT	AKT1	SwissTargetPrediction
mws0677	N-Acetyl-5-hydroxytryptamine	Melatonin receptor 1A	MTNR1A	SwissTargetPrediction
mws0677	N-Acetyl-5-hydroxytryptamine	Melatonin receptor 1B	MTNR1B	SwissTargetPrediction
mws0677	N-Acetyl-5-hydroxytryptamine	Quinone reductase 2	NQO2	SwissTargetPrediction
mws0677	N-Acetyl-5-hydroxytryptamine	Serotonin 2c (5-HT2c) receptor	HTR2C	SwissTargetPrediction
mws0677	N-Acetyl-5-hydroxytryptamine	Serotonin 1b (5-HT1b) receptor	HTR1B	SwissTargetPrediction
mws0677	N-Acetyl-5-hydroxytryptamine	Serotonin 2a (5-HT2a) receptor	HTR2A	SwissTargetPrediction
mws0677	N-Acetyl-5-hydroxytryptamine	Acetylcholinesterase	ACHE	SwissTargetPrediction
mws0677	N-Acetyl-5-hydroxytryptamine	Serotonin 2b (5-HT2b) receptor	HTR2B	SwissTargetPrediction
mws0677	N-Acetyl-5-hydroxytryptamine	Vanilloid receptor	TRPV1	SwissTargetPrediction
mws0677	N-Acetyl-5-hydroxytryptamine	Serotonin 5a (5-HT5a) receptor	HTR5A	SwissTargetPrediction
mws0677	N-Acetyl-5-hydroxytryptamine	Serotonin 1d (5-HT1d) receptor	HTR1D	SwissTargetPrediction
mws0677	N-Acetyl-5-hydroxytryptamine	Anandamide amidohydrolase	FAAH	SwissTargetPrediction
mws0677	N-Acetyl-5-hydroxytryptamine	Serotonin 1a (5-HT1a) receptor	HTR1A	SwissTargetPrediction
mws0677	N-Acetyl-5-hydroxytryptamine	Serotonin 6 (5-HT6) receptor	HTR6	SwissTargetPrediction
mws0677	N-Acetyl-5-hydroxytryptamine	Dopamine D1 receptor	DRD1	SwissTargetPrediction
mws0677	N-Acetyl-5-hydroxytryptamine	Serotonin 7 (5-HT7) receptor	HTR7	SwissTargetPrediction
mws0677	N-Acetyl-5-hydroxytryptamine	Dopamine D3 receptor	DRD3	SwissTargetPrediction
mws0677	N-Acetyl-5-hydroxytryptamine	Adenosine A3 receptor	ADORA3	SwissTargetPrediction
mws0677	N-Acetyl-5-hydroxytryptamine	Cyclooxygenase-2	PTGS2	SwissTargetPrediction
mws0677	N-Acetyl-5-hydroxytryptamine	Serotonin transporter	SLC6A4	SwissTargetPrediction
mws0677	N-Acetyl-5-hydroxytryptamine	Serotonin 3a (5-HT3a) receptor	HTR3A	SwissTargetPrediction
mws0677	N-Acetyl-5-hydroxytryptamine	Dopamine transporter (by homology)	SLC6A3	SwissTargetPrediction
mws0677	N-Acetyl-5-hydroxytryptamine	Kappa Opioid receptor	OPRK1	SwissTargetPrediction
mws0677	N-Acetyl-5-hydroxytryptamine	Tyrosinase	TYR	SwissTargetPrediction
mws0677	N-Acetyl-5-hydroxytryptamine	Alpha-2a adrenergic receptor	ADRA2A	SwissTargetPrediction
mws0677	N-Acetyl-5-hydroxytryptamine	Adrenergic receptor alpha-2	ADRA2C	SwissTargetPrediction
mws0677	N-Acetyl-5-hydroxytryptamine	Alpha-2b adrenergic receptor	ADRA2B	SwissTargetPrediction
mws0677	N-Acetyl-5-hydroxytryptamine	Norepinephrine transporter	SLC6A2	SwissTargetPrediction
mws0677	N-Acetyl-5-hydroxytryptamine	Matrix metalloproteinase 9	MMP9	SwissTargetPrediction
mws0677	N-Acetyl-5-hydroxytryptamine	Sigma opioid receptor	SIGMAR1	SwissTargetPrediction
mws0677	N-Acetyl-5-hydroxytryptamine	Serotonin 4 (5-HT4) receptor	HTR4	SwissTargetPrediction
mws0677	N-Acetyl-5-hydroxytryptamine	Dopamine D2 receptor	DRD2	SwissTargetPrediction
mws0677	N-Acetyl-5-hydroxytryptamine	Alpha-1a adrenergic receptor	ADRA1A	SwissTargetPrediction
mws0677	N-Acetyl-5-hydroxytryptamine	Histamine H1 receptor	HRH1	SwissTargetPrediction
mws0677	N-Acetyl-5-hydroxytryptamine	Butyrylcholinesterase	BCHE	SwissTargetPrediction
mws0677	N-Acetyl-5-hydroxytryptamine	Histamine H3 receptor	HRH3	SwissTargetPrediction
mws0677	N-Acetyl-5-hydroxytryptamine	11-beta-hydroxysteroid dehydrogenase 1	HSD11B1	SwissTargetPrediction
mws0677	N-Acetyl-5-hydroxytryptamine	Transient receptor potential cation channel subfamily M member 8 (by homology)	TRPM8	SwissTargetPrediction
mws0677	N-Acetyl-5-hydroxytryptamine	Serotonin 1e (5-HT1e) receptor	HTR1E	SwissTargetPrediction
mws0677	N-Acetyl-5-hydroxytryptamine	Epidermal growth factor receptor erbB1	EGFR	SwissTargetPrediction
mws0677	N-Acetyl-5-hydroxytryptamine	Dihydrofolate reductase	DHFR	SwissTargetPrediction
mws0677	N-Acetyl-5-hydroxytryptamine	Testis-specific androgen-binding protein	SHBG	SwissTargetPrediction
mws0677	N-Acetyl-5-hydroxytryptamine	Phospholipase A2 group IIA	PLA2G2A	SwissTargetPrediction
mws0677	N-Acetyl-5-hydroxytryptamine	Cyclin-dependent kinase 4	CDK4	SwissTargetPrediction
mws0677	N-Acetyl-5-hydroxytryptamine	Melanocortin receptor 1 (by homology)	MC1R	SwissTargetPrediction
mws0677	N-Acetyl-5-hydroxytryptamine	Melanocortin receptor 5	MC5R	SwissTargetPrediction
mws0677	N-Acetyl-5-hydroxytryptamine	Alpha-1b adrenergic receptor	ADRA1B	SwissTargetPrediction
mws0677	N-Acetyl-5-hydroxytryptamine	Vascular endothelial growth factor receptor 2	KDR	SwissTargetPrediction
mws0677	N-Acetyl-5-hydroxytryptamine	Leukotriene A4 hydrolase	LTA4H	SwissTargetPrediction
mws0677	N-Acetyl-5-hydroxytryptamine	Glutathione S-transferase A1	GSTA1	SwissTargetPrediction
mws0677	N-Acetyl-5-hydroxytryptamine	Dihydropteridine reductase	QDPR	SwissTargetPrediction
mws0677	N-Acetyl-5-hydroxytryptamine	Dual specificity protein phosphatase 3	DUSP3	SwissTargetPrediction
mws0677	N-Acetyl-5-hydroxytryptamine	Poly [ADP-ribose] polymerase-1	PARP1	SwissTargetPrediction
mws0677	N-Acetyl-5-hydroxytryptamine	Serotonin 1f (5-HT1f) receptor	HTR1F	SwissTargetPrediction
mws0677	N-Acetyl-5-hydroxytryptamine	Estradiol 17-beta-dehydrogenase 2	HSD17B2	SwissTargetPrediction
mws0677	N-Acetyl-5-hydroxytryptamine	Estradiol 17-beta-dehydrogenase 1	HSD17B1	SwissTargetPrediction
mws0677	N-Acetyl-5-hydroxytryptamine	Alpha-1d adrenergic receptor	ADRA1D	SwissTargetPrediction
mws0677	N-Acetyl-5-hydroxytryptamine	Estradiol 17-beta-dehydrogenase 3	HSD17B3	SwissTargetPrediction
mws0677	N-Acetyl-5-hydroxytryptamine	Delta opioid receptor	OPRD1	SwissTargetPrediction
mws0677	N-Acetyl-5-hydroxytryptamine	NADPH oxidase 4	NOX4	SwissTargetPrediction
mws0677	N-Acetyl-5-hydroxytryptamine	Mu opioid receptor	OPRM1	SwissTargetPrediction
mws0677	N-Acetyl-5-hydroxytryptamine	3-phosphoinositide dependent protein kinase-1	PDPK1	SwissTargetPrediction
mws0677	N-Acetyl-5-hydroxytryptamine	Aminopeptidase N	ANPEP	SwissTargetPrediction
mws0677	N-Acetyl-5-hydroxytryptamine	Arachidonate 15-lipoxygenase	ALOX15	SwissTargetPrediction
mws0677	N-Acetyl-5-hydroxytryptamine	Histamine H2 receptor	HRH2	SwissTargetPrediction
mws0677	N-Acetyl-5-hydroxytryptamine	Myeloperoxidase	MPO	SwissTargetPrediction
mws0677	N-Acetyl-5-hydroxytryptamine	Cathepsin L	CTSL	SwissTargetPrediction
mws0677	N-Acetyl-5-hydroxytryptamine	Serum albumin	ALB	SwissTargetPrediction
mws0677	N-Acetyl-5-hydroxytryptamine	Plectin	PLEC	SwissTargetPrediction
mws0677	N-Acetyl-5-hydroxytryptamine	Ribosomal protein S6 kinase alpha 3	RPS6KA3	SwissTargetPrediction
mws0677	N-Acetyl-5-hydroxytryptamine	GABA receptor alpha-1 subunit (by homology)	GABRA1	SwissTargetPrediction
mws0677	N-Acetyl-5-hydroxytryptamine	Cyclin-dependent kinase 4/cyclin D1	CCND1 CDK4	SwissTargetPrediction
mws0677	N-Acetyl-5-hydroxytryptamine	Serine/threonine-protein kinase B-raf	BRAF	SwissTargetPrediction
mws0677	N-Acetyl-5-hydroxytryptamine	Insulin-like growth factor I receptor	IGF1R	SwissTargetPrediction
mws0677	N-Acetyl-5-hydroxytryptamine	PH domain leucine-rich repeat-containing protein phosphatase 2	PHLPP2	SwissTargetPrediction
mws0677	N-Acetyl-5-hydroxytryptamine	Transmembrane domain-containing protein TMIGD3	TMIGD3	SwissTargetPrediction
mws0677	N-Acetyl-5-hydroxytryptamine	Dual specificity phosphatase Cdc25B	CDC25B	SwissTargetPrediction
mws0677	N-Acetyl-5-hydroxytryptamine	Heat shock protein HSP 90-beta	HSP90AB1	SwissTargetPrediction
mws0677	N-Acetyl-5-hydroxytryptamine	Thymidylate synthase	TYMS	SwissTargetPrediction
mws0677	N-Acetyl-5-hydroxytryptamine	Metabotropic glutamate receptor 5 (by homology)	GRM5	SwissTargetPrediction
mws0677	N-Acetyl-5-hydroxytryptamine	Phospholipase A-2-activating protein	PLAA	SwissTargetPrediction
mws0677	N-Acetyl-5-hydroxytryptamine	CDC7/DBF4 (Cell division cycle 7-related protein kinase/Activator of S phase kinase)	DBF4 CDC7	SwissTargetPrediction
mws0677	N-Acetyl-5-hydroxytryptamine	Transthyretin	TTR	SwissTargetPrediction
mws0677	N-Acetyl-5-hydroxytryptamine	Arachidonate 5-lipoxygenase	ALOX5	SwissTargetPrediction
mws0677	N-Acetyl-5-hydroxytryptamine	Myosin light chain kinase, smooth muscle	MYLK	SwissTargetPrediction
mws0677	N-Acetyl-5-hydroxytryptamine	cAMP-dependent protein kinase alpha-catalytic subunit	PRKACA	SwissTargetPrediction
mws0677	N-Acetyl-5-hydroxytryptamine	Calmodulin	CALM1	SwissTargetPrediction
mws0677	N-Acetyl-5-hydroxytryptamine	Melanocortin receptor 4	MC4R	SwissTargetPrediction
mws0677	N-Acetyl-5-hydroxytryptamine	Alpha-ketoglutarate-dependent dioxygenase FTO	FTO	SwissTargetPrediction
mws0677	N-Acetyl-5-hydroxytryptamine	Microtubule-associated protein 2	MAP2	SwissTargetPrediction
mws0677	N-Acetyl-5-hydroxytryptamine	Beta secretase 2	BACE2	SwissTargetPrediction
mws0677	N-Acetyl-5-hydroxytryptamine	Carbonic anhydrase XIV	CA14	SwissTargetPrediction
mws0677	N-Acetyl-5-hydroxytryptamine	GABA receptor alpha-5 subunit (by homology)	GABRA5	SwissTargetPrediction
mws0677	N-Acetyl-5-hydroxytryptamine	Melanocortin receptor 3	MC3R	SwissTargetPrediction
mws0677	N-Acetyl-5-hydroxytryptamine	Alkaline phosphatase, tissue-nonspecific isozyme	ALPL	SwissTargetPrediction
mws0677	N-Acetyl-5-hydroxytryptamine	Monoamine oxidase B	MAOB	SwissTargetPrediction
mws0677	N-Acetyl-5-hydroxytryptamine	Receptor protein-tyrosine kinase erbB-2	ERBB2	SwissTargetPrediction
mws0677	N-Acetyl-5-hydroxytryptamine	PI3-kinase p110-gamma subunit	PIK3CG	SwissTargetPrediction
mws0677	N-Acetyl-5-hydroxytryptamine	Huntingtin	HTT	SwissTargetPrediction
mws0677	N-Acetyl-5-hydroxytryptamine	Calcium-activated potassium channel subunit alpha-1	KCNMA1	SwissTargetPrediction
mws0103	Indole-3-carboxaldehyde	Cytochrome P450 2A6	CYP2A6	SwissTargetPrediction
mws0103	Indole-3-carboxaldehyde	Inosine-5'-monophosphate dehydrogenase 2	IMPDH2	SwissTargetPrediction
mws0103	Indole-3-carboxaldehyde	Poly [ADP-ribose] polymerase-1	PARP1	SwissTargetPrediction
mws0103	Indole-3-carboxaldehyde	Serine/threonine-protein kinase PIM1	PIM1	SwissTargetPrediction
mws0103	Indole-3-carboxaldehyde	Serine/threonine-protein kinase PIM2	PIM2	SwissTargetPrediction
mws0103	Indole-3-carboxaldehyde	Nitric oxide synthase, inducible (by homology)	NOS2	SwissTargetPrediction
mws0103	Indole-3-carboxaldehyde	Thyroid peroxidase	TPO	SwissTargetPrediction
mws0103	Indole-3-carboxaldehyde	Mucosa-associated lymphoid tissue lymphoma translocation protein 1	MALT1	SwissTargetPrediction
mws0103	Indole-3-carboxaldehyde	C-C chemokine receptor type 1	CCR1	SwissTargetPrediction
mws0103	Indole-3-carboxaldehyde	Induced myeloid leukemia cell differentiation protein Mcl-1	MCL1	SwissTargetPrediction
mws0103	Indole-3-carboxaldehyde	Kinesin-like protein 1	KIF11	SwissTargetPrediction
mws0103	Indole-3-carboxaldehyde	Calpain 1	CAPN1	SwissTargetPrediction
mws0103	Indole-3-carboxaldehyde	Protein-tyrosine phosphatase 1B	PTPN1	SwissTargetPrediction
mws0103	Indole-3-carboxaldehyde	Arachidonate 5-lipoxygenase	ALOX5	SwissTargetPrediction
mws0103	Indole-3-carboxaldehyde	Alcohol dehydrogenase beta chain	ADH1B	SwissTargetPrediction
mws0103	Indole-3-carboxaldehyde	Alcohol dehydrogenase gamma chain	ADH1C	SwissTargetPrediction
mws0103	Indole-3-carboxaldehyde	Serine/threonine-protein kinase PIM3	PIM3	SwissTargetPrediction
mws0103	Indole-3-carboxaldehyde	c-Jun N-terminal kinase 1	MAPK8	SwissTargetPrediction
mws0103	Indole-3-carboxaldehyde	Acyl coenzyme A:cholesterol acyltransferase	CES1	SwissTargetPrediction
mws0103	Indole-3-carboxaldehyde	Matrix metalloproteinase 2	MMP2	SwissTargetPrediction
mws0103	Indole-3-carboxaldehyde	Arachidonate 15-lipoxygenase	ALOX15	SwissTargetPrediction
mws0103	Indole-3-carboxaldehyde	Arachidonate 12-lipoxygenase	ALOX12	SwissTargetPrediction
mws0103	Indole-3-carboxaldehyde	Angiotensin-converting enzyme (by homology)	ACE	SwissTargetPrediction
mws0103	Indole-3-carboxaldehyde	Carbonic anhydrase VII	CA7	SwissTargetPrediction
mws0103	Indole-3-carboxaldehyde	Carbonic anhydrase III	CA3	SwissTargetPrediction
mws0103	Indole-3-carboxaldehyde	Carbonic anhydrase XIV	CA14	SwissTargetPrediction
mws0103	Indole-3-carboxaldehyde	Carbonic anhydrase XIII	CA13	SwissTargetPrediction
mws0103	Indole-3-carboxaldehyde	Carbonic anhydrase VB	CA5B	SwissTargetPrediction
mws0103	Indole-3-carboxaldehyde	Carbonic anhydrase VA	CA5A	SwissTargetPrediction
mws0103	Indole-3-carboxaldehyde	Melanocortin receptor 1 (by homology)	MC1R	SwissTargetPrediction
mws0103	Indole-3-carboxaldehyde	Heme oxygenase 1 (by homology)	HMOX1	SwissTargetPrediction
mws0103	Indole-3-carboxaldehyde	Leukocyte common antigen	PTPRC	SwissTargetPrediction
mws0103	Indole-3-carboxaldehyde	Receptor-type tyrosine-protein phosphatase F (LAR)	PTPRF	SwissTargetPrediction
mws0103	Indole-3-carboxaldehyde	Dual specificity phosphatase Cdc25B	CDC25B	SwissTargetPrediction
mws0103	Indole-3-carboxaldehyde	Dual specificity protein phosphatase 1 (by homology)	DUSP1	SwissTargetPrediction
mws0103	Indole-3-carboxaldehyde	Muscarinic acetylcholine receptor M1 (by homology)	CHRM1	SwissTargetPrediction
mws0103	Indole-3-carboxaldehyde	Heat shock protein HSP 90-alpha	HSP90AA1	SwissTargetPrediction
mws0103	Indole-3-carboxaldehyde	Arylamine N-acetyltransferase 1	NAT1	SwissTargetPrediction
mws0103	Indole-3-carboxaldehyde	Protein-glutamine gamma-glutamyltransferase	TGM2	SwissTargetPrediction
mws0103	Indole-3-carboxaldehyde	Glycogen synthase kinase-3 beta	GSK3B	SwissTargetPrediction
mws0103	Indole-3-carboxaldehyde	Steroid 5-alpha-reductase 1	SRD5A1	SwissTargetPrediction
mws0103	Indole-3-carboxaldehyde	Monoglyceride lipase	MGLL	SwissTargetPrediction
mws0103	Indole-3-carboxaldehyde	Microtubule-associated protein 2	MAP2	SwissTargetPrediction
mws0103	Indole-3-carboxaldehyde	Carboxylesterase 2	CES2	SwissTargetPrediction
mws0103	Indole-3-carboxaldehyde	N-acylsphingosine-amidohydrolase (by homology)	NAAA	SwissTargetPrediction
mws0103	Indole-3-carboxaldehyde	DNA topoisomerase II alpha	TOP2A	SwissTargetPrediction
mws0103	Indole-3-carboxaldehyde	Metabotropic glutamate receptor 2 (by homology)	GRM2	SwissTargetPrediction
mws0103	Indole-3-carboxaldehyde	Phosphodiesterase 5A	PDE5A	SwissTargetPrediction
mws0103	Indole-3-carboxaldehyde	Phosphodiesterase 3	PDE3A	SwissTargetPrediction
mws0103	Indole-3-carboxaldehyde	Phosphodiesterase 3B	PDE3B	SwissTargetPrediction
mws0103	Indole-3-carboxaldehyde	ADAMTS5	ADAMTS5	SwissTargetPrediction
mws0103	Indole-3-carboxaldehyde	Cathepsin K	CTSK	SwissTargetPrediction
mws0103	Indole-3-carboxaldehyde	C-C chemokine receptor type 5	CCR5	SwissTargetPrediction
mws0103	Indole-3-carboxaldehyde	C-C chemokine receptor type 8	CCR8	SwissTargetPrediction
mws0103	Indole-3-carboxaldehyde	Alcohol dehydrogenase alpha chain	ADH1A	SwissTargetPrediction
mws0103	Indole-3-carboxaldehyde	Dual specificity mitogen-activated protein kinase kinase 1	MAP2K1	SwissTargetPrediction
mws0103	Indole-3-carboxaldehyde	Myeloperoxidase	MPO	SwissTargetPrediction
mws0103	Indole-3-carboxaldehyde	Epoxide hydratase	EPHX2	SwissTargetPrediction
mws0103	Indole-3-carboxaldehyde	Tyrosyl-DNA phosphodiesterase 2	TDP2	SwissTargetPrediction
mws0103	Indole-3-carboxaldehyde	Indoleamine 2,3-dioxygenase	IDO1	SwissTargetPrediction
mws0103	Indole-3-carboxaldehyde	Beta-chymotrypsin	CTRB1	SwissTargetPrediction
mws0103	Indole-3-carboxaldehyde	Poly [ADP-ribose] polymerase 3	PARP3	SwissTargetPrediction
mws0103	Indole-3-carboxaldehyde	Toll-like receptor (TLR7/TLR9)	TLR9	SwissTargetPrediction
mws0103	Indole-3-carboxaldehyde	Cyclin-dependent kinase 2/cyclin E1	CCNE1 CDK2	SwissTargetPrediction
mws0103	Indole-3-carboxaldehyde	Hormone sensitive lipase	LIPE	SwissTargetPrediction
mws0103	Indole-3-carboxaldehyde	Cyclin-dependent kinase 5/CDK5 activator 1	CDK5	SwissTargetPrediction
mws0103	Indole-3-carboxaldehyde	MAP kinase ERK2	MAPK1	SwissTargetPrediction
mws0103	Indole-3-carboxaldehyde	Muscarinic acetylcholine receptor M5	CHRM5	SwissTargetPrediction
mws0103	Indole-3-carboxaldehyde	Dipeptidyl peptidase I	CTSC	SwissTargetPrediction
mws0103	Indole-3-carboxaldehyde	Muscarinic acetylcholine receptor M3	CHRM3	SwissTargetPrediction
mws0103	Indole-3-carboxaldehyde	Phosphodiesterase 7A	PDE7A	SwissTargetPrediction
mws0103	Indole-3-carboxaldehyde	Aldehyde dehydrogenase 1A1	ALDH1A1	SwissTargetPrediction
mws0103	Indole-3-carboxaldehyde	Aldehyde dehydrogenase dimeric NADP-preferring	ALDH3A1	SwissTargetPrediction
mws0103	Indole-3-carboxaldehyde	Cathepsin (B and K)	CTSB	SwissTargetPrediction
mws0103	Indole-3-carboxaldehyde	Bromodomain-containing protein 4	BRD4	SwissTargetPrediction
mws0103	Indole-3-carboxaldehyde	Poly [ADP-ribose] polymerase 10	PARP10	SwissTargetPrediction
mws0103	Indole-3-carboxaldehyde	Leucine-rich repeat serine/threonine-protein kinase 2	LRRK2	SwissTargetPrediction
mws0103	Indole-3-carboxaldehyde	Anandamide amidohydrolase	FAAH	SwissTargetPrediction
mws0103	Indole-3-carboxaldehyde	ATP-binding cassette sub-family G member 2	ABCG2	SwissTargetPrediction
mws0103	Indole-3-carboxaldehyde	Serotonin 1b (5-HT1b) receptor	HTR1B	SwissTargetPrediction
mws0103	Indole-3-carboxaldehyde	Serotonin 1d (5-HT1d) receptor	HTR1D	SwissTargetPrediction
mws0103	Indole-3-carboxaldehyde	Serotonin 1a (5-HT1a) receptor	HTR1A	SwissTargetPrediction
mws0103	Indole-3-carboxaldehyde	Phosphodiesterase 4B	PDE4B	SwissTargetPrediction
mws0103	Indole-3-carboxaldehyde	Dual specificity phosphatase Cdc25A	CDC25A	SwissTargetPrediction
mws0103	Indole-3-carboxaldehyde	Cathepsin S	CTSS	SwissTargetPrediction
mws0103	Indole-3-carboxaldehyde	Nitric-oxide synthase, brain	NOS1	SwissTargetPrediction
mws0103	Indole-3-carboxaldehyde	Phosphodiesterase 4D	PDE4D	SwissTargetPrediction
mws0103	Indole-3-carboxaldehyde	Cathepsin L	CTSL	SwissTargetPrediction
mws0103	Indole-3-carboxaldehyde	Cyclophilin A	PPIA	SwissTargetPrediction
mws0103	Indole-3-carboxaldehyde	Muscarinic acetylcholine receptor M2 (by homology)	CHRM2	SwissTargetPrediction
mws0103	Indole-3-carboxaldehyde	Glutathione reductase	GSR	SwissTargetPrediction
mws0103	Indole-3-carboxaldehyde	Glutaminyl-peptide cyclotransferase	QPCT	SwissTargetPrediction
mws0103	Indole-3-carboxaldehyde	Trace amine-associated receptor 1 (by homology)	TAAR1	SwissTargetPrediction
mws0103	Indole-3-carboxaldehyde	Platelet-derived growth factor receptor alpha	PDGFRA	SwissTargetPrediction
mws0103	Indole-3-carboxaldehyde	Aldose reductase	AKR1B1	SwissTargetPrediction
mws0103	Indole-3-carboxaldehyde	Aldehyde dehydrogenase	ALDH2	SwissTargetPrediction
mws0103	Indole-3-carboxaldehyde	Epoxide hydrolase 1	EPHX1	SwissTargetPrediction
mws0103	Indole-3-carboxaldehyde	Tyrosine-protein kinase SYK	SYK	SwissTargetPrediction
mws0103	Indole-3-carboxaldehyde	11-beta-hydroxysteroid dehydrogenase 1	HSD11B1	SwissTargetPrediction
mws0103	Indole-3-carboxaldehyde	Thymidine phosphorylase	TYMP	SwissTargetPrediction
Hmyp002656	Methyl dioxindole-3-acetate	Aldose reductase (by homology)	AKR1B1	SwissTargetPrediction
Hmyp002656	Methyl dioxindole-3-acetate	Receptor protein-tyrosine kinase erbB-2	ERBB2	SwissTargetPrediction
Hmyp002656	Methyl dioxindole-3-acetate	Epidermal growth factor receptor erbB1	EGFR	SwissTargetPrediction
Hmyp002656	Methyl dioxindole-3-acetate	6-O-methylguanine-DNA methyltransferase	MGMT	SwissTargetPrediction
Hmyp002656	Methyl dioxindole-3-acetate	Carbonic anhydrase II	CA2	SwissTargetPrediction
Hmyp002656	Methyl dioxindole-3-acetate	Endothelin receptor ET-A	EDNRA	SwissTargetPrediction
Hmyp002656	Methyl dioxindole-3-acetate	Endothelin receptor ET-B	EDNRB	SwissTargetPrediction
Hmyp002656	Methyl dioxindole-3-acetate	Nuclear factor NF-kappa-B p65 subunit	RELA	SwissTargetPrediction
Hmyp002656	Methyl dioxindole-3-acetate	Prostatic acid phosphatase	ACPP	SwissTargetPrediction
Hmyp002656	Methyl dioxindole-3-acetate	NF-kappaB inhibitor alpha	NFKBIA	SwissTargetPrediction
Hmyp002656	Methyl dioxindole-3-acetate	Guanine deaminase	GDA	SwissTargetPrediction
Hmyp002656	Methyl dioxindole-3-acetate	Aldehyde reductase (by homology)	AKR1A1	SwissTargetPrediction
Hmyp002656	Methyl dioxindole-3-acetate	Caspase-1	CASP1	SwissTargetPrediction
Hmyp002656	Methyl dioxindole-3-acetate	Cyclooxygenase-1	PTGS1	SwissTargetPrediction
Hmyp002656	Methyl dioxindole-3-acetate	Cyclooxygenase-2	PTGS2	SwissTargetPrediction
Hmyp002656	Methyl dioxindole-3-acetate	Myeloperoxidase	MPO	SwissTargetPrediction
Hmyp002656	Methyl dioxindole-3-acetate	c-Jun N-terminal kinase 2	MAPK9	SwissTargetPrediction
Hmyp002656	Methyl dioxindole-3-acetate	Adenosine A1 receptor	ADORA1	SwissTargetPrediction
Hmyp002656	Methyl dioxindole-3-acetate	Alkaline phosphatase, tissue-nonspecific isozyme	ALPL	SwissTargetPrediction
Hmyp002656	Methyl dioxindole-3-acetate	Indoleamine 2,3-dioxygenase	IDO1	SwissTargetPrediction
Hmyp002656	Methyl dioxindole-3-acetate	Adenosylhomocysteinase	AHCY	SwissTargetPrediction
Hmyp002656	Methyl dioxindole-3-acetate	Legumain (by homology)	LGMN	SwissTargetPrediction
Hmyp002656	Methyl dioxindole-3-acetate	Pyruvate kinase isozymes M1/M2	PKM	SwissTargetPrediction
Hmyp002656	Methyl dioxindole-3-acetate	Fructose-1,6-bisphosphatase	FBP1	SwissTargetPrediction
Hmyp002656	Methyl dioxindole-3-acetate	Monoglyceride lipase	MGLL	SwissTargetPrediction
Hmyp002656	Methyl dioxindole-3-acetate	C-C chemokine receptor type 4	CCR4	SwissTargetPrediction
Hmyp002656	Methyl dioxindole-3-acetate	Matrix metalloproteinase 9	MMP9	SwissTargetPrediction
Hmyp002656	Methyl dioxindole-3-acetate	Bromodomain-containing protein 4	BRD4	SwissTargetPrediction
Hmyp002656	Methyl dioxindole-3-acetate	Insulin-like growth factor I receptor	IGF1R	SwissTargetPrediction
Hmyp002656	Methyl dioxindole-3-acetate	C-C chemokine receptor type 1	CCR1	SwissTargetPrediction
Hmyp002656	Methyl dioxindole-3-acetate	Vascular endothelial growth factor receptor 2	KDR	SwissTargetPrediction
Hmyp002656	Methyl dioxindole-3-acetate	Fibroblast growth factor receptor 1	FGFR1	SwissTargetPrediction
Hmyp002656	Methyl dioxindole-3-acetate	C-C chemokine receptor type 2	CCR2	SwissTargetPrediction
Hmyp002656	Methyl dioxindole-3-acetate	Carnitine O-palmitoyltransferase 1, muscle isoform	CPT1B	SwissTargetPrediction
Hmyp002656	Methyl dioxindole-3-acetate	Adenosine A3 receptor	ADORA3	SwissTargetPrediction
Hmyp002656	Methyl dioxindole-3-acetate	Alpha-1d adrenergic receptor	ADRA1D	SwissTargetPrediction
Hmyp002656	Methyl dioxindole-3-acetate	Urokinase-type plasminogen activator	PLAU	SwissTargetPrediction
Hmyp002656	Methyl dioxindole-3-acetate	Macrophage colony stimulating factor receptor	CSF1R	SwissTargetPrediction
Hmyp002656	Methyl dioxindole-3-acetate	Cyclin-dependent kinase 2/cyclin E	CCNE2 CDK2 CCNE1	SwissTargetPrediction
Hmyp002656	Methyl dioxindole-3-acetate	Purine nucleoside phosphorylase	PNP	SwissTargetPrediction
Hmyp002656	Methyl dioxindole-3-acetate	Adenosine A2b receptor	ADORA2B	SwissTargetPrediction
Hmyp002656	Methyl dioxindole-3-acetate	Matrix metalloproteinase 13	MMP13	SwissTargetPrediction
Hmyp002656	Methyl dioxindole-3-acetate	Matrix metalloproteinase 14	MMP14	SwissTargetPrediction
Hmyp002656	Methyl dioxindole-3-acetate	Matrix metalloproteinase 7	MMP7	SwissTargetPrediction
Hmyp002656	Methyl dioxindole-3-acetate	Bradykinin B1 receptor	BDKRB1	SwissTargetPrediction
Hmyp002656	Methyl dioxindole-3-acetate	Matrix metalloproteinase 8	MMP8	SwissTargetPrediction
Hmyp002656	Methyl dioxindole-3-acetate	D-amino-acid oxidase	DAO	SwissTargetPrediction
Hmyp002656	Methyl dioxindole-3-acetate	Casein kinase II alpha	CSNK2A1	SwissTargetPrediction
Hmyp002656	Methyl dioxindole-3-acetate	Chymase	CMA1	SwissTargetPrediction
Hmyp002656	Methyl dioxindole-3-acetate	Lysine-specific demethylase 5C	KDM5C	SwissTargetPrediction
Hmyp002656	Methyl dioxindole-3-acetate	Thymidine phosphorylase (by homology)	TYMP	SwissTargetPrediction
Hmyp002656	Methyl dioxindole-3-acetate	Lysine-specific demethylase 4B	KDM4B	SwissTargetPrediction
Hmyp002656	Methyl dioxindole-3-acetate	Lysine-specific demethylase 5B	KDM5B	SwissTargetPrediction
Hmyp002656	Methyl dioxindole-3-acetate	fructose-2,6-bisphosphatase 3/4_UNCURATED	PFKFB4 PFKFB3	SwissTargetPrediction
Hmyp002656	Methyl dioxindole-3-acetate	Signal transducer and activator of transcription 3	STAT3	SwissTargetPrediction
Hmyp002656	Methyl dioxindole-3-acetate	Phosphodiesterase 10A	PDE10A	SwissTargetPrediction
Hmyp002656	Methyl dioxindole-3-acetate	Lysine-specific demethylase 4A	KDM4A	SwissTargetPrediction
Hmyp002656	Methyl dioxindole-3-acetate	7,8-dihydro-8-oxoguanine triphosphatase	NUDT1	SwissTargetPrediction
Hmyp002656	Methyl dioxindole-3-acetate	Calpain 1	CAPN1	SwissTargetPrediction
Hmyp002656	Methyl dioxindole-3-acetate	Thymidylate synthase	TYMS	SwissTargetPrediction
Hmyp002656	Methyl dioxindole-3-acetate	Amine oxidase, copper containing	AOC3	SwissTargetPrediction
Hmyp002656	Methyl dioxindole-3-acetate	Cathepsin G	CTSG	SwissTargetPrediction
Hmyp002656	Methyl dioxindole-3-acetate	Hypoxanthine-guanine phosphoribosyltransferase	HPRT1	SwissTargetPrediction
Hmyp002656	Methyl dioxindole-3-acetate	Histone-lysine N-methyltransferase, H3 lysine-9 specific 3	EHMT2	SwissTargetPrediction
Hmyp002656	Methyl dioxindole-3-acetate	Leucine-rich repeat serine/threonine-protein kinase 2	LRRK2	SwissTargetPrediction
Hmyp002656	Methyl dioxindole-3-acetate	Carbonic anhydrase VA	CA5A	SwissTargetPrediction
Hmyp002656	Methyl dioxindole-3-acetate	Quinone reductase 2	NQO2	SwissTargetPrediction
Hmyp002656	Methyl dioxindole-3-acetate	Carbonic anhydrase VII	CA7	SwissTargetPrediction
Hmyp002656	Methyl dioxindole-3-acetate	Carbonic anhydrase XIII	CA13	SwissTargetPrediction
Hmyp002656	Methyl dioxindole-3-acetate	Nociceptin receptor	OPRL1	SwissTargetPrediction
Hmyp002656	Methyl dioxindole-3-acetate	CDK9/cyclin T1	CDK9 CCNT1	SwissTargetPrediction
Hmyp002656	Methyl dioxindole-3-acetate	Serine/threonine protein phosphatase PP1-alpha catalytic subunit	PPP1CA	SwissTargetPrediction
Hmyp002656	Methyl dioxindole-3-acetate	Arachidonate 15-lipoxygenase	ALOX15	SwissTargetPrediction
Hmyp002656	Methyl dioxindole-3-acetate	Carbonic anhydrase VI	CA6	SwissTargetPrediction
Hmyp002656	Methyl dioxindole-3-acetate	Carbonic anhydrase XIV	CA14	SwissTargetPrediction
Hmyp002656	Methyl dioxindole-3-acetate	Carbonic anhydrase VB	CA5B	SwissTargetPrediction
Hmyp002656	Methyl dioxindole-3-acetate	Cyclin-dependent kinase 5/CDK5 activator 1	CDK5R1 CDK5	SwissTargetPrediction
Hmyp002656	Methyl dioxindole-3-acetate	Endothelial lipase	LIPG	SwissTargetPrediction
Hmyp002656	Methyl dioxindole-3-acetate	Lipoprotein lipase (by homology)	LPL	SwissTargetPrediction
Hmyp002656	Methyl dioxindole-3-acetate	Inhibitor of NF-kappa-B kinase (IKK)	CHUK	SwissTargetPrediction
Hmyp002656	Methyl dioxindole-3-acetate	Tyrosine-protein kinase TYK2	TYK2	SwissTargetPrediction
Hmyp002656	Methyl dioxindole-3-acetate	Protein tyrosine kinase 2 beta	PTK2B	SwissTargetPrediction
Hmyp002656	Methyl dioxindole-3-acetate	Glycogen synthase kinase-3 beta	GSK3B	SwissTargetPrediction
Hmyp002656	Methyl dioxindole-3-acetate	Glycogen synthase kinase-3 alpha	GSK3A	SwissTargetPrediction
Hmyp002656	Methyl dioxindole-3-acetate	Dual specificity mitogen-activated protein kinase kinase 1	MAP2K1	SwissTargetPrediction
Hmyp002656	Methyl dioxindole-3-acetate	Glycine receptor subunit alpha-2 (by homology)	GLRA2	SwissTargetPrediction
Hmyp002656	Methyl dioxindole-3-acetate	Glutathione reductase	GSR	SwissTargetPrediction
Hmyp002656	Methyl dioxindole-3-acetate	Caspase-7	CASP7	SwissTargetPrediction
Hmyp002656	Methyl dioxindole-3-acetate	Phospholipase C-gamma-2	PLCG2	SwissTargetPrediction
Hmyp002656	Methyl dioxindole-3-acetate	Sulfonylurea receptor 2	ABCC9	SwissTargetPrediction
Hmyp002656	Methyl dioxindole-3-acetate	PI3-kinase p110-alpha subunit	PIK3CA	SwissTargetPrediction
Hmyp002656	Methyl dioxindole-3-acetate	Tyrosine-protein kinase JAK1	JAK1	SwissTargetPrediction
Hmyp002656	Methyl dioxindole-3-acetate	Tyrosine-protein kinase JAK2	JAK2	SwissTargetPrediction
Hmyp002656	Methyl dioxindole-3-acetate	Cystic fibrosis transmembrane conductance regulator	CFTR	SwissTargetPrediction
Hmyp002656	Methyl dioxindole-3-acetate	Fatty acid synthase	FASN	SwissTargetPrediction
Hmyp002656	Methyl dioxindole-3-acetate	Cytochrome P450 2D6	CYP2D6	SwissTargetPrediction
Hmyp002656	Methyl dioxindole-3-acetate	MAP kinase ERK1	MAPK3	SwissTargetPrediction
Hmyp002656	Methyl dioxindole-3-acetate	Arachidonate 12-lipoxygenase	ALOX12	SwissTargetPrediction
Hmyp002656	Methyl dioxindole-3-acetate	Acid ceramidase (by homology)	ASAH1	SwissTargetPrediction
Hmyp002656	Methyl dioxindole-3-acetate	Tyrosine-protein kinase JAK3	JAK3	SwissTargetPrediction
Zbzp007397	5,6,7,7a-tetrahydro-4,4,7a-trimethyl-2(4H)-benzofuranone	Potassium-transporting ATPase alpha chain 2	ATP12A	SwissTargetPrediction
Zbzp007397	5,6,7,7a-tetrahydro-4,4,7a-trimethyl-2(4H)-benzofuranone	Ribosomal protein S6 kinase alpha 5	RPS6KA5	SwissTargetPrediction
Zbzp007397	5,6,7,7a-tetrahydro-4,4,7a-trimethyl-2(4H)-benzofuranone	Taste receptor type 2 member 31	TAS2R31	SwissTargetPrediction
Zbzp007397	5,6,7,7a-tetrahydro-4,4,7a-trimethyl-2(4H)-benzofuranone	Cytochrome P450 19A1	CYP19A1	SwissTargetPrediction
Zbzp007397	5,6,7,7a-tetrahydro-4,4,7a-trimethyl-2(4H)-benzofuranone	Peroxisome proliferator-activated receptor gamma	PPARG	SwissTargetPrediction
Zbzp007397	5,6,7,7a-tetrahydro-4,4,7a-trimethyl-2(4H)-benzofuranone	Androgen Receptor	AR	SwissTargetPrediction
Zbzp007397	5,6,7,7a-tetrahydro-4,4,7a-trimethyl-2(4H)-benzofuranone	Protein-tyrosine phosphatase 1B	PTPN1	SwissTargetPrediction
Zbzp007397	5,6,7,7a-tetrahydro-4,4,7a-trimethyl-2(4H)-benzofuranone	Dual specificity phosphatase Cdc25A	CDC25A	SwissTargetPrediction
Zbzp007397	5,6,7,7a-tetrahydro-4,4,7a-trimethyl-2(4H)-benzofuranone	Dual specificity phosphatase Cdc25B	CDC25B	SwissTargetPrediction
Zbzp007397	5,6,7,7a-tetrahydro-4,4,7a-trimethyl-2(4H)-benzofuranone	Programmed cell death protein 4	PDCD4	SwissTargetPrediction
Zbzp007397	5,6,7,7a-tetrahydro-4,4,7a-trimethyl-2(4H)-benzofuranone	Tubulin--tyrosine ligase	TTL	SwissTargetPrediction
Zbzp007397	5,6,7,7a-tetrahydro-4,4,7a-trimethyl-2(4H)-benzofuranone	Phospholipase A2 group 1B	PLA2G1B	SwissTargetPrediction
Zbzp007397	5,6,7,7a-tetrahydro-4,4,7a-trimethyl-2(4H)-benzofuranone	Mineralocorticoid receptor	NR3C2	SwissTargetPrediction
Zbzp007397	5,6,7,7a-tetrahydro-4,4,7a-trimethyl-2(4H)-benzofuranone	Progesterone receptor	PGR	SwissTargetPrediction
Zbzp007397	5,6,7,7a-tetrahydro-4,4,7a-trimethyl-2(4H)-benzofuranone	Peroxisome proliferator-activated receptor alpha	PPARA	SwissTargetPrediction
Zbzp007397	5,6,7,7a-tetrahydro-4,4,7a-trimethyl-2(4H)-benzofuranone	Peroxisome proliferator-activated receptor delta	PPARD	SwissTargetPrediction
Zbzp007397	5,6,7,7a-tetrahydro-4,4,7a-trimethyl-2(4H)-benzofuranone	Dual specificity phosphatase Cdc25C	CDC25C	SwissTargetPrediction
Zbzp007397	5,6,7,7a-tetrahydro-4,4,7a-trimethyl-2(4H)-benzofuranone	Protein kinase C alpha	PRKCA	SwissTargetPrediction
Zbzp007397	5,6,7,7a-tetrahydro-4,4,7a-trimethyl-2(4H)-benzofuranone	Monoamine oxidase A	MAOA	SwissTargetPrediction
Zbzp007397	5,6,7,7a-tetrahydro-4,4,7a-trimethyl-2(4H)-benzofuranone	Estradiol 17-beta-dehydrogenase 2	HSD17B2	SwissTargetPrediction
Zbzp007397	5,6,7,7a-tetrahydro-4,4,7a-trimethyl-2(4H)-benzofuranone	Phospholipase A2 group IIA	PLA2G2A	SwissTargetPrediction
Zbzp007397	5,6,7,7a-tetrahydro-4,4,7a-trimethyl-2(4H)-benzofuranone	11-beta-hydroxysteroid dehydrogenase 2	HSD11B2	SwissTargetPrediction
Zbzp007397	5,6,7,7a-tetrahydro-4,4,7a-trimethyl-2(4H)-benzofuranone	Hydroxycarboxylic acid receptor 2	HCAR2	SwissTargetPrediction
Zbzp007397	5,6,7,7a-tetrahydro-4,4,7a-trimethyl-2(4H)-benzofuranone	RAS guanyl releasing protein 3	RASGRP3	SwissTargetPrediction
Zbzp007397	5,6,7,7a-tetrahydro-4,4,7a-trimethyl-2(4H)-benzofuranone	HMG-CoA reductase (by homology)	HMGCR	SwissTargetPrediction
Zbzp007397	5,6,7,7a-tetrahydro-4,4,7a-trimethyl-2(4H)-benzofuranone	Inhibitor of nuclear factor kappa B kinase beta subunit	IKBKB	SwissTargetPrediction
Zbzp007397	5,6,7,7a-tetrahydro-4,4,7a-trimethyl-2(4H)-benzofuranone	Apoptosis regulator Bcl-X	BCL2L1	SwissTargetPrediction
Zbzp007397	5,6,7,7a-tetrahydro-4,4,7a-trimethyl-2(4H)-benzofuranone	Carboxylesterase 2	CES2	SwissTargetPrediction
Zbzp007397	5,6,7,7a-tetrahydro-4,4,7a-trimethyl-2(4H)-benzofuranone	Serine/threonine protein phosphatase 2A, catalytic subunit, alpha isoform	PPP2CA	SwissTargetPrediction
Zbzp007397	5,6,7,7a-tetrahydro-4,4,7a-trimethyl-2(4H)-benzofuranone	Epoxide hydrolase 1	EPHX1	SwissTargetPrediction
Zbzp007397	5,6,7,7a-tetrahydro-4,4,7a-trimethyl-2(4H)-benzofuranone	Isoleucyl-tRNA synthetase	IARS	SwissTargetPrediction
Zbzp007397	5,6,7,7a-tetrahydro-4,4,7a-trimethyl-2(4H)-benzofuranone	Testis-specific androgen-binding protein	SHBG	SwissTargetPrediction
Zbzp007397	5,6,7,7a-tetrahydro-4,4,7a-trimethyl-2(4H)-benzofuranone	Cytochrome P450 2C19	CYP2C19	SwissTargetPrediction
Zbzp007397	5,6,7,7a-tetrahydro-4,4,7a-trimethyl-2(4H)-benzofuranone	Aldo-keto-reductase family 1 member C3	AKR1C3	SwissTargetPrediction
Zbzp007397	5,6,7,7a-tetrahydro-4,4,7a-trimethyl-2(4H)-benzofuranone	Aldo-keto reductase family 1 member C2	AKR1C2	SwissTargetPrediction
Zbzp007397	5,6,7,7a-tetrahydro-4,4,7a-trimethyl-2(4H)-benzofuranone	Aldo-keto reductase family 1 member C1	AKR1C1	SwissTargetPrediction
Zbzp007397	5,6,7,7a-tetrahydro-4,4,7a-trimethyl-2(4H)-benzofuranone	Thromboxane-A synthase	TBXAS1	SwissTargetPrediction
Zbzp007397	5,6,7,7a-tetrahydro-4,4,7a-trimethyl-2(4H)-benzofuranone	Thymidylate synthase	TYMS	SwissTargetPrediction
Zbzp007397	5,6,7,7a-tetrahydro-4,4,7a-trimethyl-2(4H)-benzofuranone	Signal transducer and activator of transcription 3	STAT3	SwissTargetPrediction
Zbzp007397	5,6,7,7a-tetrahydro-4,4,7a-trimethyl-2(4H)-benzofuranone	Interleukin-1 beta	IL1B	SwissTargetPrediction
Zbzp007397	5,6,7,7a-tetrahydro-4,4,7a-trimethyl-2(4H)-benzofuranone	Neuronal acetylcholine receptor; alpha3/beta4	CHRNA3 CHRNB4	SwissTargetPrediction
Zbzp007397	5,6,7,7a-tetrahydro-4,4,7a-trimethyl-2(4H)-benzofuranone	Estrogen receptor alpha	ESR1	SwissTargetPrediction
Zbzp007397	5,6,7,7a-tetrahydro-4,4,7a-trimethyl-2(4H)-benzofuranone	Estrogen receptor beta	ESR2	SwissTargetPrediction
Zbzp007397	5,6,7,7a-tetrahydro-4,4,7a-trimethyl-2(4H)-benzofuranone	Carbonic anhydrase II	CA2	SwissTargetPrediction
Zbzp007397	5,6,7,7a-tetrahydro-4,4,7a-trimethyl-2(4H)-benzofuranone	Cyclooxygenase-2	PTGS2	SwissTargetPrediction
Zbzp007397	5,6,7,7a-tetrahydro-4,4,7a-trimethyl-2(4H)-benzofuranone	Proteinase-activated receptor 2	F2RL1	SwissTargetPrediction
Zbzp007397	5,6,7,7a-tetrahydro-4,4,7a-trimethyl-2(4H)-benzofuranone	Phosphodiesterase 4D	PDE4D	SwissTargetPrediction
Zbzp007397	5,6,7,7a-tetrahydro-4,4,7a-trimethyl-2(4H)-benzofuranone	Cytochrome P450 11B2	CYP11B2	SwissTargetPrediction
Zbzp007397	5,6,7,7a-tetrahydro-4,4,7a-trimethyl-2(4H)-benzofuranone	Protein-tyrosine phosphatase 2C	PTPN11	SwissTargetPrediction
Zbzp007397	5,6,7,7a-tetrahydro-4,4,7a-trimethyl-2(4H)-benzofuranone	Alcohol dehydrogenase alpha chain	ADH1A	SwissTargetPrediction
Zbzp007397	5,6,7,7a-tetrahydro-4,4,7a-trimethyl-2(4H)-benzofuranone	Nuclear receptor ROR-gamma	RORC	SwissTargetPrediction
Zbzp007397	5,6,7,7a-tetrahydro-4,4,7a-trimethyl-2(4H)-benzofuranone	Sodium/potassium-transporting ATPase alpha-1 chain	ATP1A1	SwissTargetPrediction
Zbzp007397	5,6,7,7a-tetrahydro-4,4,7a-trimethyl-2(4H)-benzofuranone	Potassium channel subfamily K member 2 (by homology)	KCNK2	SwissTargetPrediction
Zbzp007397	5,6,7,7a-tetrahydro-4,4,7a-trimethyl-2(4H)-benzofuranone	Endothelial PAS domain-containing protein 1	EPAS1	SwissTargetPrediction
Zbzp007397	5,6,7,7a-tetrahydro-4,4,7a-trimethyl-2(4H)-benzofuranone	Interleukin-8 receptor A	CXCR1	SwissTargetPrediction
Zbzp007397	5,6,7,7a-tetrahydro-4,4,7a-trimethyl-2(4H)-benzofuranone	Alcohol dehydrogenase gamma chain	ADH1C	SwissTargetPrediction
Zbzp007397	5,6,7,7a-tetrahydro-4,4,7a-trimethyl-2(4H)-benzofuranone	Arachidonate 5-lipoxygenase	ALOX5	SwissTargetPrediction
Zbzp007397	5,6,7,7a-tetrahydro-4,4,7a-trimethyl-2(4H)-benzofuranone	Prolyl endopeptidase	PREP	SwissTargetPrediction
Zbzp007397	5,6,7,7a-tetrahydro-4,4,7a-trimethyl-2(4H)-benzofuranone	Prostaglandin E synthase	PTGES	SwissTargetPrediction
Zbzp007397	5,6,7,7a-tetrahydro-4,4,7a-trimethyl-2(4H)-benzofuranone	Cathepsin K	CTSK	SwissTargetPrediction
Zbzp007397	5,6,7,7a-tetrahydro-4,4,7a-trimethyl-2(4H)-benzofuranone	P-glycoprotein 1	ABCB1	SwissTargetPrediction
Zbzp007397	5,6,7,7a-tetrahydro-4,4,7a-trimethyl-2(4H)-benzofuranone	Neuronal acetylcholine receptor; alpha4/beta2	CHRNA4 CHRNB2	SwissTargetPrediction
Zbzp007397	5,6,7,7a-tetrahydro-4,4,7a-trimethyl-2(4H)-benzofuranone	Monoamine oxidase B	MAOB	SwissTargetPrediction
Zbzp007397	5,6,7,7a-tetrahydro-4,4,7a-trimethyl-2(4H)-benzofuranone	Serine/threonine protein phosphatase PP1-gamma catalytic subunit	PPP1CC	SwissTargetPrediction
Zbzp007397	5,6,7,7a-tetrahydro-4,4,7a-trimethyl-2(4H)-benzofuranone	Cytochrome P450 17A1	CYP17A1	SwissTargetPrediction
Zbzp007397	5,6,7,7a-tetrahydro-4,4,7a-trimethyl-2(4H)-benzofuranone	Muscarinic acetylcholine receptor M1 (by homology)	CHRM1	SwissTargetPrediction
Zbzp007397	5,6,7,7a-tetrahydro-4,4,7a-trimethyl-2(4H)-benzofuranone	Cytochrome P450 2A6	CYP2A6	SwissTargetPrediction
Zbzp007397	5,6,7,7a-tetrahydro-4,4,7a-trimethyl-2(4H)-benzofuranone	Methionine aminopeptidase 1	METAP1	SwissTargetPrediction
Zbzp007397	5,6,7,7a-tetrahydro-4,4,7a-trimethyl-2(4H)-benzofuranone	Proto-oncogene c-JUN	JUN	SwissTargetPrediction
Zbzp007397	5,6,7,7a-tetrahydro-4,4,7a-trimethyl-2(4H)-benzofuranone	Protein kinase C delta	PRKCD	SwissTargetPrediction
Zbzp007397	5,6,7,7a-tetrahydro-4,4,7a-trimethyl-2(4H)-benzofuranone	Protein kinase C epsilon	PRKCE	SwissTargetPrediction
Zbzp007397	5,6,7,7a-tetrahydro-4,4,7a-trimethyl-2(4H)-benzofuranone	Leucine-rich repeat serine/threonine-protein kinase 2	LRRK2	SwissTargetPrediction
Zbzp007397	5,6,7,7a-tetrahydro-4,4,7a-trimethyl-2(4H)-benzofuranone	11-beta-hydroxysteroid dehydrogenase 1	HSD11B1	SwissTargetPrediction
Zbzp007397	5,6,7,7a-tetrahydro-4,4,7a-trimethyl-2(4H)-benzofuranone	Low molecular weight phosphotyrosine protein phosphatase	ACP1	SwissTargetPrediction
Zbzp007397	5,6,7,7a-tetrahydro-4,4,7a-trimethyl-2(4H)-benzofuranone	Bromodomain-containing protein 9	BRD9	SwissTargetPrediction
Zbzp007397	5,6,7,7a-tetrahydro-4,4,7a-trimethyl-2(4H)-benzofuranone	Hypoxia-inducible factor 1 alpha	HIF1A	SwissTargetPrediction
Zbzp007397	5,6,7,7a-tetrahydro-4,4,7a-trimethyl-2(4H)-benzofuranone	Subtilisin/kexin type 7	PCSK7	SwissTargetPrediction
Zbzp007397	5,6,7,7a-tetrahydro-4,4,7a-trimethyl-2(4H)-benzofuranone	Cytochrome P450 11B1	CYP11B1	SwissTargetPrediction
Zbzp007397	5,6,7,7a-tetrahydro-4,4,7a-trimethyl-2(4H)-benzofuranone	Poly [ADP-ribose] polymerase-1	PARP1	SwissTargetPrediction
Zbzp007397	5,6,7,7a-tetrahydro-4,4,7a-trimethyl-2(4H)-benzofuranone	Glutathione S-transferase Mu 1	GSTM1	SwissTargetPrediction
Zbzp007397	5,6,7,7a-tetrahydro-4,4,7a-trimethyl-2(4H)-benzofuranone	T-cell protein-tyrosine phosphatase	PTPN2	SwissTargetPrediction
Zbzp007397	5,6,7,7a-tetrahydro-4,4,7a-trimethyl-2(4H)-benzofuranone	Polyadenylate-binding protein 1	PABPC1	SwissTargetPrediction
Zbzp007397	5,6,7,7a-tetrahydro-4,4,7a-trimethyl-2(4H)-benzofuranone	Zinc finger protein GLI2	GLI2	SwissTargetPrediction
Zbzp007397	5,6,7,7a-tetrahydro-4,4,7a-trimethyl-2(4H)-benzofuranone	Zinc finger protein GLI1	GLI1	SwissTargetPrediction
Zbzp007397	5,6,7,7a-tetrahydro-4,4,7a-trimethyl-2(4H)-benzofuranone	Vitamin D receptor	VDR	SwissTargetPrediction
Zbzp007397	5,6,7,7a-tetrahydro-4,4,7a-trimethyl-2(4H)-benzofuranone	Norepinephrine transporter	SLC6A2	SwissTargetPrediction
Zbzp007397	5,6,7,7a-tetrahydro-4,4,7a-trimethyl-2(4H)-benzofuranone	P2X purinoceptor 7	P2RX7	SwissTargetPrediction
Zbzp007397	5,6,7,7a-tetrahydro-4,4,7a-trimethyl-2(4H)-benzofuranone	Leukocyte adhesion glycoprotein LFA-1 alpha	ITGAL	SwissTargetPrediction
Zbzp007397	5,6,7,7a-tetrahydro-4,4,7a-trimethyl-2(4H)-benzofuranone	Myeloperoxidase	MPO	SwissTargetPrediction
Zbzp007397	5,6,7,7a-tetrahydro-4,4,7a-trimethyl-2(4H)-benzofuranone	DNA polymerase beta (by homology)	POLB	SwissTargetPrediction
Zbzp007397	5,6,7,7a-tetrahydro-4,4,7a-trimethyl-2(4H)-benzofuranone	Muscarinic acetylcholine receptor M5	CHRM5	SwissTargetPrediction
Zbzp007397	5,6,7,7a-tetrahydro-4,4,7a-trimethyl-2(4H)-benzofuranone	Muscarinic acetylcholine receptor M2	CHRM2	SwissTargetPrediction
Zbzp007397	5,6,7,7a-tetrahydro-4,4,7a-trimethyl-2(4H)-benzofuranone	7,8-dihydro-8-oxoguanine triphosphatase	NUDT1	SwissTargetPrediction
Zbzp007397	5,6,7,7a-tetrahydro-4,4,7a-trimethyl-2(4H)-benzofuranone	Adrenergic receptor alpha-2	ADRA2C	SwissTargetPrediction
Zbzp007397	5,6,7,7a-tetrahydro-4,4,7a-trimethyl-2(4H)-benzofuranone	Serotonin 7 (5-HT7) receptor	HTR7	SwissTargetPrediction
Zbzp007397	5,6,7,7a-tetrahydro-4,4,7a-trimethyl-2(4H)-benzofuranone	Hormone sensitive lipase	LIPE	SwissTargetPrediction
Zbzp007397	5,6,7,7a-tetrahydro-4,4,7a-trimethyl-2(4H)-benzofuranone	Adenosine A1 receptor (by homology)	ADORA1	SwissTargetPrediction
Zbzp007397	5,6,7,7a-tetrahydro-4,4,7a-trimethyl-2(4H)-benzofuranone	Telomerase reverse transcriptase	TERT	SwissTargetPrediction
Zbzp007397	5,6,7,7a-tetrahydro-4,4,7a-trimethyl-2(4H)-benzofuranone	Histone acetyltransferase PCAF	KAT2B	SwissTargetPrediction
Zbzp007397	5,6,7,7a-tetrahydro-4,4,7a-trimethyl-2(4H)-benzofuranone	Indoleamine 2,3-dioxygenase	IDO1	SwissTargetPrediction
Lmcp000282	L-Carnitine	Gamma-butyrobetaine dioxygenase	BBOX1	SwissTargetPrediction
Lmcp000282	L-Carnitine	Matrix metalloproteinase 2	MMP2	SwissTargetPrediction
Lmcp000282	L-Carnitine	Matrix metalloproteinase 8	MMP8	SwissTargetPrediction
Lmcp000282	L-Carnitine	Matrix metalloproteinase 3	MMP3	SwissTargetPrediction
Lmcp000282	L-Carnitine	Matrix metalloproteinase 9	MMP9	SwissTargetPrediction
Lmcp000282	L-Carnitine	GABA transporter 1	SLC6A1	SwissTargetPrediction
Lmcp000282	L-Carnitine	GABA-B receptor	GABBR2 GABBR1	SwissTargetPrediction
Lmcp000282	L-Carnitine	GABA transporter 3	SLC6A11	SwissTargetPrediction
Lmcp000282	L-Carnitine	GABA transporter 2 (by homology)	SLC6A13	SwissTargetPrediction
Lmcp000282	L-Carnitine	Carnitine palmitoyltransferase 2	CPT2	SwissTargetPrediction
Lmcp000282	L-Carnitine	Excitatory amino acid transporter 3	SLC1A1	SwissTargetPrediction
Lmcp000282	L-Carnitine	Carbonic anhydrase II	CA2	SwissTargetPrediction
Lmcp000282	L-Carnitine	Carbonic anhydrase I	CA1	SwissTargetPrediction
Lmcp000282	L-Carnitine	Carbonic anhydrase XII	CA12	SwissTargetPrediction
Lmcp000282	L-Carnitine	Carbonic anhydrase IX	CA9	SwissTargetPrediction
Lmcp000282	L-Carnitine	Matrix metalloproteinase 1	MMP1	SwissTargetPrediction
Lmcp000282	L-Carnitine	Protein tyrosine kinase 2 beta	PTK2B	SwissTargetPrediction
Lmcp000282	L-Carnitine	Dipeptidyl peptidase II	DPP7	SwissTargetPrediction
Lmcp000282	L-Carnitine	Dopamine transporter (by homology)	SLC6A3	SwissTargetPrediction
Lmcp000282	L-Carnitine	Fructose-1,6-bisphosphatase	FBP1	SwissTargetPrediction
Lmcp000282	L-Carnitine	Glutamate receptor ionotropic kainate 1	GRIK1	SwissTargetPrediction
Lmcp000282	L-Carnitine	Glutamate receptor ionotropic, AMPA 1	GRIA1	SwissTargetPrediction
Lmcp000282	L-Carnitine	Adenosine A3 receptor	ADORA3	SwissTargetPrediction
Lmcp000282	L-Carnitine	Glutamate receptor ionotropic kainate 5	GRIK5	SwissTargetPrediction
Lmcp000282	L-Carnitine	Metabotropic glutamate receptor 4	GRM4	SwissTargetPrediction
Lmcp000282	L-Carnitine	Metabotropic glutamate receptor 3	GRM3	SwissTargetPrediction
Lmcp000282	L-Carnitine	Glutamate receptor ionotropic, AMPA 4	GRIA4	SwissTargetPrediction
Lmcp000282	L-Carnitine	Metabotropic glutamate receptor 5	GRM5	SwissTargetPrediction
Lmcp000282	L-Carnitine	Metabotropic glutamate receptor 8	GRM8	SwissTargetPrediction
Lmcp000282	L-Carnitine	Glutamate receptor ionotropic kainate 2	GRIK2	SwissTargetPrediction
Lmcp000282	L-Carnitine	Glutamate receptor ionotropic kainate 3	GRIK3	SwissTargetPrediction
Lmcp000282	L-Carnitine	Metabotropic glutamate receptor 1	GRM1	SwissTargetPrediction
Lmcp000282	L-Carnitine	Metabotropic glutamate receptor 7	GRM7	SwissTargetPrediction
Lmcp000282	L-Carnitine	Glutamate receptor ionotropic, AMPA 2	GRIA2	SwissTargetPrediction
Lmcp000282	L-Carnitine	Metabotropic glutamate receptor 6	GRM6	SwissTargetPrediction
Lmcp000282	L-Carnitine	Metabotropic glutamate receptor 2	GRM2	SwissTargetPrediction
Lmcp000282	L-Carnitine	Metastin receptor	KISS1R	SwissTargetPrediction
Lmcp000282	L-Carnitine	Lysine-specific demethylase 2A	KDM2A	SwissTargetPrediction
Lmcp000282	L-Carnitine	Betaine transporter	SLC6A12	SwissTargetPrediction
Lmcp000282	L-Carnitine	Peptidyl-prolyl cis-trans isomerase NIMA-interacting 1	PIN1	SwissTargetPrediction
Lmcp000282	L-Carnitine	Phospholipase A2 group IIC	PLA2G2C	SwissTargetPrediction
Lmcp000282	L-Carnitine	Group X secretory phospholipase A2	PLA2G10	SwissTargetPrediction
Lmcp000282	L-Carnitine	Prostanoid EP4 receptor	PTGER4	SwissTargetPrediction
Lmcp000282	L-Carnitine	Prostanoid EP2 receptor	PTGER2	SwissTargetPrediction
Lmcp000282	L-Carnitine	Beta-glucocerebrosidase	GBA	SwissTargetPrediction
Lmcp000282	L-Carnitine	Epoxide hydratase (by homology)	EPHX2	SwissTargetPrediction
Lmcp000282	L-Carnitine	Prostanoid EP3 receptor	PTGER3	SwissTargetPrediction
Lmcp000282	L-Carnitine	Excitatory amino acid transporter 2	SLC1A2	SwissTargetPrediction
Lmcp000282	L-Carnitine	Arginase-1 (by homology)	ARG1	SwissTargetPrediction
Lmcp000282	L-Carnitine	GABA-A receptor; alpha-1/beta-2/gamma-2	GABRA1 GABRB2 GABRG2	SwissTargetPrediction
Lmcp000282	L-Carnitine	GABA A receptor alpha-3/beta-2/gamma-2	GABRA3 GABRB2 GABRG2	SwissTargetPrediction
Lmcp000282	L-Carnitine	GABA A receptor alpha-2/beta-2/gamma-2	GABRA2 GABRB2 GABRG2	SwissTargetPrediction
Lmcp000282	L-Carnitine	GABA receptor rho-1 subunit	GABRR1	SwissTargetPrediction
Lmcp000282	L-Carnitine	Kynurenine 3-monooxygenase (by homology)	KMO	SwissTargetPrediction
Lmcp000282	L-Carnitine	Glutamate carboxypeptidase II	FOLH1	SwissTargetPrediction
Lmcp000282	L-Carnitine	NAALADase II	NAALAD2	SwissTargetPrediction
Lmcp000282	L-Carnitine	Cytosolic phospholipase A2	PLA2G4A	SwissTargetPrediction
Lmcp000282	L-Carnitine	Voltage-gated calcium channel alpha2/delta subunit 1	CACNA2D1	SwissTargetPrediction
Lmcp000282	L-Carnitine	Renin	REN	SwissTargetPrediction
Lmcp000282	L-Carnitine	Bile acid receptor FXR	NR1H4	SwissTargetPrediction
Lmcp000282	L-Carnitine	Mitochondrial carnitine/acylcarnitine carrier protein	SLC25A20	SwissTargetPrediction
Lmcp000282	L-Carnitine	Ornithine decarboxylase (by homology)	ODC1	SwissTargetPrediction
Lmcp000282	L-Carnitine	Alpha-L-fucosidase I	FUCA1	SwissTargetPrediction
Lmcp000282	L-Carnitine	Lysine-specific demethylase 4D-like	KDM4E	SwissTargetPrediction
Lmcp000282	L-Carnitine	Lysine-specific demethylase 6B	KDM6B	SwissTargetPrediction
Lmcp000282	L-Carnitine	Histone lysine demethylase PHF8	PHF8	SwissTargetPrediction
Lmcp000282	L-Carnitine	Lysine-specific demethylase 5C	KDM5C	SwissTargetPrediction
Lmcp000282	L-Carnitine	Muscarinic acetylcholine receptor M1 (by homology)	CHRM1	SwissTargetPrediction
Lmcp000282	L-Carnitine	Muscarinic acetylcholine receptor M2 (by homology)	CHRM2	SwissTargetPrediction
Lmcp000282	L-Carnitine	Muscarinic acetylcholine receptor M3 (by homology)	CHRM3	SwissTargetPrediction
Lmcp000282	L-Carnitine	Estradiol 17-beta-dehydrogenase 3	HSD17B3	SwissTargetPrediction
Lmcp000282	L-Carnitine	Alpha-L-fucosidase 2	FUCA2	SwissTargetPrediction
Lmcp000282	L-Carnitine	Liver glycogen phosphorylase	PYGL	SwissTargetPrediction
Lmcp000282	L-Carnitine	Carboxypeptidase B2 isoform A	CPB2	SwissTargetPrediction
Lmcp000282	L-Carnitine	Carboxypeptidase N, catalytic subunit	CPN1	SwissTargetPrediction
Lmcp000282	L-Carnitine	Androgen Receptor	AR	SwissTargetPrediction
Lmcp000282	L-Carnitine	Dipeptidyl peptidase IV	DPP4	SwissTargetPrediction
Lmcp000282	L-Carnitine	Aminopeptidase N	ANPEP	SwissTargetPrediction
Lmcp000282	L-Carnitine	Aminopeptidase A	ENPEP	SwissTargetPrediction
Lmcp000282	L-Carnitine	Neprilysin	MME	SwissTargetPrediction
Zmzp005934	Stearamide	Carbonic anhydrase II	CA2	SwissTargetPrediction
Zmzp005934	Stearamide	Carbonic anhydrase I	CA1	SwissTargetPrediction
Zmzp005934	Stearamide	Polyamine oxidase	PAOX	SwissTargetPrediction
Zmzp005934	Stearamide	Androgen Receptor	AR	SwissTargetPrediction
Zmzp005934	Stearamide	Histone deacetylase 8	HDAC8	SwissTargetPrediction
Zmzp005934	Stearamide	Histone deacetylase 1	HDAC1	SwissTargetPrediction
Zmzp005934	Stearamide	Vanilloid receptor	TRPV1	SwissTargetPrediction
Zmzp005934	Stearamide	Histone deacetylase 3	HDAC3	SwissTargetPrediction
Zmzp005934	Stearamide	Histone deacetylase 6	HDAC6	SwissTargetPrediction
Zmzp005934	Stearamide	Histone deacetylase 2	HDAC2	SwissTargetPrediction
Zmzp005934	Stearamide	Histone deacetylase 5	HDAC5	SwissTargetPrediction
Zmzp005934	Stearamide	Metastin receptor	KISS1R	SwissTargetPrediction
Zmzp005934	Stearamide	Plasminogen	PLG	SwissTargetPrediction
Zmzp005934	Stearamide	Neuronal acetylcholine receptor protein alpha-4 subunit	CHRNA4	SwissTargetPrediction
Zmzp005934	Stearamide	Testis-specific androgen-binding protein	SHBG	SwissTargetPrediction
Zmzp005934	Stearamide	Leukotriene A4 hydrolase	LTA4H	SwissTargetPrediction
Zmzp005934	Stearamide	Heat shock protein HSP 90-alpha	HSP90AA1	SwissTargetPrediction
Zmzp005934	Stearamide	Leucine aminopeptidase	LAP3	SwissTargetPrediction
Zmzp005934	Stearamide	Anandamide amidohydrolase	FAAH	SwissTargetPrediction
Zmzp005934	Stearamide	Fatty acid synthase	FASN	SwissTargetPrediction
Zmzp005934	Stearamide	HERG	KCNH2	SwissTargetPrediction
Zmzp005934	Stearamide	Arachidonate 15-lipoxygenase	ALOX15	SwissTargetPrediction
Zmzp005934	Stearamide	Cannabinoid receptor 2	CNR2	SwissTargetPrediction
Zmzp005934	Stearamide	Serine/threonine-protein kinase Chk2	CHEK2	SwissTargetPrediction
Zmzp005934	Stearamide	Acetyl-CoA carboxylase 2	ACACB	SwissTargetPrediction
Zmzp005934	Stearamide	Microtubule-associated protein tau	MAPT	SwissTargetPrediction
Zmzp005934	Stearamide	Beta amyloid A4 protein	APP	SwissTargetPrediction
Zmzp005934	Stearamide	Cathepsin L	CTSL	SwissTargetPrediction
Zmzp005934	Stearamide	Tyrosine-protein kinase LCK	LCK	SwissTargetPrediction
Zmzp005934	Stearamide	Tyrosine-protein kinase HCK	HCK	SwissTargetPrediction
Zmzp005934	Stearamide	N-acylsphingosine-amidohydrolase (by homology)	NAAA	SwissTargetPrediction
Zmzp005934	Stearamide	Platelet activating factor receptor	PTAFR	SwissTargetPrediction
Zmzp005934	Stearamide	Voltage-gated calcium channel alpha2/delta subunit 1	CACNA2D1	SwissTargetPrediction
Zmzp005934	Stearamide	Bradykinin B2 receptor	BDKRB2	SwissTargetPrediction
Zmzp005934	Stearamide	Estrogen receptor alpha	ESR1	SwissTargetPrediction
Zmzp005934	Stearamide	Estrogen receptor beta	ESR2	SwissTargetPrediction
Zmzp005934	Stearamide	Matrix metalloproteinase 13 (by homology)	MMP13	SwissTargetPrediction
Zmzp005934	Stearamide	Protein Mdm4	MDM4	SwissTargetPrediction
Zmzp005934	Stearamide	p53-binding protein Mdm-2	MDM2	SwissTargetPrediction
Zmzp005934	Stearamide	Acyl coenzyme A:cholesterol acyltransferase 1 (by homology)	SOAT1	SwissTargetPrediction
Zmzp005934	Stearamide	Proteinase-activated receptor 1	F2R	SwissTargetPrediction
Zmzp005934	Stearamide	Dopamine D2 receptor (by homology)	DRD2	SwissTargetPrediction
Zmzp005934	Stearamide	Serotonin transporter (by homology)	SLC6A4	SwissTargetPrediction
Zmzp005934	Stearamide	Matrix metalloproteinase 3	MMP3	SwissTargetPrediction
Zmzp005934	Stearamide	Matrix metalloproteinase 9	MMP9	SwissTargetPrediction
Zmzp005934	Stearamide	Matrix metalloproteinase 2	MMP2	SwissTargetPrediction
Zmzp005934	Stearamide	Matrix metalloproteinase 14	MMP14	SwissTargetPrediction
Zmzp005934	Stearamide	Matrix metalloproteinase 7	MMP7	SwissTargetPrediction
Zmzp005934	Stearamide	Monoglyceride lipase (by homology)	MGLL	SwissTargetPrediction
Zmzp005934	Stearamide	Monoacylglycerol lipase ABHD6 (by homology)	ABHD6	SwissTargetPrediction
Zmzp005934	Stearamide	GABA transporter 2 (by homology)	SLC6A13	SwissTargetPrediction
Zmzp005934	Stearamide	Cannabinoid receptor 1	CNR1	SwissTargetPrediction
Zmzp005934	Stearamide	Dopamine D3 receptor (by homology)	DRD3	SwissTargetPrediction
Zmzp005934	Stearamide	Rho-associated protein kinase 2	ROCK2	SwissTargetPrediction
Zmzp005934	Stearamide	Histone deacetylase 4	HDAC4	SwissTargetPrediction
Zmzp005934	Stearamide	Histone deacetylase 9	HDAC9	SwissTargetPrediction
Zmzp005934	Stearamide	Arachidonate 5-lipoxygenase	ALOX5	SwissTargetPrediction
Zmzp005934	Stearamide	Histone deacetylase 7	HDAC7	SwissTargetPrediction
Zmzp005934	Stearamide	Macrophage-expressed gene 1 protein	MPEG1	SwissTargetPrediction
Zmzp005934	Stearamide	Serine/threonine-protein kinase AKT (by homology)	AKT1	SwissTargetPrediction
Zmzp005934	Stearamide	Solute carrier family 22 member 2	SLC22A2	SwissTargetPrediction
Zmzp005934	Stearamide	Multidrug and toxin extrusion protein 1	SLC47A1	SwissTargetPrediction
Zmzp005934	Stearamide	Glutamate NMDA receptor; GRIN1/GRIN2A	GRIN2A GRIN1	SwissTargetPrediction
Zmzp005934	Stearamide	Glutamate [NMDA] receptor PROTEIN	GRIN1	SwissTargetPrediction
Zmzp005934	Stearamide	Metabotropic glutamate receptor 5	GRM5	SwissTargetPrediction
Zmzp005934	Stearamide	Aldehyde dehydrogenase	ALDH2	SwissTargetPrediction
Zmzp005934	Stearamide	Serotonin 7 (5-HT7) receptor	HTR7	SwissTargetPrediction
Zmzp005934	Stearamide	Diacylglycerol O-acyltransferase 1	DGAT1	SwissTargetPrediction
Zmzp005934	Stearamide	Serotonin 2a (5-HT2a) receptor	HTR2A	SwissTargetPrediction
Zmzp005934	Stearamide	Serotonin 2c (5-HT2c) receptor	HTR2C	SwissTargetPrediction
Zmzp005934	Stearamide	dUTP pyrophosphatase	DUT	SwissTargetPrediction
Zmzp005934	Stearamide	Alpha-synuclein	SNCA	SwissTargetPrediction
Zmzp005934	Stearamide	Gonadotropin-releasing hormone receptor	GNRHR	SwissTargetPrediction
Zmzp005934	Stearamide	C-C chemokine receptor type 5	CCR5	SwissTargetPrediction
Zmzp005934	Stearamide	Adenosine A2a receptor	ADORA2A	SwissTargetPrediction
Zmzp005934	Stearamide	Adenosine A2b receptor	ADORA2B	SwissTargetPrediction
Zmzp005934	Stearamide	Vitamin D receptor	VDR	SwissTargetPrediction
Zmzp005934	Stearamide	Acyl coenzyme A:cholesterol acyltransferase	CES1	SwissTargetPrediction
Zmzp005934	Stearamide	Dihydrofolate reductase (by homology)	DHFR	SwissTargetPrediction
Zmzp005934	Stearamide	Lysosomal Pro-X carboxypeptidase	PRCP	SwissTargetPrediction
Zmzp005934	Stearamide	Vascular endothelial growth factor receptor 2	KDR	SwissTargetPrediction
Zmzp005934	Stearamide	Glycine transporter 2	SLC6A5	SwissTargetPrediction
Zmzp005934	Stearamide	Serine/threonine-protein kinase Aurora-B	AURKB	SwissTargetPrediction
Zmzp005934	Stearamide	Dopamine D4 receptor	DRD4	SwissTargetPrediction
Zmzp005934	Stearamide	Melanocortin receptor 4	MC4R	SwissTargetPrediction
Zmzp005934	Stearamide	Ribosomal protein S6 kinase 1	RPS6KB1	SwissTargetPrediction
Zmzp005934	Stearamide	Serine/threonine-protein kinase Aurora-A	AURKA	SwissTargetPrediction
Zmzp005934	Stearamide	Transitional endoplasmic reticulum ATPase	VCP	SwissTargetPrediction
Zmzp005934	Stearamide	Thromboxane-A synthase	TBXAS1	SwissTargetPrediction
Zmzp005934	Stearamide	Serine/threonine-protein kinase mTOR	MTOR	SwissTargetPrediction
Zmzp005934	Stearamide	PI3-kinase p110-alpha subunit	PIK3CA	SwissTargetPrediction
Zmzp005934	Stearamide	Pyruvate dehydrogenase kinase isoform 1	PDK1	SwissTargetPrediction
Zmzp005934	Stearamide	Squalene synthetase (by homology)	FDFT1	SwissTargetPrediction
Zmzp005934	Stearamide	Oxytocin receptor	OXTR	SwissTargetPrediction
Zmzp005934	Stearamide	Cyclin T1	CCNT1	SwissTargetPrediction
Zmzp005934	Stearamide	Urokinase-type plasminogen activator	PLAU	SwissTargetPrediction
Zmzp005934	Stearamide	Serine/threonine-protein kinase Chk1	CHEK1	SwissTargetPrediction
Zmzp005934	Stearamide	MAP kinase p38 alpha	MAPK14	SwissTargetPrediction
Zmzp005934	Stearamide	PI3-kinase p110-delta subunit	PIK3CD	SwissTargetPrediction
Zmzp005934	Stearamide	PI3-kinase p110-beta subunit	PIK3CB	SwissTargetPrediction
Lmcp004624	3-Methylkaempferol	Induced myeloid leukemia cell differentiation protein Mcl-1	MCL1	SwissTargetPrediction
Lmcp004624	3-Methylkaempferol	Cytochrome P450 1B1	CYP1B1	SwissTargetPrediction
Lmcp004624	3-Methylkaempferol	P-glycoprotein 1	ABCB1	SwissTargetPrediction
Lmcp004624	3-Methylkaempferol	Adenosine A1 receptor (by homology)	ADORA1	SwissTargetPrediction
Lmcp004624	3-Methylkaempferol	Multidrug resistance-associated protein 1	ABCC1	SwissTargetPrediction
Lmcp004624	3-Methylkaempferol	Aldose reductase (by homology)	AKR1B1	SwissTargetPrediction
Lmcp004624	3-Methylkaempferol	ATP-binding cassette sub-family G member 2	ABCG2	SwissTargetPrediction
Lmcp004624	3-Methylkaempferol	Adenosine A2a receptor	ADORA2A	SwissTargetPrediction
Lmcp004624	3-Methylkaempferol	NADPH oxidase 4	NOX4	SwissTargetPrediction
Lmcp004624	3-Methylkaempferol	Plasminogen	PLG	SwissTargetPrediction
Lmcp004624	3-Methylkaempferol	Beta amyloid A4 protein	APP	SwissTargetPrediction
Lmcp004624	3-Methylkaempferol	Xanthine dehydrogenase	XDH	SwissTargetPrediction
Lmcp004624	3-Methylkaempferol	Carbonic anhydrase II	CA2	SwissTargetPrediction
Lmcp004624	3-Methylkaempferol	Carbonic anhydrase VII	CA7	SwissTargetPrediction
Lmcp004624	3-Methylkaempferol	Carbonic anhydrase XII	CA12	SwissTargetPrediction
Lmcp004624	3-Methylkaempferol	Arachidonate 5-lipoxygenase	ALOX5	SwissTargetPrediction
Lmcp004624	3-Methylkaempferol	Tyrosinase	TYR	SwissTargetPrediction
Lmcp004624	3-Methylkaempferol	Tyrosine-protein kinase receptor FLT3	FLT3	SwissTargetPrediction
Lmcp004624	3-Methylkaempferol	Estradiol 17-beta-dehydrogenase 2	HSD17B2	SwissTargetPrediction
Lmcp004624	3-Methylkaempferol	Estradiol 17-beta-dehydrogenase 1	HSD17B1	SwissTargetPrediction
Lmcp004624	3-Methylkaempferol	Aryl hydrocarbon receptor	AHR	SwissTargetPrediction
Lmcp004624	3-Methylkaempferol	Estrogen-related receptor alpha	ESRRA	SwissTargetPrediction
Lmcp004624	3-Methylkaempferol	Adenosine A3 receptor	ADORA3	SwissTargetPrediction
Lmcp004624	3-Methylkaempferol	Acetylcholinesterase	ACHE	SwissTargetPrediction
Lmcp004624	3-Methylkaempferol	Carbonic anhydrase IV	CA4	SwissTargetPrediction
Lmcp004624	3-Methylkaempferol	Insulin-like growth factor I receptor	IGF1R	SwissTargetPrediction
Lmcp004624	3-Methylkaempferol	Epidermal growth factor receptor erbB1	EGFR	SwissTargetPrediction
Lmcp004624	3-Methylkaempferol	Arachidonate 15-lipoxygenase	ALOX15	SwissTargetPrediction
Lmcp004624	3-Methylkaempferol	Arachidonate 12-lipoxygenase	ALOX12	SwissTargetPrediction
Lmcp004624	3-Methylkaempferol	Estrogen receptor beta	ESR2	SwissTargetPrediction
Lmcp004624	3-Methylkaempferol	Receptor-type tyrosine-protein phosphatase S	PTPRS	SwissTargetPrediction
Lmcp004624	3-Methylkaempferol	Monoamine oxidase A	MAOA	SwissTargetPrediction
Lmcp004624	3-Methylkaempferol	G-protein coupled receptor 35	GPR35	SwissTargetPrediction
Lmcp004624	3-Methylkaempferol	Death-associated protein kinase 1	DAPK1	SwissTargetPrediction
Lmcp004624	3-Methylkaempferol	DNA-3-methyladenine glycosylase	MPG	SwissTargetPrediction
Lmcp004624	3-Methylkaempferol	Solute carrier family 22 member 12	SLC22A12	SwissTargetPrediction
Lmcp004624	3-Methylkaempferol	Glyoxalase I	GLO1	SwissTargetPrediction
Lmcp004624	3-Methylkaempferol	Tyrosine-protein kinase SYK	SYK	SwissTargetPrediction
Lmcp004624	3-Methylkaempferol	Glycogen synthase kinase-3 beta	GSK3B	SwissTargetPrediction
Lmcp004624	3-Methylkaempferol	Matrix metalloproteinase 9	MMP9	SwissTargetPrediction
Lmcp004624	3-Methylkaempferol	Matrix metalloproteinase 2	MMP2	SwissTargetPrediction
Lmcp004624	3-Methylkaempferol	Cytochrome P450 19A1	CYP19A1	SwissTargetPrediction
Lmcp004624	3-Methylkaempferol	Cyclooxygenase-2	PTGS2	SwissTargetPrediction
Lmcp004624	3-Methylkaempferol	Casein kinase II alpha	CSNK2A1	SwissTargetPrediction
Lmcp004624	3-Methylkaempferol	Cyclin-dependent kinase 5/CDK5 activator 1	CDK5R1 CDK5	SwissTargetPrediction
Lmcp004624	3-Methylkaempferol	Cyclin-dependent kinase 1/cyclin B	CCNB3 CDK1 CCNB1 CCNB2	SwissTargetPrediction
Lmcp004624	3-Methylkaempferol	Cyclin-dependent kinase 6	CDK6	SwissTargetPrediction
Lmcp004624	3-Methylkaempferol	Cyclin-dependent kinase 2	CDK2	SwissTargetPrediction
Lmcp004624	3-Methylkaempferol	Arginase-1 (by homology)	ARG1	SwissTargetPrediction
Lmcp004624	3-Methylkaempferol	Vasopressin V2 receptor	AVPR2	SwissTargetPrediction
Lmcp004624	3-Methylkaempferol	Thrombin	F2	SwissTargetPrediction
Lmcp004624	3-Methylkaempferol	Serine/threonine-protein kinase PIM1	PIM1	SwissTargetPrediction
Lmcp004624	3-Methylkaempferol	Serine/threonine-protein kinase Aurora-B	AURKB	SwissTargetPrediction
Lmcp004624	3-Methylkaempferol	Dopamine D4 receptor	DRD4	SwissTargetPrediction
Lmcp004624	3-Methylkaempferol	Myeloperoxidase	MPO	SwissTargetPrediction
Lmcp004624	3-Methylkaempferol	PI3-kinase p85-alpha subunit	PIK3R1	SwissTargetPrediction
Lmcp004624	3-Methylkaempferol	Liver glycogen phosphorylase	PYGL	SwissTargetPrediction
Lmcp004624	3-Methylkaempferol	Carbonic anhydrase I	CA1	SwissTargetPrediction
Lmcp004624	3-Methylkaempferol	Tyrosine-protein kinase SRC	SRC	SwissTargetPrediction
Lmcp004624	3-Methylkaempferol	Focal adhesion kinase 1	PTK2	SwissTargetPrediction
Lmcp004624	3-Methylkaempferol	Vascular endothelial growth factor receptor 2	KDR	SwissTargetPrediction
Lmcp004624	3-Methylkaempferol	Matrix metalloproteinase 13	MMP13	SwissTargetPrediction
Lmcp004624	3-Methylkaempferol	Matrix metalloproteinase 3	MMP3	SwissTargetPrediction
Lmcp004624	3-Methylkaempferol	Carbonic anhydrase III	CA3	SwissTargetPrediction
Lmcp004624	3-Methylkaempferol	Serine/threonine-protein kinase PLK1	PLK1	SwissTargetPrediction
Lmcp004624	3-Methylkaempferol	Carbonic anhydrase VI	CA6	SwissTargetPrediction
Lmcp004624	3-Methylkaempferol	Cyclin-dependent kinase 1	CDK1	SwissTargetPrediction
Lmcp004624	3-Methylkaempferol	Protein kinase N1	PKN1	SwissTargetPrediction
Lmcp004624	3-Methylkaempferol	Carbonic anhydrase XIV	CA14	SwissTargetPrediction
Lmcp004624	3-Methylkaempferol	Carbonic anhydrase IX	CA9	SwissTargetPrediction
Lmcp004624	3-Methylkaempferol	Hepatocyte growth factor receptor	MET	SwissTargetPrediction
Lmcp004624	3-Methylkaempferol	Serine/threonine-protein kinase NEK2	NEK2	SwissTargetPrediction
Lmcp004624	3-Methylkaempferol	Carbonic anhydrase XIII (by homology)	CA13	SwissTargetPrediction
Lmcp004624	3-Methylkaempferol	Interleukin-8 receptor A	CXCR1	SwissTargetPrediction
Lmcp004624	3-Methylkaempferol	CaM kinase II beta	CAMK2B	SwissTargetPrediction
Lmcp004624	3-Methylkaempferol	ALK tyrosine kinase receptor	ALK	SwissTargetPrediction
Lmcp004624	3-Methylkaempferol	Serine/threonine-protein kinase AKT	AKT1	SwissTargetPrediction
Lmcp004624	3-Methylkaempferol	Serine/threonine-protein kinase NEK6	NEK6	SwissTargetPrediction
Lmcp004624	3-Methylkaempferol	Phospholipase A2 group 1B	PLA2G1B	SwissTargetPrediction
Lmcp004624	3-Methylkaempferol	Carbonic anhydrase VA	CA5A	SwissTargetPrediction
Lmcp004624	3-Methylkaempferol	Beta-secretase 1	BACE1	SwissTargetPrediction
Lmcp004624	3-Methylkaempferol	Tyrosine-protein kinase receptor UFO	AXL	SwissTargetPrediction
Lmcp004624	3-Methylkaempferol	NUAK family SNF1-like kinase 1	NUAK1	SwissTargetPrediction
Lmcp004624	3-Methylkaempferol	Aldo-keto reductase family 1 member C2 (by homology)	AKR1C2	SwissTargetPrediction
Lmcp004624	3-Methylkaempferol	Aldo-keto reductase family 1 member C1 (by homology)	AKR1C1	SwissTargetPrediction
Lmcp004624	3-Methylkaempferol	Aldo-keto-reductase family 1 member C3 (by homology)	AKR1C3	SwissTargetPrediction
Lmcp004624	3-Methylkaempferol	Aldo-keto reductase family 1 member C4 (by homology)	AKR1C4	SwissTargetPrediction
Lmcp004624	3-Methylkaempferol	Aldehyde reductase (by homology)	AKR1A1	SwissTargetPrediction
Lmcp004624	3-Methylkaempferol	Tankyrase-2	TNKS2	SwissTargetPrediction
Lmcp004624	3-Methylkaempferol	Tankyrase-1	TNKS	SwissTargetPrediction
Lmcp004624	3-Methylkaempferol	6-phosphofructo-2-kinase/fructose-2,6-bisphosphatase 3	PFKFB3	SwissTargetPrediction
Lmcp004624	3-Methylkaempferol	Estrogen receptor alpha	ESR1	SwissTargetPrediction
Lmcp004624	3-Methylkaempferol	Transthyretin	TTR	SwissTargetPrediction
Lmcp004624	3-Methylkaempferol	Aldo-keto reductase family 1 member B10	AKR1B10	SwissTargetPrediction
Lmcp004624	3-Methylkaempferol	Cystic fibrosis transmembrane conductance regulator	CFTR	SwissTargetPrediction
Lmcp004624	3-Methylkaempferol	Butyrylcholinesterase	BCHE	SwissTargetPrediction
Lmcp004624	3-Methylkaempferol	Telomerase reverse transcriptase	TERT	SwissTargetPrediction
Lmcp004624	3-Methylkaempferol	Delta opioid receptor	OPRD1	SwissTargetPrediction
Lmcp004624	3-Methylkaempferol	Mu opioid receptor	OPRM1	SwissTargetPrediction
Lmcp004624	3-Methylkaempferol	Microtubule-associated protein tau	MAPT	SwissTargetPrediction
pme2244	3-Indolepropionic acid	Serotonin 2b (5-HT2b) receptor	HTR2B	SwissTargetPrediction
pme2244	3-Indolepropionic acid	Serotonin 1a (5-HT1a) receptor	HTR1A	SwissTargetPrediction
pme2244	3-Indolepropionic acid	Serotonin 2a (5-HT2a) receptor	HTR2A	SwissTargetPrediction
pme2244	3-Indolepropionic acid	Serotonin 2c (5-HT2c) receptor	HTR2C	SwissTargetPrediction
pme2244	3-Indolepropionic acid	Serotonin 7 (5-HT7) receptor	HTR7	SwissTargetPrediction
pme2244	3-Indolepropionic acid	Norepinephrine transporter	SLC6A2	SwissTargetPrediction
pme2244	3-Indolepropionic acid	Tryptophan 2,3-dioxygenase (by homology)	TDO2	SwissTargetPrediction
pme2244	3-Indolepropionic acid	Carboxypeptidase A1	CPA1	SwissTargetPrediction
pme2244	3-Indolepropionic acid	Alpha-2a adrenergic receptor	ADRA2A	SwissTargetPrediction
pme2244	3-Indolepropionic acid	Serotonin 1b (5-HT1b) receptor	HTR1B	SwissTargetPrediction
pme2244	3-Indolepropionic acid	Serotonin 1d (5-HT1d) receptor	HTR1D	SwissTargetPrediction
pme2244	3-Indolepropionic acid	Beta-1 adrenergic receptor	ADRB1	SwissTargetPrediction
pme2244	3-Indolepropionic acid	Serotonin 1e (5-HT1e) receptor	HTR1E	SwissTargetPrediction
pme2244	3-Indolepropionic acid	Serotonin transporter	SLC6A4	SwissTargetPrediction
pme2244	3-Indolepropionic acid	Dopamine transporter	SLC6A3	SwissTargetPrediction
pme2244	3-Indolepropionic acid	Serotonin 6 (5-HT6) receptor	HTR6	SwissTargetPrediction
pme2244	3-Indolepropionic acid	Palmitoleoyl-protein carboxylesterase NOTUM	NOTUM	SwissTargetPrediction
pme2244	3-Indolepropionic acid	Myeloperoxidase	MPO	SwissTargetPrediction
pme2244	3-Indolepropionic acid	Leukocyte common antigen	PTPRC	SwissTargetPrediction
pme2244	3-Indolepropionic acid	Thymidylate synthase	TYMS	SwissTargetPrediction
pme2244	3-Indolepropionic acid	Mast cell carboxypeptidase A	CPA3	SwissTargetPrediction
pme2244	3-Indolepropionic acid	Hydroxycarboxylic acid receptor 2 (by homology)	HCAR2	SwissTargetPrediction
pme2244	3-Indolepropionic acid	Thromboxane-A synthase	TBXAS1	SwissTargetPrediction
pme2244	3-Indolepropionic acid	Indoleamine 2,3-dioxygenase	IDO1	SwissTargetPrediction
pme2244	3-Indolepropionic acid	Egl nine homolog 3	EGLN3	SwissTargetPrediction
pme2244	3-Indolepropionic acid	Calpain 2	CAPN2	SwissTargetPrediction
pme2244	3-Indolepropionic acid	Neurokinin 1 receptor	TACR1	SwissTargetPrediction
pme2244	3-Indolepropionic acid	Kinesin-like protein 1	KIF11	SwissTargetPrediction
pme2244	3-Indolepropionic acid	Carboxypeptidase N, catalytic subunit	CPN1	SwissTargetPrediction
pme2244	3-Indolepropionic acid	Lysine-specific demethylase 4C	KDM4C	SwissTargetPrediction
pme2244	3-Indolepropionic acid	Poly [ADP-ribose] polymerase-1	PARP1	SwissTargetPrediction
pme2244	3-Indolepropionic acid	Poly [ADP-ribose] polymerase 2 (by homology)	PARP2	SwissTargetPrediction
pme2244	3-Indolepropionic acid	Angiotensin-converting enzyme 2	ACE2	SwissTargetPrediction
pme2244	3-Indolepropionic acid	D-aspartate oxidase	DDO	SwissTargetPrediction
pme2244	3-Indolepropionic acid	Heat shock 70 kDa protein 1	HSPA1A	SwissTargetPrediction
pme2244	3-Indolepropionic acid	Aldo-keto reductase family 1 member C2	AKR1C2	SwissTargetPrediction
pme2244	3-Indolepropionic acid	Serine/threonine-protein kinase PLK1	PLK1	SwissTargetPrediction
pme2244	3-Indolepropionic acid	Phosphodiesterase 5A	PDE5A	SwissTargetPrediction
pme2244	3-Indolepropionic acid	Phosphodiesterase 9A	PDE9A	SwissTargetPrediction
pme2244	3-Indolepropionic acid	Neurotensin receptor 3	SORT1	SwissTargetPrediction
pme2244	3-Indolepropionic acid	Kynurenine 3-monooxygenase (by homology)	KMO	SwissTargetPrediction
pme2244	3-Indolepropionic acid	Acyl coenzyme A:cholesterol acyltransferase	CES1	SwissTargetPrediction
pme2244	3-Indolepropionic acid	Liver glycogen phosphorylase	PYGL	SwissTargetPrediction
pme2244	3-Indolepropionic acid	Carboxylesterase 2	CES2	SwissTargetPrediction
pme2244	3-Indolepropionic acid	Muscle glycogen phosphorylase	PYGM	SwissTargetPrediction
pme2244	3-Indolepropionic acid	Lysine-specific demethylase 6B	KDM6B	SwissTargetPrediction
pme2244	3-Indolepropionic acid	Peptidyl-glycine alpha-amidating monooxygenase	PAM	SwissTargetPrediction
pme2244	3-Indolepropionic acid	G protein-coupled receptor 44	PTGDR2	SwissTargetPrediction
pme2244	3-Indolepropionic acid	Poly [ADP-ribose] polymerase 10	PARP10	SwissTargetPrediction
pme2244	3-Indolepropionic acid	Lysine-specific demethylase 4D-like	KDM4E	SwissTargetPrediction
pme2244	3-Indolepropionic acid	Plectin	PLEC	SwissTargetPrediction
pme2244	3-Indolepropionic acid	Solute carrier organic anion transporter family member 1B1	SLCO1B1	SwissTargetPrediction
pme2244	3-Indolepropionic acid	Lysine-specific demethylase 5C	KDM5C	SwissTargetPrediction
pme2244	3-Indolepropionic acid	Lysine-specific demethylase 4A	KDM4A	SwissTargetPrediction
pme2244	3-Indolepropionic acid	Lysine-specific demethylase 4D	KDM4D	SwissTargetPrediction
pme2244	3-Indolepropionic acid	Arachidonate 5-lipoxygenase	ALOX5	SwissTargetPrediction
pme2244	3-Indolepropionic acid	Lysine-specific demethylase 3A	KDM3A	SwissTargetPrediction
pme2244	3-Indolepropionic acid	Lysine-specific demethylase 2A	KDM2A	SwissTargetPrediction
pme2244	3-Indolepropionic acid	T1R1/T1R3_UNCURATED	TAS1R3 TAS1R1	SwissTargetPrediction
pme2244	3-Indolepropionic acid	MAP kinase signal-integrating kinase 2	MKNK2	SwissTargetPrediction
pme2244	3-Indolepropionic acid	MAP kinase-interacting serine/threonine-protein kinase MNK1	MKNK1	SwissTargetPrediction
pme2244	3-Indolepropionic acid	DNA-(apurinic or apyrimidinic site) lyase	APEX1	SwissTargetPrediction
pme2244	3-Indolepropionic acid	Alkaline phosphatase, tissue-nonspecific isozyme	ALPL	SwissTargetPrediction
pme2244	3-Indolepropionic acid	Alpha-1a adrenergic receptor (by homology)	ADRA1A	SwissTargetPrediction
pme2244	3-Indolepropionic acid	Angiotensin-converting enzyme	ACE	SwissTargetPrediction
pme2244	3-Indolepropionic acid	Insulin-degrading enzyme	IDE	SwissTargetPrediction
pme2244	3-Indolepropionic acid	G-protein coupled receptor 35	GPR35	SwissTargetPrediction
pme2244	3-Indolepropionic acid	Aldehyde reductase (by homology)	AKR1A1	SwissTargetPrediction
pme2244	3-Indolepropionic acid	Cyclin-dependent kinase 9	CDK9	SwissTargetPrediction
pme2244	3-Indolepropionic acid	Dual specificty protein kinase CLK1 (by homology)	CLK1	SwissTargetPrediction
pme2244	3-Indolepropionic acid	Interleukin-8	CXCL8	SwissTargetPrediction
pme2244	3-Indolepropionic acid	HM74 nicotinic acid GPCR	HCAR3	SwissTargetPrediction
pme2244	3-Indolepropionic acid	Cannabinoid receptor 1	CNR1	SwissTargetPrediction
pme2244	3-Indolepropionic acid	Cannabinoid receptor 2	CNR2	SwissTargetPrediction
pme2244	3-Indolepropionic acid	Farnesyl diphosphate synthase	FDPS	SwissTargetPrediction
pme2244	3-Indolepropionic acid	Metabotropic glutamate receptor 4	GRM4	SwissTargetPrediction
pme2244	3-Indolepropionic acid	Monoamine oxidase B	MAOB	SwissTargetPrediction
pme2244	3-Indolepropionic acid	Carbonic anhydrase VII	CA7	SwissTargetPrediction
pme2244	3-Indolepropionic acid	Carbonic anhydrase XIV	CA14	SwissTargetPrediction
pme2244	3-Indolepropionic acid	Carbonic anhydrase IV	CA4	SwissTargetPrediction
pme2244	3-Indolepropionic acid	Heat shock protein HSP 90-alpha	HSP90AA1	SwissTargetPrediction
pme2244	3-Indolepropionic acid	Carbonic anhydrase VB	CA5B	SwissTargetPrediction
pme2244	3-Indolepropionic acid	Carbonic anhydrase VA	CA5A	SwissTargetPrediction
pme2244	3-Indolepropionic acid	Carbonic anhydrase XIII (by homology)	CA13	SwissTargetPrediction
pme2244	3-Indolepropionic acid	Tyrosine-protein kinase SRC	SRC	SwissTargetPrediction
pme2244	3-Indolepropionic acid	Monocarboxylate transporter 4	SLC16A3	SwissTargetPrediction
pme2244	3-Indolepropionic acid	Carbonic anhydrase III	CA3	SwissTargetPrediction
pme2244	3-Indolepropionic acid	G protein-coupled receptor kinase 6	GRK6	SwissTargetPrediction
pme2244	3-Indolepropionic acid	Neprilysin	MME	SwissTargetPrediction
pme2244	3-Indolepropionic acid	Histone lysine demethylase PHF8	PHF8	SwissTargetPrediction
pme2244	3-Indolepropionic acid	Poly [ADP-ribose] polymerase 15	PARP15	SwissTargetPrediction
pme2244	3-Indolepropionic acid	Egl nine homolog 1	EGLN1	SwissTargetPrediction
pme2244	3-Indolepropionic acid	HERG	KCNH2	SwissTargetPrediction
pme2244	3-Indolepropionic acid	Neuronal acetylcholine receptor; alpha4/beta2	CHRNA4 CHRNB2	SwissTargetPrediction
pme2244	3-Indolepropionic acid	Intercellular adhesion molecule (ICAM-1), Integrin alpha-L/beta-2	ITGAL ICAM1 ITGB2	SwissTargetPrediction
pme2244	3-Indolepropionic acid	Hydroxyacid oxidase 2 (by homology)	HAO2	SwissTargetPrediction
pme2244	3-Indolepropionic acid	Multidrug resistance-associated protein 1	ABCC1	SwissTargetPrediction
pme2244	3-Indolepropionic acid	Monocarboxylate transporter 1 (by homology)	SLC16A1	SwissTargetPrediction
pme2244	3-Indolepropionic acid	Dual-specificity tyrosine-phosphorylation regulated kinase 2	DYRK2	SwissTargetPrediction
pme2244	3-Indolepropionic acid	Serine/threonine protein phosphatase PP1-gamma catalytic subunit	PPP1CC	SwissTargetPrediction
Zmdp000376	4-Guanidinobutanal	Dipeptidyl peptidase IV	DPP4	SwissTargetPrediction
Zmdp000376	4-Guanidinobutanal	Matrix metalloproteinase 9	MMP9	SwissTargetPrediction
Zmdp000376	4-Guanidinobutanal	Matrix metalloproteinase 1	MMP1	SwissTargetPrediction
Zmdp000376	4-Guanidinobutanal	Matrix metalloproteinase 2	MMP2	SwissTargetPrediction
Zmdp000376	4-Guanidinobutanal	Matrix metalloproteinase 8	MMP8	SwissTargetPrediction
Zmdp000376	4-Guanidinobutanal	Indoleamine 2,3-dioxygenase	IDO1	SwissTargetPrediction
Zmdp000376	4-Guanidinobutanal	D-amino-acid oxidase	DAO	SwissTargetPrediction
Zmdp000376	4-Guanidinobutanal	Neuronal acetylcholine receptor protein alpha-4 subunit	CHRNA4	SwissTargetPrediction
Zmdp000376	4-Guanidinobutanal	Neuronal acetylcholine receptor; alpha4/beta2	CHRNA4 CHRNB2	SwissTargetPrediction
Zmdp000376	4-Guanidinobutanal	Neuronal acetylcholine receptor; alpha3/beta4	CHRNA3 CHRNB4	SwissTargetPrediction
Zmdp000376	4-Guanidinobutanal	Neuronal acetylcholine receptor protein alpha-7 subunit	CHRNA7	SwissTargetPrediction
Zmdp000376	4-Guanidinobutanal	Serotonin 1a (5-HT1a) receptor	HTR1A	SwissTargetPrediction
Zmdp000376	4-Guanidinobutanal	Inosine-5'-monophosphate dehydrogenase 1	IMPDH1	SwissTargetPrediction
Zmdp000376	4-Guanidinobutanal	Inosine-5'-monophosphate dehydrogenase 2	IMPDH2	SwissTargetPrediction
Zmdp000376	4-Guanidinobutanal	Dopamine D2 receptor (by homology)	DRD2	SwissTargetPrediction
Zmdp000376	4-Guanidinobutanal	Dipeptidyl peptidase VIII	DPP8	SwissTargetPrediction
Zmdp000376	4-Guanidinobutanal	Dipeptidyl peptidase IX	DPP9	SwissTargetPrediction
Zmdp000376	4-Guanidinobutanal	Histone deacetylase 1	HDAC1	SwissTargetPrediction
Zmdp000376	4-Guanidinobutanal	Serotonin transporter	SLC6A4	SwissTargetPrediction
Zmdp000376	4-Guanidinobutanal	Myeloperoxidase	MPO	SwissTargetPrediction
Zmdp000376	4-Guanidinobutanal	Histone deacetylase 8	HDAC8	SwissTargetPrediction
Zmdp000376	4-Guanidinobutanal	Histone deacetylase 3	HDAC3	SwissTargetPrediction
Zmdp000376	4-Guanidinobutanal	Histone deacetylase 6	HDAC6	SwissTargetPrediction
Zmdp000376	4-Guanidinobutanal	Histone deacetylase 2	HDAC2	SwissTargetPrediction
Zmdp000376	4-Guanidinobutanal	Histone deacetylase 5	HDAC5	SwissTargetPrediction
Zmdp000376	4-Guanidinobutanal	Methionine aminopeptidase 1	METAP1	SwissTargetPrediction
Zmdp000376	4-Guanidinobutanal	ADAM17	ADAM17	SwissTargetPrediction
Zmdp000376	4-Guanidinobutanal	Hepatocyte growth factor receptor	MET	SwissTargetPrediction
Zmdp000376	4-Guanidinobutanal	Carbonic anhydrase II	CA2	SwissTargetPrediction
Zmdp000376	4-Guanidinobutanal	Carbonic anhydrase I	CA1	SwissTargetPrediction
Zmdp000376	4-Guanidinobutanal	Carbonic anhydrase VB	CA5B	SwissTargetPrediction
Zmdp000376	4-Guanidinobutanal	Ribosomal protein S6 kinase alpha 5	RPS6KA5	SwissTargetPrediction
Zmdp000376	4-Guanidinobutanal	Leukotriene A4 hydrolase	LTA4H	SwissTargetPrediction
Zmdp000376	4-Guanidinobutanal	Carbonic anhydrase VA	CA5A	SwissTargetPrediction
Zmdp000376	4-Guanidinobutanal	Histamine H3 receptor	HRH3	SwissTargetPrediction
Zmdp000376	4-Guanidinobutanal	Prostaglandin E synthase	PTGES	SwissTargetPrediction
Zmdp000376	4-Guanidinobutanal	Carbonic anhydrase VII	CA7	SwissTargetPrediction
Zmdp000376	4-Guanidinobutanal	Sigma opioid receptor	SIGMAR1	SwissTargetPrediction
Zmdp000376	4-Guanidinobutanal	Carbonic anhydrase VI	CA6	SwissTargetPrediction
Zmdp000376	4-Guanidinobutanal	Carbonic anhydrase XII	CA12	SwissTargetPrediction
Zmdp000376	4-Guanidinobutanal	Carbonic anhydrase XIV	CA14	SwissTargetPrediction
Zmdp000376	4-Guanidinobutanal	Carbonic anhydrase IX	CA9	SwissTargetPrediction
Zmdp000376	4-Guanidinobutanal	Carbonic anhydrase IV	CA4	SwissTargetPrediction
Zmdp000376	4-Guanidinobutanal	Carbonic anhydrase XIII	CA13	SwissTargetPrediction
Zmdp000376	4-Guanidinobutanal	Histone deacetylase 7	HDAC7	SwissTargetPrediction
Zmdp000376	4-Guanidinobutanal	Phosphodiesterase 4D	PDE4D	SwissTargetPrediction
Zmdp000376	4-Guanidinobutanal	Phosphodiesterase 7A	PDE7A	SwissTargetPrediction
Zmdp000376	4-Guanidinobutanal	Fructose-1,6-bisphosphatase	FBP1	SwissTargetPrediction
Zmdp000376	4-Guanidinobutanal	Tyrosine-protein kinase JAK2	JAK2	SwissTargetPrediction
Zmdp000376	4-Guanidinobutanal	Catechol O-methyltransferase	COMT	SwissTargetPrediction
Zmdp000376	4-Guanidinobutanal	c-Jun N-terminal kinase 3	MAPK10	SwissTargetPrediction
Zmdp000376	4-Guanidinobutanal	Aminopeptidase A	ENPEP	SwissTargetPrediction
Zmdp000376	4-Guanidinobutanal	Estrogen receptor alpha	ESR1	SwissTargetPrediction
Zmdp000376	4-Guanidinobutanal	Norepinephrine transporter	SLC6A2	SwissTargetPrediction
Zmdp000376	4-Guanidinobutanal	Dopamine transporter	SLC6A3	SwissTargetPrediction
Zmdp000376	4-Guanidinobutanal	Estrogen receptor beta	ESR2	SwissTargetPrediction
Zmdp000376	4-Guanidinobutanal	Sodium channel protein type IX alpha subunit	SCN9A	SwissTargetPrediction
Zmdp000376	4-Guanidinobutanal	Histone deacetylase 3/Nuclear receptor corepressor 2 (HDAC3/NCoR2)	NCOR2 HDAC3	SwissTargetPrediction
Zmdp000376	4-Guanidinobutanal	Interleukin-8 receptor B	CXCR2	SwissTargetPrediction
Zmdp000376	4-Guanidinobutanal	Histone deacetylase 3/NCoR1	NCOR1 HDAC3	SwissTargetPrediction
Zmdp000376	4-Guanidinobutanal	Histone deacetylase 11	HDAC11	SwissTargetPrediction
Zmdp000376	4-Guanidinobutanal	Histone deacetylase 4	HDAC4	SwissTargetPrediction
Zmdp000376	4-Guanidinobutanal	Glutathione S-transferase Pi	GSTP1	SwissTargetPrediction
Zmdp000376	4-Guanidinobutanal	Nischarin	NISCH	SwissTargetPrediction
Zmdp000376	4-Guanidinobutanal	Histone deacetylase 9	HDAC9	SwissTargetPrediction
Zmdp000376	4-Guanidinobutanal	Glutathione S-transferase Mu 2	GSTM2	SwissTargetPrediction
Zmdp000376	4-Guanidinobutanal	Histone deacetylase 10	HDAC10	SwissTargetPrediction
Zmdp000376	4-Guanidinobutanal	Epidermal growth factor receptor erbB1	EGFR	SwissTargetPrediction
Zmdp000376	4-Guanidinobutanal	Matrix metalloproteinase 3	MMP3	SwissTargetPrediction
Zmdp000376	4-Guanidinobutanal	Isocitrate dehydrogenase [NADP] cytoplasmic	IDH1	SwissTargetPrediction
Zmdp000376	4-Guanidinobutanal	Cyclin-dependent kinase 2/cyclin A	CDK2 CCNA1 CCNA2	SwissTargetPrediction
Zmdp000376	4-Guanidinobutanal	Glycogen synthase kinase-3 beta	GSK3B	SwissTargetPrediction
Zmdp000376	4-Guanidinobutanal	Sodium channel protein type V alpha subunit	SCN5A	SwissTargetPrediction
Zmdp000376	4-Guanidinobutanal	Arachidonate 5-lipoxygenase	ALOX5	SwissTargetPrediction
Zmdp000376	4-Guanidinobutanal	Matrix metalloproteinase 13	MMP13	SwissTargetPrediction
Zmdp000376	4-Guanidinobutanal	Dihydropteridine reductase	QDPR	SwissTargetPrediction
Zmdp000376	4-Guanidinobutanal	Muscarinic acetylcholine receptor M5	CHRM5	SwissTargetPrediction
Zmdp000376	4-Guanidinobutanal	Muscarinic acetylcholine receptor M2	CHRM2	SwissTargetPrediction
Zmdp000376	4-Guanidinobutanal	Muscarinic acetylcholine receptor M1	CHRM1	SwissTargetPrediction
Zmdp000376	4-Guanidinobutanal	Mu opioid receptor	OPRM1	SwissTargetPrediction
Zmdp000376	4-Guanidinobutanal	ADAM10	ADAM10	SwissTargetPrediction
Zmdp000376	4-Guanidinobutanal	Muscarinic acetylcholine receptor M4	CHRM4	SwissTargetPrediction
Zmdp000376	4-Guanidinobutanal	Serotonin 3a (5-HT3a) receptor	HTR3A	SwissTargetPrediction
Zmdp000376	4-Guanidinobutanal	Fibroblast activation protein alpha	FAP	SwissTargetPrediction
Zmdp000376	4-Guanidinobutanal	Dopamine D4 receptor	DRD4	SwissTargetPrediction
Zmdp000376	4-Guanidinobutanal	Dopamine D3 receptor	DRD3	SwissTargetPrediction
Zmdp000376	4-Guanidinobutanal	Adenylate cyclase type V	ADCY5	SwissTargetPrediction
Zmdp000376	4-Guanidinobutanal	NADPH oxidase 4	NOX4	SwissTargetPrediction
Zmdp000376	4-Guanidinobutanal	Tyrosine-protein kinase JAK3	JAK3	SwissTargetPrediction
Zmdp000376	4-Guanidinobutanal	HERG	KCNH2	SwissTargetPrediction
Zmdp000376	4-Guanidinobutanal	Tyrosine-protein kinase JAK1	JAK1	SwissTargetPrediction
Zmdp000376	4-Guanidinobutanal	Fibroblast growth factor receptor 1	FGFR1	SwissTargetPrediction
Zmdp000376	4-Guanidinobutanal	Serine/threonine-protein kinase NEK2	NEK2	SwissTargetPrediction
Zmdp000376	4-Guanidinobutanal	Serine/threonine-protein kinase AKT	AKT1	SwissTargetPrediction
Zmdp000376	4-Guanidinobutanal	Serine/threonine-protein kinase Chk1	CHEK1	SwissTargetPrediction
Zmdp000376	4-Guanidinobutanal	Mitogen-activated protein kinase 15	MAPK15	SwissTargetPrediction
Zmdp000376	4-Guanidinobutanal	3-phosphoinositide dependent protein kinase-1	PDPK1	SwissTargetPrediction
Zmdp000376	4-Guanidinobutanal	Serotonin 1b (5-HT1b) receptor	HTR1B	SwissTargetPrediction
Zmdp000376	4-Guanidinobutanal	Aminopeptidase N	ANPEP	SwissTargetPrediction
Zmdp000376	4-Guanidinobutanal	Muscarinic acetylcholine receptor M3	CHRM3	SwissTargetPrediction
pmb0501	Agmatine	Androgen Receptor	AR	SwissTargetPrediction
pmb0501	Agmatine	Carbonic anhydrase II	CA2	SwissTargetPrediction
pmb0501	Agmatine	Carbonic anhydrase I	CA1	SwissTargetPrediction
pmb0501	Agmatine	Carbonic anhydrase IV	CA4	SwissTargetPrediction
pmb0501	Agmatine	Testis-specific androgen-binding protein	SHBG	SwissTargetPrediction
pmb0501	Agmatine	Estrogen receptor alpha	ESR1	SwissTargetPrediction
pmb0501	Agmatine	Estrogen receptor beta	ESR2	SwissTargetPrediction
pmb0501	Agmatine	11-beta-hydroxysteroid dehydrogenase 1	HSD11B1	SwissTargetPrediction
pmb0501	Agmatine	Dual specificity phosphatase Cdc25A	CDC25A	SwissTargetPrediction
pmb0501	Agmatine	Dual specificity phosphatase Cdc25B	CDC25B	SwissTargetPrediction
pmb0501	Agmatine	G-protein coupled bile acid receptor 1	GPBAR1	SwissTargetPrediction
pmb0501	Agmatine	Sonic hedgehog protein (by homology)	SHH	SwissTargetPrediction
pmb0501	Agmatine	Nuclear receptor subfamily 1 group I member 3	NR1I3	SwissTargetPrediction
pmb0501	Agmatine	Transient receptor potential cation channel subfamily M member 8	TRPM8	SwissTargetPrediction
pmb0501	Agmatine	UDP-glucuronosyltransferase 2B7	UGT2B7	SwissTargetPrediction
pmb0501	Agmatine	HMG-CoA reductase (by homology)	HMGCR	SwissTargetPrediction
pmb0501	Agmatine	Cyclooxygenase-2	PTGS2	SwissTargetPrediction
pmb0501	Agmatine	Gamma-secretase	PSEN2 PSENEN NCSTN APH1A PSEN1 APH1B	SwissTargetPrediction
pmb0501	Agmatine	Tyrosine-protein kinase JAK3	JAK3	SwissTargetPrediction
pmb0501	Agmatine	Tyrosine-protein kinase JAK1	JAK1	SwissTargetPrediction
pmb0501	Agmatine	Tyrosine-protein kinase TYK2	TYK2	SwissTargetPrediction
pmb0501	Agmatine	HERG	KCNH2	SwissTargetPrediction
pmb0501	Agmatine	Progesterone receptor	PGR	SwissTargetPrediction
pmb0501	Agmatine	Tyrosine-protein kinase JAK2	JAK2	SwissTargetPrediction
pmb0501	Agmatine	Voltage-gated potassium channel subunit Kv1.3	KCNA3	SwissTargetPrediction
pmb0501	Agmatine	Cytochrome P450 17A1	CYP17A1	SwissTargetPrediction
pmb0501	Agmatine	Indoleamine 2,3-dioxygenase	IDO1	SwissTargetPrediction
pmb0501	Agmatine	Glucocorticoid receptor	NR3C1	SwissTargetPrediction
pmb0501	Agmatine	Niemann-Pick C1-like protein 1	NPC1L1	SwissTargetPrediction
pmb0501	Agmatine	Glutamine synthetase	GLUL	SwissTargetPrediction
pmb0501	Agmatine	Cannabinoid receptor 1 (by homology)	CNR1	SwissTargetPrediction
pmb0501	Agmatine	Protein kinase C gamma (by homology)	PRKCG	SwissTargetPrediction
pmb0501	Agmatine	Protein kinase C eta (by homology)	PRKCH	SwissTargetPrediction
pmb0501	Agmatine	Cyclin-dependent kinase 1/cyclin B	CCNB3 CDK1 CCNB1 CCNB2	SwissTargetPrediction
pmb0501	Agmatine	Glycogen synthase kinase-3 beta	GSK3B	SwissTargetPrediction
pmb0501	Agmatine	Protein kinase C delta	PRKCD	SwissTargetPrediction
pmb0501	Agmatine	Protein kinase C alpha	PRKCA	SwissTargetPrediction
pmb0501	Agmatine	Protein kinase C beta	PRKCB	SwissTargetPrediction
pmb0501	Agmatine	Cyclin-dependent kinase 1	CDK1	SwissTargetPrediction
pmb0501	Agmatine	Protein kinase C epsilon	PRKCE	SwissTargetPrediction
pmb0501	Agmatine	Protein kinase C theta	PRKCQ	SwissTargetPrediction
pmb0501	Agmatine	RAS guanyl-releasing protein 1 (by homology)	RASGRP1	SwissTargetPrediction
pmb0501	Agmatine	Epoxide hydrolase 1	EPHX1	SwissTargetPrediction
pmb0501	Agmatine	Transient receptor potential cation channel subfamily A member 1	TRPA1	SwissTargetPrediction
pmb0501	Agmatine	Epoxide hydratase	EPHX2	SwissTargetPrediction
pmb0501	Agmatine	Period circadian protein homolog 2	PER2	SwissTargetPrediction
pmb0501	Agmatine	Cannabinoid receptor 2	CNR2	SwissTargetPrediction
pmb0501	Agmatine	Cytochrome P450 19A1	CYP19A1	SwissTargetPrediction
pmb0501	Agmatine	Vanilloid receptor	TRPV1	SwissTargetPrediction
pmb0501	Agmatine	DNA polymerase alpha subunit	POLA1	SwissTargetPrediction
pmb0501	Agmatine	Serine/threonine-protein kinase PIM1	PIM1	SwissTargetPrediction
pmb0501	Agmatine	Serine/threonine-protein kinase PIM3	PIM3	SwissTargetPrediction
pmb0501	Agmatine	Cytochrome P450 11B1	CYP11B1	SwissTargetPrediction
pmb0501	Agmatine	C5a anaphylatoxin chemotactic receptor	C5AR1	SwissTargetPrediction
pmb0501	Agmatine	Cytochrome P450 11B2	CYP11B2	SwissTargetPrediction
pmb0501	Agmatine	Epidermal growth factor receptor erbB1	EGFR	SwissTargetPrediction
pmb0501	Agmatine	Endothelin receptor ET-A (by homology)	EDNRA	SwissTargetPrediction
pmb0501	Agmatine	GABA-A receptor; alpha-5/beta-3/gamma-2	GABRB3 GABRG2 GABRA5	SwissTargetPrediction
pmb0501	Agmatine	Steroid 5-alpha-reductase 1	SRD5A1	SwissTargetPrediction
pmb0501	Agmatine	Steroid 5-alpha-reductase 2	SRD5A2	SwissTargetPrediction
pmb0501	Agmatine	Adenosine deaminase	ADA	SwissTargetPrediction
pmb0501	Agmatine	Bile acid receptor FXR	NR1H4	SwissTargetPrediction
pmb0501	Agmatine	Dopamine transporter (by homology)	SLC6A3	SwissTargetPrediction
pmb0501	Agmatine	Sodium channel protein type IX alpha subunit	SCN9A	SwissTargetPrediction
pmb0501	Agmatine	MAP kinase p38 alpha	MAPK14	SwissTargetPrediction
pmb0501	Agmatine	Sigma opioid receptor	SIGMAR1	SwissTargetPrediction
pmb0501	Agmatine	Aldo-keto-reductase family 1 member C3	AKR1C3	SwissTargetPrediction
pmb0501	Agmatine	Glucagon receptor	GCGR	SwissTargetPrediction
pmb0501	Agmatine	Proteinase-activated receptor 1	F2R	SwissTargetPrediction
pmb0501	Agmatine	Carbonic anhydrase VA	CA5A	SwissTargetPrediction
pmb0501	Agmatine	Norepinephrine transporter	SLC6A2	SwissTargetPrediction
pmb0501	Agmatine	Metabotropic glutamate receptor 5 (by homology)	GRM5	SwissTargetPrediction
pmb0501	Agmatine	Interleukin-6 receptor subunit beta	IL6ST	SwissTargetPrediction
pmb0501	Agmatine	Muscarinic acetylcholine receptor M4	CHRM4	SwissTargetPrediction
pmb0501	Agmatine	Muscarinic acetylcholine receptor M5	CHRM5	SwissTargetPrediction
pmb0501	Agmatine	Muscarinic acetylcholine receptor M2	CHRM2	SwissTargetPrediction
pmb0501	Agmatine	Muscarinic acetylcholine receptor M1	CHRM1	SwissTargetPrediction
pmb0501	Agmatine	Muscarinic acetylcholine receptor M3	CHRM3	SwissTargetPrediction
pmb0501	Agmatine	Cytochrome P450 2C9	CYP2C9	SwissTargetPrediction
pmb0501	Agmatine	Cytochrome P450 2C19	CYP2C19	SwissTargetPrediction
pmb0501	Agmatine	Neuronal acetylcholine receptor; alpha3/beta4	CHRNA3 CHRNB4	SwissTargetPrediction
pmb0501	Agmatine	Carbonic anhydrase VI	CA6	SwissTargetPrediction
pmb0501	Agmatine	Bombesin receptor subtype-3	BRS3	SwissTargetPrediction
pmb0501	Agmatine	Voltage-gated potassium channel subunit Kv1.5	KCNA5	SwissTargetPrediction
pmb0501	Agmatine	Serine/threonine-protein kinase PIM2	PIM2	SwissTargetPrediction
pmb0501	Agmatine	Vasopressin V1a receptor	AVPR1A	SwissTargetPrediction
pmb0501	Agmatine	Thyroid hormone receptor beta-1	THRB	SwissTargetPrediction
pmb0501	Agmatine	TGF-beta receptor type I	TGFBR1	SwissTargetPrediction
pmb0501	Agmatine	Neuropeptide Y receptor type 5	NPY5R	SwissTargetPrediction
pmb0501	Agmatine	Fatty acid binding protein adipocyte	FABP4	SwissTargetPrediction
pmb0501	Agmatine	Peroxisome proliferator-activated receptor alpha	PPARA	SwissTargetPrediction
pmb0501	Agmatine	Fatty acid binding protein muscle	FABP3	SwissTargetPrediction
pmb0501	Agmatine	Fatty acid binding protein epidermal	FABP5	SwissTargetPrediction
pmb0501	Agmatine	Peroxisome proliferator-activated receptor delta	PPARD	SwissTargetPrediction
pmb0501	Agmatine	Fatty acid binding protein intestinal	FABP2	SwissTargetPrediction
pmb0501	Agmatine	Phosphodiesterase 2A	PDE2A	SwissTargetPrediction
pmb0501	Agmatine	C-C chemokine receptor type 5	CCR5	SwissTargetPrediction
pmb0501	Agmatine	Estradiol 17-beta-dehydrogenase 2	HSD17B2	SwissTargetPrediction
pmb0501	Agmatine	Phosphodiesterase 10A	PDE10A	SwissTargetPrediction
pmb0501	Agmatine	Mineralocorticoid receptor	NR3C2	SwissTargetPrediction
mws0133	Nicotinamide	NAD-dependent deacetylase sirtuin 3	SIRT3	SwissTargetPrediction
mws0133	Nicotinamide	NAD-dependent deacetylase sirtuin 2	SIRT2	SwissTargetPrediction
mws0133	Nicotinamide	Poly [ADP-ribose] polymerase-1	PARP1	SwissTargetPrediction
mws0133	Nicotinamide	Hydroxycarboxylic acid receptor 2	HCAR2	SwissTargetPrediction
mws0133	Nicotinamide	Inhibitor of nuclear factor kappa B kinase beta subunit	IKBKB	SwissTargetPrediction
mws0133	Nicotinamide	Lysine-specific demethylase 5C	KDM5C	SwissTargetPrediction
mws0133	Nicotinamide	Lysine-specific demethylase 4B	KDM4B	SwissTargetPrediction
mws0133	Nicotinamide	Lysine-specific demethylase 5B	KDM5B	SwissTargetPrediction
mws0133	Nicotinamide	Lysine-specific demethylase 4A	KDM4A	SwissTargetPrediction
mws0133	Nicotinamide	Lysine-specific demethylase 4C	KDM4C	SwissTargetPrediction
mws0133	Nicotinamide	Neuronal acetylcholine receptor; alpha4/beta2	CHRNA4 CHRNB2	SwissTargetPrediction
mws0133	Nicotinamide	Dual specificity phosphatase Cdc25B	CDC25B	SwissTargetPrediction
mws0133	Nicotinamide	D-aspartate oxidase	DDO	SwissTargetPrediction
mws0133	Nicotinamide	Tyrosyl-DNA phosphodiesterase 2	TDP2	SwissTargetPrediction
mws0133	Nicotinamide	Thymidine phosphorylase	TYMP	SwissTargetPrediction
mws0133	Nicotinamide	Dual specificity mitogen-activated protein kinase kinase 1	MAP2K1	SwissTargetPrediction
mws0133	Nicotinamide	Histone deacetylase 3	HDAC3	SwissTargetPrediction
mws0133	Nicotinamide	Histone deacetylase 2	HDAC2	SwissTargetPrediction
mws0133	Nicotinamide	Histone deacetylase 1	HDAC1	SwissTargetPrediction
mws0133	Nicotinamide	Cyclin-dependent kinase 2	CDK2	SwissTargetPrediction
mws0133	Nicotinamide	Induced myeloid leukemia cell differentiation protein Mcl-1	MCL1	SwissTargetPrediction
mws0133	Nicotinamide	Monoamine oxidase B	MAOB	SwissTargetPrediction
mws0133	Nicotinamide	Glycogen synthase kinase-3 beta	GSK3B	SwissTargetPrediction
mws0133	Nicotinamide	Leukocyte common antigen	PTPRC	SwissTargetPrediction
mws0133	Nicotinamide	Indoleamine 2,3-dioxygenase	IDO1	SwissTargetPrediction
mws0133	Nicotinamide	Dual specificity protein phosphatase 1 (by homology)	DUSP1	SwissTargetPrediction
mws0133	Nicotinamide	Neuronal acetylcholine receptor; alpha3/beta4	CHRNA3 CHRNB4	SwissTargetPrediction
mws0133	Nicotinamide	Carbonic anhydrase XII	CA12	SwissTargetPrediction
mws0133	Nicotinamide	Carbonic anhydrase IX	CA9	SwissTargetPrediction
mws0133	Nicotinamide	Dual-specificity tyrosine-phosphorylation regulated kinase 1A (by homology)	DYRK1A	SwissTargetPrediction
mws0133	Nicotinamide	Muscarinic acetylcholine receptor M2	CHRM2	SwissTargetPrediction
mws0133	Nicotinamide	Carbonic anhydrase I	CA1	SwissTargetPrediction
mws0133	Nicotinamide	Histone acetyltransferase PCAF	KAT2B	SwissTargetPrediction
mws0133	Nicotinamide	Intercellular adhesion molecule-1	ICAM1	SwissTargetPrediction
mws0133	Nicotinamide	Vascular cell adhesion protein 1	VCAM1	SwissTargetPrediction
mws0133	Nicotinamide	Selectin E	SELE	SwissTargetPrediction
mws0133	Nicotinamide	Signal transducer and activator of transcription 3	STAT3	SwissTargetPrediction
mws0133	Nicotinamide	MAP kinase ERK2	MAPK1	SwissTargetPrediction
mws0133	Nicotinamide	Potassium channel subfamily K member 3	KCNK3	SwissTargetPrediction
mws0133	Nicotinamide	DNA (cytosine-5)-methyltransferase 1	DNMT1	SwissTargetPrediction
mws0133	Nicotinamide	DNMT3A2/3L complex	DNMT3L DNMT3A	SwissTargetPrediction
mws0133	Nicotinamide	Alcohol dehydrogenase beta chain	ADH1B	SwissTargetPrediction
mws0133	Nicotinamide	c-Jun N-terminal kinase 1	MAPK8	SwissTargetPrediction
mws0133	Nicotinamide	Alcohol dehydrogenase alpha chain	ADH1A	SwissTargetPrediction
mws0133	Nicotinamide	Epoxide hydratase	EPHX2	SwissTargetPrediction
mws0133	Nicotinamide	Cystic fibrosis transmembrane conductance regulator	CFTR	SwissTargetPrediction
mws0133	Nicotinamide	Protein-arginine deiminase type-1	PADI1	SwissTargetPrediction
mws0133	Nicotinamide	Protein-arginine deiminase type-2	PADI2	SwissTargetPrediction
mws0133	Nicotinamide	Protein-arginine deiminase type-3	PADI3	SwissTargetPrediction
mws0133	Nicotinamide	Protein-arginine deiminase type-4	PADI4	SwissTargetPrediction
mws0133	Nicotinamide	NAD-dependent deacetylase sirtuin 1	SIRT1	SwissTargetPrediction
mws0133	Nicotinamide	Protein-glutamine gamma-glutamyltransferase	TGM2	SwissTargetPrediction
mws0133	Nicotinamide	Arachidonate 5-lipoxygenase	ALOX5	SwissTargetPrediction
mws0133	Nicotinamide	Sigma opioid receptor (by homology)	SIGMAR1	SwissTargetPrediction
mws0133	Nicotinamide	Mitogen-activated protein kinase kinase kinase kinase 4	MAP4K4	SwissTargetPrediction
mws0133	Nicotinamide	Cytochrome P450 3A4	CYP3A4	SwissTargetPrediction
mws0133	Nicotinamide	Butyrylcholinesterase	BCHE	SwissTargetPrediction
mws0133	Nicotinamide	Acyl coenzyme A:cholesterol acyltransferase	CES1	SwissTargetPrediction
mws0133	Nicotinamide	Hematopoietic cell protein-tyrosine phosphatase 70Z-PEP	PTPN22	SwissTargetPrediction
mws0133	Nicotinamide	Carboxylesterase 2	CES2	SwissTargetPrediction
mws0133	Nicotinamide	Vanilloid receptor	TRPV1	SwissTargetPrediction
mws0133	Nicotinamide	Cyclin-dependent kinase 2/cyclin E1	CCNE1 CDK2	SwissTargetPrediction
mws0133	Nicotinamide	Alpha-1d adrenergic receptor	ADRA1D	SwissTargetPrediction
mws0133	Nicotinamide	MAP kinase-interacting serine/threonine-protein kinase MNK1	MKNK1	SwissTargetPrediction
mws0133	Nicotinamide	Adenosine A1 receptor	ADORA1	SwissTargetPrediction
mws0133	Nicotinamide	11-beta-hydroxysteroid dehydrogenase 1	HSD11B1	SwissTargetPrediction
mws0133	Nicotinamide	Cyclin-dependent kinase 2/cyclin A	CDK2 CCNA1 CCNA2	SwissTargetPrediction
mws0133	Nicotinamide	CDK9/cyclin T1	CDK9 CCNT1	SwissTargetPrediction
mws0133	Nicotinamide	Small conductance calcium-activated potassium channel protein 1	KCNN1	SwissTargetPrediction
mws0133	Nicotinamide	Small conductance calcium-activated potassium channel protein 3	KCNN3	SwissTargetPrediction
mws0133	Nicotinamide	Small conductance calcium-activated potassium channel protein 2	KCNN2	SwissTargetPrediction
mws0133	Nicotinamide	Serine/threonine-protein kinase RAF	RAF1	SwissTargetPrediction
mws0133	Nicotinamide	Amine oxidase, copper containing	AOC3	SwissTargetPrediction
mws0133	Nicotinamide	Aldehyde dehydrogenase	ALDH2	SwissTargetPrediction
mws0133	Nicotinamide	Adenosine A2b receptor	ADORA2B	SwissTargetPrediction
mws0133	Nicotinamide	Aldehyde dehydrogenase 1A1	ALDH1A1	SwissTargetPrediction
mws0133	Nicotinamide	Aldehyde dehydrogenase dimeric NADP-preferring	ALDH3A1	SwissTargetPrediction
mws0133	Nicotinamide	Serine/threonine-protein kinase/endoribonuclease IRE1	ERN1	SwissTargetPrediction
mws0133	Nicotinamide	ADAMTS5	ADAMTS5	SwissTargetPrediction
mws0133	Nicotinamide	Acyl-CoA desaturase	SCD	SwissTargetPrediction
mws0133	Nicotinamide	Inhibitor of NF-kappa-B kinase (IKK)	CHUK	SwissTargetPrediction
mws0133	Nicotinamide	Epoxide hydrolase 1	EPHX1	SwissTargetPrediction
mws0133	Nicotinamide	Matrix metalloproteinase 12	MMP12	SwissTargetPrediction
mws0133	Nicotinamide	Carbonic anhydrase VA	CA5A	SwissTargetPrediction
mws0133	Nicotinamide	Cytochrome P450 2A6	CYP2A6	SwissTargetPrediction
mws0133	Nicotinamide	Hematopoietic prostaglandin D synthase	HPGDS	SwissTargetPrediction
mws0133	Nicotinamide	Androgen Receptor (by homology)	AR	SwissTargetPrediction
mws0133	Nicotinamide	Aldose reductase	AKR1B1	SwissTargetPrediction
mws0133	Nicotinamide	Metabotropic glutamate receptor 4	GRM4	SwissTargetPrediction
mws0133	Nicotinamide	7,8-dihydro-8-oxoguanine triphosphatase	NUDT1	SwissTargetPrediction
mws0133	Nicotinamide	Calpain 1	CAPN1	SwissTargetPrediction
mws0133	Nicotinamide	Adenosylhomocysteinase	AHCY	SwissTargetPrediction
mws0133	Nicotinamide	Carbonic anhydrase XIV	CA14	SwissTargetPrediction
mws0133	Nicotinamide	Insulin-like growth factor I receptor	IGF1R	SwissTargetPrediction
mws0133	Nicotinamide	Carbonic anhydrase VII	CA7	SwissTargetPrediction
mws0133	Nicotinamide	Carbonic anhydrase VB	CA5B	SwissTargetPrediction
mws0133	Nicotinamide	Carbonic anhydrase XIII (by homology)	CA13	SwissTargetPrediction
mws0133	Nicotinamide	Macrophage colony stimulating factor receptor	CSF1R	SwissTargetPrediction
mws0133	Nicotinamide	Serotonin 1a (5-HT1a) receptor	HTR1A	SwissTargetPrediction
mws0133	Nicotinamide	Dopamine D3 receptor	DRD3	SwissTargetPrediction
pmf0314	cis-Abienol	Cytochrome P450 19A1	CYP19A1	SwissTargetPrediction
pmf0314	cis-Abienol	LXR-alpha	NR1H3	SwissTargetPrediction
pmf0314	cis-Abienol	Androgen Receptor	AR	SwissTargetPrediction
pmf0314	cis-Abienol	Estrogen receptor alpha	ESR1	SwissTargetPrediction
pmf0314	cis-Abienol	Protein-tyrosine phosphatase 1B	PTPN1	SwissTargetPrediction
pmf0314	cis-Abienol	Dual specificity phosphatase Cdc25A	CDC25A	SwissTargetPrediction
pmf0314	cis-Abienol	Estrogen receptor beta	ESR2	SwissTargetPrediction
pmf0314	cis-Abienol	Vitamin D receptor	VDR	SwissTargetPrediction
pmf0314	cis-Abienol	Glycine receptor subunit alpha-1	GLRA1	SwissTargetPrediction
pmf0314	cis-Abienol	UDP-glucuronosyltransferase 2B7	UGT2B7	SwissTargetPrediction
pmf0314	cis-Abienol	Muscarinic acetylcholine receptor M2	CHRM2	SwissTargetPrediction
pmf0314	cis-Abienol	Glucagon receptor	GCGR	SwissTargetPrediction
pmf0314	cis-Abienol	Acetylcholinesterase	ACHE	SwissTargetPrediction
pmf0314	cis-Abienol	Norepinephrine transporter	SLC6A2	SwissTargetPrediction
pmf0314	cis-Abienol	Serotonin transporter	SLC6A4	SwissTargetPrediction
pmf0314	cis-Abienol	Cytochrome P450 2C19	CYP2C19	SwissTargetPrediction
pmf0314	cis-Abienol	Metabotropic glutamate receptor 5	GRM5	SwissTargetPrediction
pmf0314	cis-Abienol	Muscarinic acetylcholine receptor M1	CHRM1	SwissTargetPrediction
pmf0314	cis-Abienol	Muscarinic acetylcholine receptor M3	CHRM3	SwissTargetPrediction
pmf0314	cis-Abienol	Vitamin D-binding protein	GC	SwissTargetPrediction
pmf0314	cis-Abienol	Nuclear receptor subfamily 1 group I member 3	NR1I3	SwissTargetPrediction
pmf0314	cis-Abienol	Potassium-transporting ATPase alpha chain 2	ATP12A	SwissTargetPrediction
pmf0314	cis-Abienol	Muscarinic acetylcholine receptor M4	CHRM4	SwissTargetPrediction
pmf0314	cis-Abienol	Muscarinic acetylcholine receptor M5	CHRM5	SwissTargetPrediction
pmf0314	cis-Abienol	Period circadian protein homolog 2	PER2	SwissTargetPrediction
pmf0314	cis-Abienol	Gamma-secretase	PSEN2 PSENEN NCSTN APH1A PSEN1 APH1B	SwissTargetPrediction
pmf0314	cis-Abienol	Dual specificity phosphatase Cdc25B	CDC25B	SwissTargetPrediction
pmf0314	cis-Abienol	Polyadenylate-binding protein 1	PABPC1	SwissTargetPrediction
pmf0314	cis-Abienol	11-beta-hydroxysteroid dehydrogenase 1	HSD11B1	SwissTargetPrediction
pmf0314	cis-Abienol	Cytochrome P450 17A1	CYP17A1	SwissTargetPrediction
pmf0314	cis-Abienol	Carboxylesterase 2	CES2	SwissTargetPrediction
pmf0314	cis-Abienol	Isoprenylcysteine carboxyl methyltransferase	ICMT	SwissTargetPrediction
pmf0314	cis-Abienol	Lanosterol synthase	LSS	SwissTargetPrediction
pmf0314	cis-Abienol	Geranylgeranyl transferase type I beta subunit	PGGT1B	SwissTargetPrediction
pmf0314	cis-Abienol	Hematopoietic cell protein-tyrosine phosphatase 70Z-PEP	PTPN22	SwissTargetPrediction
pmf0314	cis-Abienol	PI3-kinase p110-gamma subunit	PIK3CG	SwissTargetPrediction
pmf0314	cis-Abienol	PI3-kinase p110-alpha subunit	PIK3CA	SwissTargetPrediction
pmf0314	cis-Abienol	Monoacylglycerol lipase ABHD6	ABHD6	SwissTargetPrediction
pmf0314	cis-Abienol	Protein kinase C delta	PRKCD	SwissTargetPrediction
pmf0314	cis-Abienol	Sterol regulatory element-binding protein 2	SREBF2	SwissTargetPrediction
pmf0314	cis-Abienol	Niemann-Pick C1-like protein 1	NPC1L1	SwissTargetPrediction
pmf0314	cis-Abienol	Cytochrome P450 51 (by homology)	CYP51A1	SwissTargetPrediction
pmf0314	cis-Abienol	Histamine H3 receptor	HRH3	SwissTargetPrediction
pmf0314	cis-Abienol	Peroxisome proliferator-activated receptor gamma	PPARG	SwissTargetPrediction
pmf0314	cis-Abienol	Nitric-oxide synthase, brain	NOS1	SwissTargetPrediction
pmf0314	cis-Abienol	Neuropeptide Y receptor type 5	NPY5R	SwissTargetPrediction
pmf0314	cis-Abienol	Estradiol 17-beta-dehydrogenase 2	HSD17B2	SwissTargetPrediction
pmf0314	cis-Abienol	DNA polymerase beta	POLB	SwissTargetPrediction
pmf0314	cis-Abienol	Phosphodiesterase 4D	PDE4D	SwissTargetPrediction
pmf0314	cis-Abienol	Receptor-type tyrosine-protein phosphatase F (LAR)	PTPRF	SwissTargetPrediction
pmf0314	cis-Abienol	T-cell protein-tyrosine phosphatase	PTPN2	SwissTargetPrediction
pmf0314	cis-Abienol	Phospholipase A2 group 1B	PLA2G1B	SwissTargetPrediction
pmf0314	cis-Abienol	Low molecular weight phosphotyrosine protein phosphatase	ACP1	SwissTargetPrediction
pmf0314	cis-Abienol	Aldo-keto reductase family 1 member B10	AKR1B10	SwissTargetPrediction
pmf0314	cis-Abienol	HMG-CoA reductase	HMGCR	SwissTargetPrediction
pmf0314	cis-Abienol	HERG	KCNH2	SwissTargetPrediction
pmf0314	cis-Abienol	Squalene monooxygenase	SQLE	SwissTargetPrediction
pmf0314	cis-Abienol	RAS guanyl releasing protein 3	RASGRP3	SwissTargetPrediction
pmf0314	cis-Abienol	Eukaryotic translation initiation factor 2-alpha kinase 1	EIF2AK1	SwissTargetPrediction
pmf0314	cis-Abienol	Tyrosine-protein kinase JAK1	JAK1	SwissTargetPrediction
pmf0314	cis-Abienol	Tyrosine-protein kinase JAK2	JAK2	SwissTargetPrediction
pmf0314	cis-Abienol	DNA topoisomerase II alpha	TOP2A	SwissTargetPrediction
pmf0314	cis-Abienol	Epidermal growth factor receptor erbB1	EGFR	SwissTargetPrediction
pmf0314	cis-Abienol	Voltage-gated potassium channel subunit Kv1.5	KCNA5	SwissTargetPrediction
[truncated: 21,467 more rows]
