# Supplementary material for: Network Pharmacology and Molecular Dynamics Identified Potential Androgen Receptor-Targeted Metabolites in Crocus alatavicus
Source: Int J Mol Sci. 2025 Apr 9;26(8):3533. doi: 10.3390/ijms26083533 (PMC12027412; doi:10.3390/ijms26083533)
Supplement: Supplementary file 1 [file ijms-26-03533-s001.zip › S2.xlsx]

## Sheet: Sheet1
A total of 253 potential active ingredients and 2021 protein targetswere found in Crocus alatavicus based on TCMSP、 SwissDrugDesign、SymMap database and literature.
Compounds	Target	Gene Symbol	Detabase source
3-Methylkaempferol	Nitric oxide synthase, inducible，Prostaglandin G/H synthase 1，Androgen receptor，Prostaglandin G/H synthase 2，Dipeptidyl peptidase IV，Mitogen-activated protein kinase 14，Glycogen synthase kinase-3 beta，Heat shock protein HSP 90，Cell division protein kinase 2，Phosphatidylinositol-4,5-bisphosphate 3-kinase catalytic subunit, gamma isoform，mRNA of PKA Catalytic Subunit C-alpha，Induced myeloid leukemi…	NOS2、PTGS1、AR、PTGS2、DPP4、MAPK14、GSK3B、HSP90AA1、CDK2、PIK3CG、PRKACA、MCL1、CYP1B1、ABCB1、ADORA1、ABCC1、AKR1B1、ABCG2、ADORA2A、NOX4、PLG、APP、XDH、CA2、CA7、CA12、ALOX5、TYR、FLT3、HSD17B2、HSD17B1、AHR、ESRRA、ADORA3、ACHE、CA4、IGF1R、EGFR、ALOX15、ALOX12、ESR2、PTPRS、MAOA、GPR35、DAPK1、MPG、SLC22A12、GLO1、SYK、GSK3B、MMP9、MMP2、CYP19A1、PTGS2、CSNK2A1、CDK5R1 CDK5、CCNB3 CDK1 CCNB1 CCNB2、CDK6、CDK2、ARG1、AVPR2、F2、PIM1、AURKB、DRD4、MPO、PI…	TCMSP
Kaurenoic Acid*	Progesterone receptor，Mineralocorticoid receptor，Nuclear receptor coactivator 2，Myeloperoxidase，11-beta-hydroxysteroid dehydrogenase 1 (by homology)，Protein-tyrosine phosphatase 1B，Prostaglandin E synthase，SUMO-activating enzyme，DNA polymerase beta (by homology)，Aldo-keto reductase family 1 member B10，UDP-glucuronosyltransferase 2B7，Cyclooxygenase-2，Androgen Receptor (by homology)，Bile acid recep…	PGR、NR3C2、NCOA2、MPO、HSD11B1、PTPN1、PTGES、SAE1 UBA2、POLB、AKR1B10、UGT2B7、PTGS2、AR、NR1H4、CDC25A、NR1H3、FABP4、TOP2A、VDR、CDC25C、GPBAR1、PTPN2、PTPN6、FAAH、TERT、PPARA、PPARG、PPARD、SERPINA6、SHBG、HSD17B3、G6PD、SCD、GABBR1、SRD5A2、FABP3、RXRA、RARG、CES2、PREP、PTGES2、FABP5、CDC25B、NPC1L1、GABRA2 GABRB2 GABRG2、RARB、RARA、FABP1、SLC22A12、FABP2、PTGDR2、MDM2、RORC、PTPRF、PLA2G1B、ACP1、CYP51A1、FNTA FNTB、FFAR1、RXRG、RXRB、PSEN2 PSENE…	TCMSP
Fraxetin-8-O-glucoside (Fraxin)	Thrombin，Prostaglandin G/H synthase 2，mRNA of Protein-tyrosine phosphatase, non-receptor type 1，DNA topoisomerase II，Trypsin-1	SERPIND1、PTGS2、PTPN1、TOP2B、PRSS1	TCMSP
Eriodictyol (5,7,3',4'-Tetrahydroxyflavanone)	Prostaglandin G/H synthase 1，Prostaglandin G/H synthase 2，Heat shock protein HSP 90，mRNA of PKA Catalytic Subunit C-alpha，Nuclear receptor coactivator 2，Phosphatidylinositol-4,5-bisphosphate 3-kinase catalytic subunit, gamma isoform，Heme oxygenase 1，Nuclear factor erythroid 2-related factor 2，NAD(P)H dehydrogenase [quinone] 1，Carbonic anhydrase VII，Carbonic anhydrase XII，Carbonic anhydrase IV，Cyt…	PTGS1、PTGS2、HSP90AA1、PRKACA、NCOA2、PIK3CG、HMOX1、NFE2L2、NQO1、CA7、CA12、CA4、CYP1B1、CYP19A1、PTGS1、ABCC1、HSD17B1、SHBG、CBR1、ESR2、ESR1、MAOB、TAS2R31、ADORA1、ADORA3、ABCG2、MMP13、AKR1C3、MMP12、PLA2G1B、KLK1、KLK2、APP、GRM5、CES1、PPARG、CES2、MAPT、CA2、CA1、BACE1、POLB、CDK5R1 CDK5、KIT、SRC、KDR、FGFR1、MET、PLA2G2A、PLA2G5、PLA2G10、EDNRA、SNCA、CA6、CA5A、CHRNA7、DYRK1A、CA9、ABCB1、ACHE、CA3、CA13、CA5B、KCNH2、ST3GAL3、FUT7、FUT4、RXRA、TERT…	TCMSP
Pratensein	Nitric oxide synthase, inducible，Prostaglandin G/H synthase 1，Estrogen receptor，Androgen receptor，Peroxisome proliferator activated receptor gamma，Prostaglandin G/H synthase 2，Estrogen receptor beta，Dipeptidyl peptidase IV，Mitogen-activated protein kinase 14，Glycogen synthase kinase-3 beta，Heat shock protein HSP 90，Cell division protein kinase 2，Serine/threonine-protein kinase Chk1，mRNA of PKA Ca…	NOS2、PTGS1、ESR1、AR、PPARG、PTGS2、ESR2、DPP4、MAPK14、GSK3B、HSP90AA1、CDK2、CHEK1、PRKACA、PRSS1、PIM1、CCNA2、NCOA2、CALM2、CA7、CA12、CA4、ABCB1、CYP19A1、HSD17B2、CBR1、EGFR、PTPRS、TYR、MIF、IL2、HSD17B1、XDH、CA2、ESR1、ESR2、TLR9、ALOX12、PPARA、ESRRA、ABCG2、MAOA、ADORA1、TBXAS1、MGAM、HTR2A、HTR2C、ADORA2A、ESRRB、ALDH2、MAOB、PTGS1、SLC6A2、NOX4、ABCC1、CYP1B1、ALOX15、PFKFB3、CA1、CDC7、PTPN1、ACHE、PON1、IGFBP3、AKR1B1、SNCA、PLAT、F10、PLAU、DUSP3、…	TCMSP
Naringenin (5,7,4'-Trihydroxyflavanone)	Prostaglandin G/H synthase 1，Estrogen receptor，Prostaglandin G/H synthase 2，Heat shock protein HSP 90，Beta-lactamase，mRNA of PKA Catalytic Subunit C-alpha，Phosphatidylinositol-4,5-bisphosphate 3-kinase catalytic subunit, gamma isoform，Transcription factor p65，RAC-alpha serine/threonine-protein kinase，Apoptosis regulator Bcl-2，Mitogen-activated protein kinase 3，Mitogen-activated protein kinase 1，C…	PTGS1、ESR1、PTGS2、HSP90AA1、LACTBL1、PRKACA、PIK3CG、RELA、AKT1、BCL2、MAPK3、MAPK1、CASP3、FASN、LDLR、BAD、SOD1、CAT、PPARG、MTTP、APOB、PLB1、HMGCR、CYP19A1、GSTP1、UGT1A8、PPARA、SREBF1、GSR、ABCC1、ADIPOQ、SOAT2、AKR1C1、GOT1、ABAT、CES1、SOAT1、CYP19A1、CA7、ABCC1、HSD17B1、CA12、SHBG、CA4、CYP1B1、CBR1、ESR1、ESR2、PTGS1、MAOB、ADORA1、ADORA3、ABCG2、TAS2R31、AKR1C3、PLA2G1B、GRM5、CES1、PPARG、CES2、SLC5A2、MMP12、POLB、MMP13、PLA2G2A、PLA2G5、PLA2G10…	TCMSP
Phylloquinone (Vitamin K1)	Prostaglandin G/H synthase 2	PTGS2	TCMSP
Tamarixetin (3,3',5,7-Tetrahydroxy-4'-Methoxyflavone)	Nitric oxide synthase, inducible，Prostaglandin G/H synthase 1，Androgen receptor，Prostaglandin G/H synthase 2，Coagulation factor VII，Dipeptidyl peptidase IV，Mitogen-activated protein kinase 14，Glycogen synthase kinase-3 beta，Heat shock protein HSP 90，Cell division protein kinase 2，Serine/threonine-protein kinase Chk1，Trypsin-1，Nuclear receptor coactivator 2，Calmodulin，Phosphatidylinositol-4,5-bisp…	NOS2、PTGS1、AR、PTGS2、F7、DPP4、MAPK14、GSK3B、HSP90AA1、CDK2、CHEK1、PRSS1、NCOA2、CALM2、PIK3CG、CYP1B1、XDH、CA2、CA7、CA12、CA4、AKR1B1、ABCC1、NOX4、IGF1R、EGFR、ABCB1、AVPR2、MAOA、FLT3、CYP19A1、F2、PIM1、ALOX5、AURKB、DRD4、ADORA1、GLO1、MPO、PIK3R1、ADORA2A、DAPK1、PYGL、CA1、GSK3B、SRC、PTK2、HSD17B2、KDR、MMP13、MMP3、CA3、ALOX15、PLK1、CA6、CDK1、MMP9、MMP2、PKN1、CA14、CA9、CSNK2A1、ALOX12、MET、NEK2、CA13、CXCR1、CAMK2B、ALK、AKT1、NEK6、PLA2G1B、CA5A…	TCMSP
Nobiletin (5,6,7,8,3',4'-Hexamethoxyflavone)	Nitric oxide synthase, inducible，Prostaglandin G/H synthase 1，Thrombin，Potassium voltage-gated channel subfamily H member 2，Estrogen receptor，Androgen receptor，Peroxisome proliferator activated receptor gamma，Coagulation factor Xa，Prostaglandin G/H synthase 2，Coagulation factor VII，mRNA of Protein-tyrosine phosphatase, non-receptor type 1，DNA topoisomerase II，Estrogen receptor beta，Dipeptidyl pep…	NOS2、PTGS1、SERPIND1、KCNH2、ESR1、AR、PPARG、F7、PTGS2、F7、PTPN1、TOP2B、ESR2、DPP4、HSP90AA1、CHEK1、PRSS1、NCOA2、KCNMA1、CALM2、GSK3B、SCN5A、BCL2、BAX、CASP9、MMP9、JUN、TP53、MAPK8、TIMP1、PPARG、CREB1、PLA2G4A、CD163、EPHB2、ABCG2、AKR1B1、OPRD1、CYP1B1、KIT、OPRM1、CA2、ALOX5、PTGS2、NOX4、NOS2、ADORA3、CA12、ADORA1、ADORA2A、CA7、APP、CA1、PLK1、TERT、SYK、ABCC1、PLG、SRC、FLT3、EGFR、MET、PFKFB3、KDR、CA4、CDK1、ABCB1、ACHE、GSK3B、CAMK2B、MMP13、XDH、AUR…	TCMSP
Isopimaric acid*	Retinoic acid receptor RXR-alpha，Progesterone receptor，Prostaglandin G/H synthase 2，Nuclear receptor coactivator 2，Nuclear receptor coactivator 1，LXR-alpha，Prostaglandin E synthase，11-beta-hydroxysteroid dehydrogenase 1，Carboxylesterase 2，T-cell protein-tyrosine phosphatase，Protein-tyrosine phosphatase 1B，DNA topoisomerase I，Peroxisome proliferator-activated receptor gamma，Arachidonate 5-lipoxyge…	RXRA、PGR、PTGS2、NCOA2、NCOA1、NR1H3、PTGES、HSD11B1、CES2、PTPN2、PTPN1、TOP1、PPARG、ALOX5、FABP4、CDC25A、CDC25B、PPARA、PPARD、PRKCH、PTPN11、PREP、AKR1B10、PTGS1、HMGCR、SCD、FABP3、POLB、SERPINA6、SHBG、ACP1、G6PD、CYP51A1、FABP5、SRD5A2、FNTA FNTB、PTGS2、BCHE、BACE1、FABP1、LTB4R、HSD11B2、NPC1L1、SIGMAR1、CYP17A1、FFAR1、TOP2A、PTPN6、PTGER1、CD81、MAPK3、PDE4D、PTGER2、NOS2、ESR2、RORA、SAE1 UBA2、TP53、MDM2、RORC、FAAH、PTGES2、TERT、PTGER4、PLA2G…	TCMSP
Vitexilactone	Progesterone receptor，Nuclear receptor coactivator 2，Nuclear receptor coactivator 1，Potassium-transporting ATPase alpha chain 2，Progesterone receptor，Cytochrome P450 19A1，Taste receptor type 2 member 31，Androgen Receptor，11-beta-hydroxysteroid dehydrogenase 1，Peroxisome proliferator-activated receptor gamma，Dual specificity phosphatase Cdc25A，Dual specificity phosphatase Cdc25C，Mineralocorticoid …	PGR、NCOA2、NCOA1、ATP12A、PGR、CYP19A1、TAS2R31、AR、HSD11B1、PPARG、CDC25A、CDC25C、NR3C2、HSD11B2、CCR1、HSD17B2、GCGR、PSEN2 PSENEN NCSTN APH1A PSEN1 APH1B、SCN9A、RPS6KA5、MMP3、MMP9、MMP1、NR3C1、CA2、SLC10A2、MAPK14、CALCRL、F2R、HMGCR、CDC25B、IDO1、PGGT1B、GABBR2 GABBR1、NPY5R、PTPN1、IL6ST、ICMT、PER2、PTGS2、PKM、ATP1A1、DRD4、CETP、P2RX7、TTL、PRCP、SIGMAR1、PDCD4、CYP11B1、CYP11B2、KCNA5、MAPK8、EPHX2、LIPE、PDE10A、PPP2CA、PDE2A、CCNB3 CDK…	TCMSP
Apigenin-6-C-glucoside (Isovitexin)*	Prostaglandin G/H synthase 2，Androgen receptor，DNA topoisomerase II，Transcription factor p65，Inhibitor of nuclear factor kappa-B kinase subunit beta，Tumor necrosis factor	PTGS2、AR、TOP2B、RELA、IKBKB、TNF	TCMSP
Acacetin	Nitric oxide synthase, inducible，Prostaglandin G/H synthase 1，Androgen receptor，Prostaglandin G/H synthase 2，Dipeptidyl peptidase IV，Heat shock protein HSP 90，Cell division protein kinase 2，mRNA of PKA Catalytic Subunit C-alpha，Trypsin-1，Nuclear receptor coactivator 2，Nuclear receptor coactivator 1，Calmodulin，Phosphatidylinositol-4,5-bisphosphate 3-kinase catalytic subunit, gamma isoform，Serine/t…	NOS2、PTGS1、AR、PTGS2、DPP4、HSP90AA1、CDK2、PRKACA、PRSS1、NCOA2、NCOA1、CALM2、PIK3CG、CHEK1、ADRB2、PDE3A、RELA、BCL2、CDKN1A、BAX、CASP3、TP53、CASP8、FASN、FASLG、CYP19A1、CYP1B1、CYP19A1、CA7、CA12、CA4、CBR1、ABCC1、ESR2、ABCB1、NOX4、TNKS2、TNKS、CDK5R1 CDK5、XDH、CCNB3 CDK1 CCNB1 CCNB2、ACHE、CDK6、ESR1、AKR1B1、FLT3、HSD17B1、ABCG2、MAOA、ADORA1、ADORA2A、SYK、GSK3B、TTR、AKR1B10、KIT、OPRD1、LCK、HSD17B2、ALOX15、ALOX12、PTGS2、CSNK2A1、CFTR、PIM1…	TCMSP
Taxifolin(Dihydroquercetin)	Prostaglandin G/H synthase 1，Prostaglandin G/H synthase 2，Heat shock protein HSP 90，Phosphatidylinositol-4,5-bisphosphate 3-kinase catalytic subunit, gamma isoform，Retinoic acid receptor RXR-alpha，Aldose reductase，Transcription factor p65，Intercellular adhesion molecule 1，Diacylglycerol O-acyltransferase 2，Microsomal triglyceride transfer protein large subunit，Apolipoprotein B-100	PTGS1、PTGS2、HSP90AA1、PIK3CG、RXRA、AKR1B1、RELA、ICAM1、DGAT2、MTTP、APOB	TCMSP
Isochlorogenic acid C	Coagulation factor Xa，mRNA of Protein-tyrosine phosphatase, non-receptor type 1	F7、PTPN1	TCMSP
Dihydrokaempferide	Prostaglandin G/H synthase 1，Sodium channel protein type 5 subunit alpha，Prostaglandin G/H synthase 2，Heat shock protein HSP 90，Phosphatidylinositol-4,5-bisphosphate 3-kinase catalytic subunit, gamma isoform，mRNA of PKA Catalytic Subunit C-alpha，Nuclear receptor coactivator 2，Calmodulin，Matrix metalloproteinase 13，Matrix metalloproteinase 12，Taste receptor type 2 member 31，Multidrug resistance-as…	PTGS1、SCN5A、PTGS2、HSP90AA1、PIK3CG、PRKACA、NCOA2、CALM2、MMP13、MMP12、TAS2R31、ABCC1、SHBG、CBR1、CA12、CA7、CA4、ADORA1、ADORA3、ESR1、ESR2、CYP19A1、RXRA、MAOB、KIT、SRC、KDR、FGFR1、MET、ABCG2、HSD17B1、PLA2G1B、CYP1B1、CES1、CES2、AKR1C3、PTGS1、KLK1、KLK2、PGF、VEGFA、CA2、CA5A、MMP14、CA1、MMP9、ABCB1、CA13、POLB、PLA2G2A、PLA2G5、PLA2G10、CA9、CA6、KCNH2、APP、TERT、PGD、ST3GAL3、FUT7、FUT4、STAT1、SQLE、BACE1、SERPINE1、MMP7、MMP8、EDNRA、GRM5、PPARG、…	TCMSP
Azaleatin (5-O-Methylquercetin)	Nitric oxide synthase, inducible，Prostaglandin G/H synthase 1，Androgen receptor，Prostaglandin G/H synthase 2，Coagulation factor VII，Estrogen receptor beta，Dipeptidyl peptidase IV，Heat shock protein HSP 90，Cell division protein kinase 2，Phosphatidylinositol-4,5-bisphosphate 3-kinase catalytic subunit, gamma isoform，Trypsin-1，Nuclear receptor coactivator 2，Calmodulin，NADPH oxidase 4，Aldose reductas…	NOS2、PTGS1、AR、PTGS2、F7、ESR2、DPP4、HSP90AA1、CDK2、PIK3CG、PRSS1、NCOA2、CALM2、NOX4、AKR1B1、XDH、CYP1B1、CA2、CA7、CA12、CA4、BACE1、EGFR、ABCG2、GPR35、DAPK1、ABCC1、AVPR2、MAOA、IGF1R、FLT3、CYP19A1、F2、PIM1、ALOX5、AURKB、DRD4、ADORA1、GLO1、MPO、PIK3R1、ADORA2A、PYGL、CA1、GSK3B、SRC、PTK2、HSD17B2、KDR、MMP13、MMP3、CA3、ALOX15、PLK1、CA6、CDK1、MMP9、MMP2、PKN1、CA14、CA9、CSNK2A1、ALOX12、MET、NEK2、CA13、CXCR1、CAMK2B、ALK、AKT1、ABCB1、NEK6、PLA2G1B、…	TCMSP
Coniferin	Muscarinic acetylcholine receptor M3，Muscarinic acetylcholine receptor M1，Estrogen receptor，Androgen receptor，Sodium channel protein type 5 subunit alpha，Peroxisome proliferator activated receptor gamma，Prostaglandin G/H synthase 2，Carbonic anhydrase II，CGMP-inhibited 3',5'-cyclic phosphodiesterase A，Alpha-1B adrenergic receptor，Beta-2 adrenergic receptor，Alpha-1D adrenergic receptor，DNA topoisom…	CHRM3、CHRM1、ESR1、AR、SCN5A、PPARG、PTGS2、CA2、PDE3A、ADRA1B、ADRB2、ADRA1D、TOP2B、OPRM1、CDK2、LACTBL1、CHRNA7、IGHG1、PIM1、CCNA2、NCOA2、NCOA1、AR、CA2、CA1、CA4、SHBG、ESR1、ESR2、HSD11B1、CDC25A、CDC25B、GPBAR1、SHH、NR1I3、TRPM8、UGT2B7、HMGCR、PTGS2、PSEN2 PSENEN NCSTN APH1A PSEN1 APH1B、JAK3、JAK1、TYK2、KCNH2、PGR、JAK2、KCNA3、CYP17A1、IDO1、NR3C1、NPC1L1、GLUL、CNR1、PRKCG、PRKCH、CCNB3 CDK1 CCNB1 CCNB2、GSK3B、PRKCD、PRKCA、PRKCB、CDK1、PRK…	TCMSP
Capillarisin	Prostaglandin G/H synthase 1，Prostaglandin G/H synthase 2，mRNA of Protein-tyrosine phosphatase, non-receptor type 1，Aldose reductase，Dipeptidyl peptidase IV，Glycogen phosphorylase, muscle form，Mitogen-activated protein kinase 14，Glycogen synthase kinase-3 beta，Heat shock protein HSP 90，Cell division protein kinase 2，Phosphatidylinositol-4,5-bisphosphate 3-kinase catalytic subunit, gamma isoform，S…	PTGS1、PTGS2、PTPN1、AKR1B1、DPP4、PYGM、MAPK14、GSK3B、HSP90AA1、CDK2、PIK3CG、CHEK1、PRKACA、CALM2、MMP9、NOX4、APP、HSD17B1、TERT、SLC22A12、HSPA1A、PDE4D、PIM1、PTGS2、F2、PRSS1、F10、PLAU、PTPN1、ESR1、HSP90AB1、THRA、THRB、LCK、HSP90B1、PFKFB3、AMY1A、GRK6、KDM4C、HSPA8、EGFR、KDM4E、HDAC1、SNCA、PIK3CG、MCL1、HDAC3、HDAC6、HDAC2、SRC、PTK2、HDAC8、PKN1、NEK2、AKT1、NEK6、HDAC10、NUAK1、COMT、ADORA2A、ADORA1、PRKCA、PRKCB、PRKCE、HSP90AA1、PDE5A、IGFBP6、I…	TCMSP
Morin*	Prostaglandin G/H synthase 1，Androgen receptor，Peroxisome proliferator activated receptor gamma，Prostaglandin G/H synthase 2，Dipeptidyl peptidase IV，Heat shock protein HSP 90，Phosphatidylinositol-4,5-bisphosphate 3-kinase catalytic subunit, gamma isoform，Xanthine dehydrogenase/oxidase，DNA topoisomerase 1，Endothelin-1，Multidrug resistance protein 1，Arachidonate 5-lipoxygenase，Platelet glycoprotein…	PTGS1、AR、PPARG、PTGS2、DPP4、HSP90AA1、PIK3CG、XDH、TOP1、EDN1、ABCB1、ALOX5、CD36、DIO1、GSR、PIP4K2A、BATF3、PTPRS、ESR2、DAPK1、MPG、SLC22A12、NOX4、XDH、TYR、FLT3、ALOX5、HSD17B2、ABCC1、HSD17B1、AHR、ESRRA、ABCB1、CYP1B1、ABCG2、BCHE、ACHE、ADORA1、ADORA2A、ADORA3、GPR35、ALOX15、MAPT、KDM4E、AVPR2、TOP2A、MAOA、CYP19A1、PIM1、DRD4、GLO1、MYLK、MPO、PIK3R1、PYGL、SYK、MMP13、MMP3、CA3、CDK1、MMP9、PIK3CG、MMP2、PKN1、NEK2、CXCR1、CAMK2B、ALK、NEK6、PLA2G1B、…	TCMSP
5,4'-Dihydroxy-3,7-dimethoxyflavone(Kumatakenin)	Nitric oxide synthase, inducible，Prostaglandin G/H synthase 1，Androgen receptor，Sodium channel protein type 5 subunit alpha，Prostaglandin G/H synthase 2，Estrogen receptor beta，Dipeptidyl peptidase IV，Heat shock protein HSP 90，Cell division protein kinase 2，Serine/threonine-protein kinase Chk1，Trypsin-1，Nuclear receptor coactivator 2，Calmodulin，Aldose reductase (by homology)，Adenosine A1 receptor …	NOS2、PTGS1、AR、SCN5A、PTGS2、ESR2、DPP4、HSP90AA1、CDK2、CHEK1、PRSS1、NCOA2、CALM2、AKR1B1、ADORA1、ADORA2A、NOX4、ABCB1、MCL1、ABCG2、ESR2、SLC22A12、OPRD1、HSD17B2、HSD17B1、FLT3、BACE1、CYP1B1、ADORA3、APP、PIM1、PLG、EGFR、KIT、PIK3CG、ALK、XDH、NOS2、PTGS2、OPRM1、CA2、CA7、CA12、MAPT、TOP2A、INSR、MYLK、APEX1、ESR1、AKT1、ALOX5、ODC1、MMP9、MMP2、CA4、MET、ABCC1、IGF1R、AVPR2、CXCR1、ALOX15、ALOX12、TYR、AHR、ESRRA、CYP19A1、CA1、CA6、CA9、NAE1、F2、CDK1、GP…	TCMSP
Catechin	Prostaglandin G/H synthase 1，Estrogen receptor，Prostaglandin G/H synthase 2，Heat shock protein HSP 90，Beta-lactamase，mRNA of PKA Catalytic Subunit C-alpha，Nuclear receptor coactivator 2，Calmodulin，Retinoic acid receptor RXR-alpha，Catalase，Hyaluronan synthase 2，Aggrecan，acetylcholinesterase (Cartwright blood group)，Adenosine Kinase，Albumin，arachidonate 5-lipoxygenase，Apolipoprotein E，Androgen Rece…	PTGS1、ESR1、PTGS2、HSP90AA1、LACTBL1、PRKACA、NCOA2、CALM2、RXRA、CAT、HAS2、ACAN、ACHE、ADK、ALB、ALOX5、APOE、AR、CASP3、CAT、CCNA2、CD4、CDK2、CDK4、CHRM1、CHRM3、COMT、CRP、CSF2、CYP19A1、CYTB、DHFR、EGF、EGFR、ELN、FASN、G6PD、GAA、GABRA1、GCK、GPX4、GUSB、HDC、HNF4A、IL6、INS、LDHA、LEP、LIMK1、LPL、LYZ、MMP1、MPO、MS4A2、MYD88、NCF1、NOS1、NOS2、NOS3、OCLN、PAH、PCSK9、PLAT、PLAU、PLG、PNLIP、POLB、PPARA、PPARG、PRDX5、PREP、PROS1、PRSS1、PSEN1、RARB、REN、SI、SLC…	TCMSP
Diosmetin (5,7,3'-Trihydroxy-4'-methoxyflavone)*	Nitric oxide synthase, inducible，Prostaglandin G/H synthase 1，Prostaglandin G/H synthase 2，Dipeptidyl peptidase IV，Heat shock protein HSP 90，mRNA of PKA Catalytic Subunit C-alpha，Trypsin-1，Nuclear receptor coactivator 2，Nuclear receptor coactivator 1，Calmodulin，Multidrug resistance-associated protein 1，Cytochrome P450 1B1，Xanthine dehydrogenase，Carbonic anhydrase II，Carbonic anhydrase VII，Carboni…	NOS2、PTGS1、PTGS2、DPP4、HSP90AA1、PRKACA、PRSS1、NCOA2、NCOA1、CALM2、ABCC1、CYP1B1、XDH、CA2、CA7、CA12、CA4、AKR1B1、CDK5R1 CDK5、CCNB3 CDK1 CCNB1 CCNB2、ARG1、PLG、PTPRS、ABCB1、APP、NOX4、MAOA、FLT3、ALOX5、ADORA1、GLO1、GSK3B、MMP9、MMP2、ABCG2、SYK、PARP1、TTR、MMP12、CD38、AKR1B10、TNKS2、TNKS、TOP1、PIM1、ADORA2A、ACHE、CDK6、CYP19A1、PLA2G2A、TERT、ESR1、ESR2、CSNK2A1、HSD17B1、CBR1、OPRD1、IGF1R、EGFR、ALOX15、ALOX12、HSD17B2、CA1、CA9、KIT、CDK2、F…	TCMSP
Skimmin (7-Hydroxycoumarin-7-O-glucoside)	Prostaglandin G/H synthase 2，Carbonic anhydrase II，mRNA of Protein-tyrosine phosphatase, non-receptor type 1，Heat shock protein HSP 90，Carbonic anhydrase I，Carbonic anhydrase XII，Carbonic anhydrase IX，Carbonic anhydrase VII，Carbonic anhydrase XIII，Carbonic anhydrase II，Adenosine kinase，Beta-glucocerebrosidase，Aldehyde dehydrogenase，Interleukin-2，Beta-mannosidase，Adenosine A2a receptor (by homolog…	PTGS2、CA2、PTPN1、HSP90AA1、CA1、CA12、CA9、CA7、CA13、CA2、ADK、GBA、ALDH2、IL2、MANBA、ADORA2A、ADORA3、ADORA1、CCND1 CDK4、CDK1 CCNB1、TNF、HSPA8、HSPA5、DPP4、MAPK1、HK2、HK1、PNP、GRK1、GAA、ADA、MCL1、GAPDH、CDK2 CCNA1 CCNA2、AHCY、OGA、SLC29A1、CA14、GSK3B、KCNA3、SIRT1、IDO1、PYGM、MAOA、MAOB、PTPN2、PFKFB3、SLC5A2、TK1、RNASEH1、FUCA1、AHCYL1、MMP3、MMP9、MMP1、FDFT1、ADAM17、MTAP、XDH、PYGL、IRAK4、FOLH1、ADORA2B、KCNA5、CDA、DAO、F2、MAP2K1、NAALAD2、H…	TCMSP
3-Chloroaniline	Tyrosine-protein phosphatase non-receptor type 5，Fatty acid desaturase 1，Carbonic anhydrase II，Carbonic anhydrase VII，Carbonic anhydrase I，Carbonic anhydrase XII，Carbonic anhydrase XIV，Carbonic anhydrase IX，Hypoxanthine-guanine phosphoribosyltransferase，Serotonin 3a (5-HT3a) receptor，Inosine-5'-monophosphate dehydrogenase 2，Serotonin 2b (5-HT2b) receptor，Beta-1 adrenergic receptor，Serotonin 1a (5…	PTPN5、FADS1、CA2、CA7、CA1、CA12、CA14、CA9、HPRT1、HTR3A、IMPDH2、HTR2B、ADRB1、HTR1A、HTR2A、HTR2C、SLC6A4、SIGMAR1、PDE7A、HTR7、HTR6、HTR5A、HTR1B、PLAU、CYP11B1、CYP11B2、MAOA、MAOB、ITGAL ICAM1 ITGB2、CHRM2、CHRM1、CHRM3、COMT、GPR35	TCMSP
Imidazole-4-Acetic Acid*	D-amino-acid oxidase，Carbonic anhydrase II，Carbonic anhydrase I，Hydroxycarboxylic acid receptor 2，Egl nine homolog 3，Carboxypeptidase B，D-aspartate oxidase，Lysine-specific demethylase 4D-like，Lysine-specific demethylase 2A，Histone lysine demethylase PHF8，Lysine-specific demethylase 5C，Hypoxia-inducible factor prolyl 4-hydroxylase，Glutamate carboxypeptidase II，Beta-glucocerebrosidase (by homology)…	DAO、CA2、CA1、HCAR2、EGLN3、CPB1、DDO、KDM4E、KDM2A、PHF8、KDM5C、P4HTM、FOLH1、GBA、KMO、TLR4、KDM4A、KDM4D、KDM4C、CA9、CASP3、HRH2、HRH1、HRH3、HRH4、CPA3、FUCA1、CPA1、HSP90AA1、CPB2、LIG1、MME、GPR17、GANAB、FBP1、SLC22A6、CAD、ACE、AKR1B1、APEX1、MAOA、MAOB、TDP2、CDA、CA7、CA6、CA12、CA14、CA5B、CA5A、HTR3A、NOS1	TCMSP
Imidazol-1-yl-acetic acid*	Hydroxycarboxylic acid receptor 2，Solute carrier family 22 member 6 (by homology)，Carboxypeptidase A1，Egl nine homolog 3，Lysine-specific demethylase 2A，Histone lysine demethylase PHF8，Lysine-specific demethylase 5C，Serine/threonine-protein kinase PIM1，Mast cell carboxypeptidase A，Hypoxia-inducible factor prolyl 4-hydroxylase，Carboxypeptidase B2 isoform A，Heme oxygenase 1 (by homology)，D-amino-aci…	HCAR2、SLC22A6、CPA1、EGLN3、KDM2A、PHF8、KDM5C、PIM1、CPA3、P4HTM、CPB2、HMOX1、DAO、DDO、PTGDR2、KDM4E、KDM4A、KDM4D、KDM4C、FYN、LCK、CA1、MAOB、HSP90AA1、TLR4、CAD、RNPEP、FOLH1、FEN1、PPM1B、PTPN1、PPP1CC、KMO、TBXAS1、KDM7A、GBA、CA7、CA5B、CA5A、CA13、ERCC5、MAOA、CA3、CA4、ARG1、REN、PTGS1、PTGS2、FUCA1、GPR35、AKR1A1、CYP11B1、CYP11B2、CSNK2A1、CSNK2A2、LIG1、MME、ADORA2A、CYP19A1、MMP2、GGPS1、CA2、CA12、CA9、CA14、FDPS、AKR1B1	TCMSP
6-Deoxyfagomine	Alpha-L-fucosidase I，Beta-glucocerebrosidase，Alpha-galactosidase A，Alpha-L-fucosidase 2，Lysosomal alpha-mannosidase，Neutral alpha-glucosidase C，Maltase-glucoamylase，Lysosomal alpha-glucosidase，Sucrase-isomaltase，Beta-galactosidase (by homology)，Beta-glucosidase，Lanosterol synthase，Neutral alpha-glucosidase AB，Ceramide glucosyltransferase，Vesicular acetylcholine transporter，Ornithine decarboxylase…	FUCA1、GBA、GLA、FUCA2、MAN2B1、GANC、MGAM、GAA、SI、GLB1、GBA2、LSS、GANAB、UGCG、SLC18A3、ODC1、DNM1、MANBA、SLC5A7、PLA2G2A、PLA2G1B、AGL、PABPC1、PYGL、LTA4H、CPB2、CPN1、HSPA1A、CA7、CA6、CA14、CA5B、CA5A、SIGMAR1、EBP、TDP2、PARP1、PARP2、CNR1、CNR2、MAN1B1、CHRM1、HSD17B3、KDM4C、HCAR2、SLC22A6、TDO2、AKR1B1、PARP10、GBA3、CAPN2、CPA3、CAPN1、FDPS、AKR1A1、FOLH1、CHRM2、PARP14、PNP、NOS2、CHRNA4 CHRNB2、HRH3、SLC1A2、CAD、HSP90AA1、BCHE、NOTUM、CHRM4、FYN、…	TCMSP
Dimethyl phthalate	Thrombin，Urokinase-type plasminogen activator，Plasma kallikrein，Protein-glutamine gamma-glutamyltransferase，Adenosine A1 receptor，Adenosine A2a receptor，Toll-like receptor 4 (by homology)，D-amino-acid oxidase，Carbonic anhydrase XII，Carbonic anhydrase IX，Macrophage migration inhibitory factor，Methionine aminopeptidase 1，Huntingtin，Nischarin，Butyrylcholinesterase，11-beta-hydroxysteroid dehydrogenas…	F2、PLAU、KLKB1、TGM2、ADORA1、ADORA2A、TLR4、DAO、CA12、CA9、MIF、METAP1、HTT、NISCH、BCHE、HSD11B1、NAAA、MPO、ACHE、NOTUM、LRRK2、CYP11B2、TRPA1、GRM5、CA2、CTSH、CTSC、CTSF、CTSK、CTSS、CTSV、ALDH3A1、CTSL、CTSB、EGLN3、ADRA2A、ADRA2C、JAK3、JAK2、CTSG、SLC6A3、GSK3B、IDO1、CTRB1、HPGDS、ESR2、BCL2A1、CYP19A1、ADORA2B、MGLL、P2RX7、KCNH2、KAT2B、SLC6A2、CHRM4、TBXAS1、CCNE1 CDK2、CHRM5、CHRM2、CHRM1、CHRM3、CDK5、CCNE2 CDK2 CCNE1、CA1、FKBP1A、CYP11B1、MAPK…	TCMSP
2,5-Dihydroxybenzaldehyde*	Serine/threonine-protein kinase/endoribonuclease IRE1，Catechol O-methyltransferase (by homology)，Carbonic anhydrase II，Carbonic anhydrase VI，Carbonic anhydrase I，Carbonic anhydrase XII，Carbonic anhydrase IX，Serum albumin，L-lactate dehydrogenase A chain，L-lactate dehydrogenase B chain，Carbonic anhydrase IV，Tyrosinase，Dual-specificity tyrosine-phosphorylation regulated kinase 1A，Dual specificty pro…	ERN1、COMT、CA2、CA6、CA1、CA12、CA9、ALB、LDHA、LDHB、CA4、TYR、DYRK1A、CLK1、DYRK1B、CA3、FUT7、CA5B、CA5A、CA13、IDO1、HDAC1、FASN、CA7、CA14、HCAR2、PARP1、HDAC6、HDAC2、KDM4E、PTPRC、PTGS1、TRPA1、SQLE、CRHR1、DRD3、ESR2、ACHE、CDC25B、DUSP1、TTR、AKR1C3、GPR35、PSMB5、ALDH5A1、ABAT、MPO、AKR1C2、AKR1C1、DAO、IGF1R、ALK、MCL1、DBH、BCHE、HSD17B1、MB、BCL2L1、EP300、PTPN22、ESR1、HSD17B2、ALPG、PLAA、HTR2B、GABRA1 GABRB2 GABRG2、CDK1、STS、BCL2、AOC3、KCNA1、KCN…	TCMSP
Laurocapram	Epoxide hydrolase 1，Epoxide hydratase，11-beta-hydroxysteroid dehydrogenase 1，N-acylsphingosine-amidohydrolase，Metabotropic glutamate receptor 5，Anandamide amidohydrolase，Steroid 5-alpha-reductase 1，Steroid 5-alpha-reductase 2，3-keto-steroid reductase，Dipeptidyl peptidase II，Dipeptidyl peptidase VIII，Alcohol dehydrogenase alpha chain，Alcohol dehydrogenase gamma chain，Integrin alpha-IIb/beta-3，Hist…	EPHX1、EPHX2、HSD11B1、NAAA、GRM5、FAAH、SRD5A1、SRD5A2、HSD17B7、DPP7、DPP8、ADH1A、ADH1C、ITGA2B ITGB3、NCOR2 HDAC3、HDAC8、HDAC10、DPP9、CHRNA7、CHRNA4 CHRNB2、CHRNA3 CHRNB4、BCHE、CNR1、PAOX、NR3C1、RNPEP、DNPEP、PRKCA、PLA2G2C、PLA2G10、HDAC1、DNM1、HDAC6、DPP4、CNR2、G6PD、AR、ADH1B、ADH7、CHRNA4、THRB、HDAC3、ADH4、RORC、HTR2C、HDAC2、ADRA1D、HDAC11、LTB4R、PDE4B、ACACA、ACACB、MAPK14、PTGER4、HCRTR2、HCRTR1、PTGER2、PTGER3、TACR3、ICMT、AVPR1A、MAO…	TCMSP
N-Acetyl-5-hydroxytryptamine	Melatonin receptor 1A，Melatonin receptor 1B，Quinone reductase 2，Serotonin 2c (5-HT2c) receptor，Serotonin 1b (5-HT1b) receptor，Serotonin 2a (5-HT2a) receptor，Acetylcholinesterase，Serotonin 2b (5-HT2b) receptor，Vanilloid receptor，Serotonin 5a (5-HT5a) receptor，Serotonin 1d (5-HT1d) receptor，Anandamide amidohydrolase，Serotonin 1a (5-HT1a) receptor，Serotonin 6 (5-HT6) receptor，Dopamine D1 receptor，Se…	MTNR1A、MTNR1B、NQO2、HTR2C、HTR1B、HTR2A、ACHE、HTR2B、TRPV1、HTR5A、HTR1D、FAAH、HTR1A、HTR6、DRD1、HTR7、DRD3、ADORA3、PTGS2、SLC6A4、HTR3A、SLC6A3、OPRK1、TYR、ADRA2A、ADRA2C、ADRA2B、SLC6A2、MMP9、SIGMAR1、HTR4、DRD2、ADRA1A、HRH1、BCHE、HRH3、HSD11B1、TRPM8、HTR1E、EGFR、DHFR、SHBG、PLA2G2A、CDK4、MC1R、MC5R、ADRA1B、KDR、LTA4H、GSTA1、QDPR、DUSP3、PARP1、HTR1F、HSD17B2、HSD17B1、ADRA1D、HSD17B3、OPRD1、NOX4、OPRM1、PDPK1、ANPEP、ALOX15、HRH2、MPO、CTSL、A…	TCMSP
Indole-3-carboxaldehyde	Cytochrome P450 2A6，Inosine-5'-monophosphate dehydrogenase 2，Poly [ADP-ribose] polymerase-1，Serine/threonine-protein kinase PIM1，Serine/threonine-protein kinase PIM2，Nitric oxide synthase, inducible (by homology)，Thyroid peroxidase，Mucosa-associated lymphoid tissue lymphoma translocation protein 1，C-C chemokine receptor type 1，Induced myeloid leukemia cell differentiation protein Mcl-1，Kinesin-li…	CYP2A6、IMPDH2、PARP1、PIM1、PIM2、NOS2、TPO、MALT1、CCR1、MCL1、KIF11、CAPN1、PTPN1、ALOX5、ADH1B、ADH1C、PIM3、MAPK8、CES1、MMP2、ALOX15、ALOX12、ACE、CA7、CA3、CA14、CA13、CA5B、CA5A、MC1R、HMOX1、PTPRC、PTPRF、CDC25B、DUSP1、CHRM1、HSP90AA1、NAT1、TGM2、GSK3B、SRD5A1、MGLL、MAP2、CES2、NAAA、TOP2A、GRM2、PDE5A、PDE3A、PDE3B、ADAMTS5、CTSK、CCR5、CCR8、ADH1A、MAP2K1、MPO、EPHX2、TDP2、IDO1、CTRB1、PARP3、TLR9、CCNE1 CDK2、LIPE、CDK5、MAPK1、CHRM5、CTSC、CHRM3、P…	TCMSP
Methyl dioxindole-3-acetate	Aldose reductase (by homology)，Receptor protein-tyrosine kinase erbB-2，Epidermal growth factor receptor erbB1，6-O-methylguanine-DNA methyltransferase，Carbonic anhydrase II，Endothelin receptor ET-A，Endothelin receptor ET-B，Nuclear factor NF-kappa-B p65 subunit，Prostatic acid phosphatase，NF-kappaB inhibitor alpha，Guanine deaminase，Aldehyde reductase (by homology)，Caspase-1，Cyclooxygenase-1，Cyclooxy…	AKR1B1、ERBB2、EGFR、MGMT、CA2、EDNRA、EDNRB、RELA、ACPP、NFKBIA、GDA、AKR1A1、CASP1、PTGS1、PTGS2、MPO、MAPK9、ADORA1、ALPL、IDO1、AHCY、LGMN、PKM、FBP1、MGLL、CCR4、MMP9、BRD4、IGF1R、CCR1、KDR、FGFR1、CCR2、CPT1B、ADORA3、ADRA1D、PLAU、CSF1R、CCNE2 CDK2 CCNE1、PNP、ADORA2B、MMP13、MMP14、MMP7、BDKRB1、MMP8、DAO、CSNK2A1、CMA1、KDM5C、TYMP、KDM4B、KDM5B、PFKFB4 PFKFB3、STAT3、PDE10A、KDM4A、NUDT1、CAPN1、TYMS、AOC3、CTSG、HPRT1、EHMT2、LRRK2、CA5A、NQO2、CA7、C…	TCMSP
5,6,7,7a-tetrahydro-4,4,7a-trimethyl-2(4H)-benzofuranone	Potassium-transporting ATPase alpha chain 2，Ribosomal protein S6 kinase alpha 5，Taste receptor type 2 member 31，Cytochrome P450 19A1，Peroxisome proliferator-activated receptor gamma，Androgen Receptor，Protein-tyrosine phosphatase 1B，Dual specificity phosphatase Cdc25A，Dual specificity phosphatase Cdc25B，Programmed cell death protein 4，Tubulin--tyrosine ligase，Phospholipase A2 group 1B，Mineralocort…	ATP12A、RPS6KA5、TAS2R31、CYP19A1、PPARG、AR、PTPN1、CDC25A、CDC25B、PDCD4、TTL、PLA2G1B、NR3C2、PGR、PPARA、PPARD、CDC25C、PRKCA、MAOA、HSD17B2、PLA2G2A、HSD11B2、HCAR2、RASGRP3、HMGCR、IKBKB、BCL2L1、CES2、PPP2CA、EPHX1、IARS、SHBG、CYP2C19、AKR1C3、AKR1C2、AKR1C1、TBXAS1、TYMS、STAT3、IL1B、CHRNA3 CHRNB4、ESR1、ESR2、CA2、PTGS2、F2RL1、PDE4D、CYP11B2、PTPN11、ADH1A、RORC、ATP1A1、KCNK2、EPAS1、CXCR1、ADH1C、ALOX5、PREP、PTGES、CTSK、ABCB1、CHRNA4 CHRNB2…	TCMSP
L-Carnitine	Gamma-butyrobetaine dioxygenase，Matrix metalloproteinase 2，Matrix metalloproteinase 8，Matrix metalloproteinase 3，Matrix metalloproteinase 9，GABA transporter 1，GABA-B receptor，GABA transporter 3，GABA transporter 2 (by homology)，Carnitine palmitoyltransferase 2，Excitatory amino acid transporter 3，Carbonic anhydrase II，Carbonic anhydrase I，Carbonic anhydrase XII，Carbonic anhydrase IX，Matrix metallop…	BBOX1、MMP2、MMP8、MMP3、MMP9、SLC6A1、GABBR2 GABBR1、SLC6A11、SLC6A13、CPT2、SLC1A1、CA2、CA1、CA12、CA9、MMP1、PTK2B、DPP7、SLC6A3、FBP1、GRIK1、GRIA1、ADORA3、GRIK5、GRM4、GRM3、GRIA4、GRM5、GRM8、GRIK2、GRIK3、GRM1、GRM7、GRIA2、GRM6、GRM2、KISS1R、KDM2A、SLC6A12、PIN1、PLA2G2C、PLA2G10、PTGER4、PTGER2、GBA、EPHX2、PTGER3、SLC1A2、ARG1、GABRA1 GABRB2 GABRG2、GABRA3 GABRB2 GABRG2、GABRA2 GABRB2 GABRG2、GABRR1、KMO、FOLH1、NAALAD2、PLA2G4A、CACNA2D1、…	TCMSP
Stearamide	Carbonic anhydrase II，Carbonic anhydrase I，Polyamine oxidase，Androgen Receptor，Histone deacetylase 8，Histone deacetylase 1，Vanilloid receptor，Histone deacetylase 3，Histone deacetylase 6，Histone deacetylase 2，Histone deacetylase 5，Metastin receptor，Plasminogen，Neuronal acetylcholine receptor protein alpha-4 subunit，Testis-specific androgen-binding protein，Leukotriene A4 hydrolase，Heat shock protei…	CA2、CA1、PAOX、AR、HDAC8、HDAC1、TRPV1、HDAC3、HDAC6、HDAC2、HDAC5、KISS1R、PLG、CHRNA4、SHBG、LTA4H、HSP90AA1、LAP3、FAAH、FASN、KCNH2、ALOX15、CNR2、CHEK2、ACACB、MAPT、APP、CTSL、LCK、HCK、NAAA、PTAFR、CACNA2D1、BDKRB2、ESR1、ESR2、MMP13、MDM4、MDM2、SOAT1、F2R、DRD2、SLC6A4、MMP3、MMP9、MMP2、MMP14、MMP7、MGLL、ABHD6、SLC6A13、CNR1、DRD3、ROCK2、HDAC4、HDAC9、ALOX5、HDAC7、MPEG1、AKT1、SLC22A2、SLC47A1、GRIN2A GRIN1、GRIN1、GRM5、ALDH2、HTR7、DGAT1、HTR2A、HT…	TCMSP
3-Indolepropionic acid	Serotonin 2b (5-HT2b) receptor，Serotonin 1a (5-HT1a) receptor，Serotonin 2a (5-HT2a) receptor，Serotonin 2c (5-HT2c) receptor，Serotonin 7 (5-HT7) receptor，Norepinephrine transporter，Tryptophan 2,3-dioxygenase (by homology)，Carboxypeptidase A1，Alpha-2a adrenergic receptor，Serotonin 1b (5-HT1b) receptor，Serotonin 1d (5-HT1d) receptor，Beta-1 adrenergic receptor，Serotonin 1e (5-HT1e) receptor，Serotonin…	HTR2B、HTR1A、HTR2A、HTR2C、HTR7、SLC6A2、TDO2、CPA1、ADRA2A、HTR1B、HTR1D、ADRB1、HTR1E、SLC6A4、SLC6A3、HTR6、NOTUM、MPO、PTPRC、TYMS、CPA3、HCAR2、TBXAS1、IDO1、EGLN3、CAPN2、TACR1、KIF11、CPN1、KDM4C、PARP1、PARP2、ACE2、DDO、HSPA1A、AKR1C2、PLK1、PDE5A、PDE9A、SORT1、KMO、CES1、PYGL、CES2、PYGM、KDM6B、PAM、PTGDR2、PARP10、KDM4E、PLEC、SLCO1B1、KDM5C、KDM4A、KDM4D、ALOX5、KDM3A、KDM2A、TAS1R3 TAS1R1、MKNK2、MKNK1、APEX1、ALPL、ADRA1A、ACE、IDE、GPR35、AKR1A…	TCMSP
4-Guanidinobutanal	Dipeptidyl peptidase IV，Matrix metalloproteinase 9，Matrix metalloproteinase 1，Matrix metalloproteinase 2，Matrix metalloproteinase 8，Indoleamine 2,3-dioxygenase，D-amino-acid oxidase，Neuronal acetylcholine receptor protein alpha-4 subunit，Neuronal acetylcholine receptor; alpha4/beta2，Neuronal acetylcholine receptor; alpha3/beta4，Neuronal acetylcholine receptor protein alpha-7 subunit，Serotonin 1a (…	DPP4、MMP9、MMP1、MMP2、MMP8、IDO1、DAO、CHRNA4、CHRNA4 CHRNB2、CHRNA3 CHRNB4、CHRNA7、HTR1A、IMPDH1、IMPDH2、DRD2、DPP8、DPP9、HDAC1、SLC6A4、MPO、HDAC8、HDAC3、HDAC6、HDAC2、HDAC5、METAP1、ADAM17、MET、CA2、CA1、CA5B、RPS6KA5、LTA4H、CA5A、HRH3、PTGES、CA7、SIGMAR1、CA6、CA12、CA14、CA9、CA4、CA13、HDAC7、PDE4D、PDE7A、FBP1、JAK2、COMT、MAPK10、ENPEP、ESR1、SLC6A2、SLC6A3、ESR2、SCN9A、NCOR2 HDAC3、CXCR2、NCOR1 HDAC3、HDAC11、HDAC4、GSTP1、NISCH、HDAC9、GSTM…	TCMSP
Agmatine	Androgen Receptor，Carbonic anhydrase II，Carbonic anhydrase I，Carbonic anhydrase IV，Testis-specific androgen-binding protein，Estrogen receptor alpha，Estrogen receptor beta，11-beta-hydroxysteroid dehydrogenase 1，Dual specificity phosphatase Cdc25A，Dual specificity phosphatase Cdc25B，G-protein coupled bile acid receptor 1，Sonic hedgehog protein (by homology)，Nuclear receptor subfamily 1 group I memb…	AR、CA2、CA1、CA4、SHBG、ESR1、ESR2、HSD11B1、CDC25A、CDC25B、GPBAR1、SHH、NR1I3、TRPM8、UGT2B7、HMGCR、PTGS2、PSEN2 PSENEN NCSTN APH1A PSEN1 APH1B、JAK3、JAK1、TYK2、KCNH2、PGR、JAK2、KCNA3、CYP17A1、IDO1、NR3C1、NPC1L1、GLUL、CNR1、PRKCG、PRKCH、CCNB3 CDK1 CCNB1 CCNB2、GSK3B、PRKCD、PRKCA、PRKCB、CDK1、PRKCE、PRKCQ、RASGRP1、EPHX1、TRPA1、EPHX2、PER2、CNR2、CYP19A1、TRPV1、POLA1、PIM1、PIM3、CYP11B1、C5AR1、CYP11B2、EGFR、EDNRA、GABRB3 GABRG2 GABRA5、…	TCMSP
Nicotinamide	NAD-dependent deacetylase sirtuin 3，NAD-dependent deacetylase sirtuin 2，Poly [ADP-ribose] polymerase-1，Hydroxycarboxylic acid receptor 2，Inhibitor of nuclear factor kappa B kinase beta subunit，Lysine-specific demethylase 5C，Lysine-specific demethylase 4B，Lysine-specific demethylase 5B，Lysine-specific demethylase 4A，Lysine-specific demethylase 4C，Neuronal acetylcholine receptor; alpha4/beta2，Dual …	SIRT3、SIRT2、PARP1、HCAR2、IKBKB、KDM5C、KDM4B、KDM5B、KDM4A、KDM4C、CHRNA4 CHRNB2、CDC25B、DDO、TDP2、TYMP、MAP2K1、HDAC3、HDAC2、HDAC1、CDK2、MCL1、MAOB、GSK3B、PTPRC、IDO1、DUSP1、CHRNA3 CHRNB4、CA12、CA9、DYRK1A、CHRM2、CA1、KAT2B、ICAM1、VCAM1、SELE、STAT3、MAPK1、KCNK3、DNMT1、DNMT3L DNMT3A、ADH1B、MAPK8、ADH1A、EPHX2、CFTR、PADI1、PADI2、PADI3、PADI4、SIRT1、TGM2、ALOX5、SIGMAR1、MAP4K4、CYP3A4、BCHE、CES1、PTPN22、CES2、TRPV1、CCNE1 CDK2、ADRA1D、MK…	TCMSP
cis-Abienol	Cytochrome P450 19A1，LXR-alpha，Androgen Receptor，Estrogen receptor alpha，Protein-tyrosine phosphatase 1B，Dual specificity phosphatase Cdc25A，Estrogen receptor beta，Vitamin D receptor，Glycine receptor subunit alpha-1，UDP-glucuronosyltransferase 2B7，Muscarinic acetylcholine receptor M2，Glucagon receptor，Acetylcholinesterase，Norepinephrine transporter，Serotonin transporter，Cytochrome P450 2C19，Metab…	CYP19A1、NR1H3、AR、ESR1、PTPN1、CDC25A、ESR2、VDR、GLRA1、UGT2B7、CHRM2、GCGR、ACHE、SLC6A2、SLC6A4、CYP2C19、GRM5、CHRM1、CHRM3、GC、NR1I3、ATP12A、CHRM4、CHRM5、PER2、PSEN2 PSENEN NCSTN APH1A PSEN1 APH1B、CDC25B、PABPC1、HSD11B1、CYP17A1、CES2、ICMT、LSS、PGGT1B、PTPN22、PIK3CG、PIK3CA、ABHD6、PRKCD、SREBF2、NPC1L1、CYP51A1、HRH3、PPARG、NOS1、NPY5R、HSD17B2、POLB、PDE4D、PTPRF、PTPN2、PLA2G1B、ACP1、AKR1B10、HMGCR、KCNH2、SQLE、RASGRP3、EIF2AK1、JAK1…	TCMSP
N-(2-Hydroxy-4-methoxyphenyl)acetamide	Carbonic anhydrase VII，Carbonic anhydrase XII，Melatonin receptor 1B，Carbonic anhydrase II，Myoglobin，Melatonin receptor 1A，Serotonin 2b (5-HT2b) receptor，Carbonic anhydrase XIV，CDGSH iron-sulfur domain-containing protein 1，Arylamine N-acetyltransferase 1，Egl nine homolog 1，Carbonic anhydrase XIII，HMG-CoA reductase，Alkaline phosphatase placental-like，D-amino-acid oxidase，Phospholipase A-2-activatin…	CA7、CA12、MTNR1B、CA2、MB、MTNR1A、HTR2B、CA14、CISD1、NAT1、EGLN1、CA13、HMGCR、ALPG、DAO、PLAA、ALPL、GSTA1、ERN1、MAOA、CDK5R1 CDK5、CDK2 CCNA1 CCNA2、CDK9 CCNT1、DYRK1A、CSNK1A1、CSNK1D、TYMS、RET、ADORA1、ADORA3、BACE1、NOS2、PTPN1、PARP1、TNKS2、TNKS、COMT、HSD17B3、SHBG、CHEK1、ASF1A、KDM5C、KDM4B、KDM5B、KDM4A、KDM1A、JAK3、SRC、JAK2、PIK3CG、PIM1、PIM3、GSK3B、PNP、AOC3、ABCG2、ADRA2C、MAOB、HDAC5、HDAC7、HDAC4、NISCH、PDE4D、MAPKAPK2、MAPK8、CXCR2、M…	TCMSP
Chrysophanol-9-anthrone	Estrogen receptor beta，Leukocyte elastase，Serine/threonine-protein kinase PIM1，Estrogen receptor alpha，Induced myeloid leukemia cell differentiation protein Mcl-1，Casein kinase II alpha，Protein-tyrosine phosphatase 4A3，Cytochrome P450 19A1，Apoptosis regulator Bcl-2，Alpha-ketoglutarate-dependent dioxygenase FTO，Protein farnesyltransferase，Epidermal growth factor receptor erbB1，Testis-specific andr…	ESR2、ELANE、PIM1、ESR1、MCL1、CSNK2A1、PTP4A3、CYP19A1、BCL2、FTO、FNTA FNTB、EGFR、SHBG、LDHB、NOS2、MAOB、HTR2B、SRC、ILK、LIMK1、PDE4D、LTB4R、ERN1、HDAC2、HDAC8、KCNMA1、LCK、FADS1、LDHA、KDR、HSP90AA1、NOX4、ADORA1、PDE5A、CASP6、DAO、DUSP3、IMPDH2、DRD3、ABL1、MET、NAT1、TUBB1、ADORA3、HSD17B3、AKR1C3、QPCT、MMP13、PARP1、CYP11B1、CA7、CA1、CYP11B2、CA12、CA14、CYP17A1、CA9、HTR3A、CXCR2、PLEC、CSNK1A1、CSNK1D、HDAC5、HDAC7、HDAC4、AKR1B1、TNKS2、TNKS、SYK…	TCMSP
Sinapic acid	Carbonic anhydrase II，Carbonic anhydrase I，Carbonic anhydrase VII，Carbonic anhydrase VI，Carbonic anhydrase XII，Carbonic anhydrase XIV，Carbonic anhydrase IX，Carbonic anhydrase VA，Carbonic anhydrase VB，Protein-tyrosine phosphatase 1B，Aldose reductase，Cyclooxygenase-2，Tubulin beta-1 chain，Tubulin beta-3 chain，Matrix metalloproteinase 9，Matrix metalloproteinase 1，Matrix metalloproteinase 2，Monoamine …	CA2、CA1、CA7、CA6、CA12、CA14、CA9、CA5A、CA5B、PTPN1、AKR1B1、PTGS2、TUBB1、TUBB3、MMP9、MMP1、MMP2、MAOB、NQO2、CYP1B1、NFE2L2、STAT3、EGFR、CA13、AHR、MET、BACE1、ALOX5、CTNNB1、KDM4C、TLR4、MAPK8、CA3、EGLN1、NOX4、CAMKK2、TTR、MME、ACE、REN、ERN1、ERBB2、CA4、PTGS1、SLC6A3、AMPD3、IGFBP3、CFTR、F2、CPA1、ESR1、CYP1A1、CYP1A2、OGA、FBP1、ACLY、AKR1C3、ABCB1、GRK6、ITGAL ICAM1 ITGB2、FTO、ECE1、ESR2、SLC13A5、ADA、CSNK2A1、ILK、CYP19A1、RELA、ALOX15、PRKCE、F3、T…	TCMSP
Pinocembrin (Dihydrochrysin)	Cytochrome P450 19A1，Cytochrome P450 1B1，ATP-binding cassette sub-family G member 2，Monoamine oxidase B，Multidrug resistance-associated protein 1，Testis-specific androgen-binding protein，Carbonic anhydrase VII，Carbonic anhydrase XII，Estradiol 17-beta-dehydrogenase 1，Carbonic anhydrase IV，Estrogen receptor alpha，Estrogen receptor beta，Taste receptor type 2 member 31，Adenosine A1 receptor (by homol…	CYP19A1、CYP1B1、ABCG2、MAOB、ABCC1、SHBG、CA7、CA12、HSD17B1、CA4、ESR1、ESR2、TAS2R31、ADORA1、ADORA3、CBR1、PTGS1、PLA2G1B、GRM5、AKR1C3、CES2、BACE1、CES1、MMP13、MMP12、POLB、PLA2G5、PPARG、SLC5A2、KLK1、KLK2、KDR、RXRA、EDNRA、BCHE、ACHE、PLA2G2A、SERPINE1、PLA2G10、MET、DAO、ERN1、FLT4、PDGFRA、AURKB、GSK3B、AURKC、AURKA、TNKS2、TNKS、AKR1B1、CA3、PDGFRA PDGFRB、CA2、CA1、ALPG、DNM1、ALPL、CA6、MAOA、XIAP、GUSB、CDC25A、ALK、COMT、RPS6KB2、CALM1、CDC25C、C…	TCMSP
Indole	Carbonic anhydrase VI，Carbonic anhydrase IV，Kinesin-like protein 1，Serotonin 3a (5-HT3a) receptor，C-C chemokine receptor type 1，C-C chemokine receptor type 5，C-C chemokine receptor type 8，Nitric-oxide synthase, brain，Nitric oxide synthase, inducible，Nitric-oxide synthase, endothelial，Monoamine oxidase B，Quinone reductase 2，Indoleamine 2,3-dioxygenase，Cytochrome P450 2A6，Bcl-2-related protein A1 (…	CA6、CA4、KIF11、HTR3A、CCR1、CCR5、CCR8、NOS1、NOS2、NOS3、MAOB、NQO2、IDO1、CYP2A6、BCL2A1、HTR2A、HTR2C、TNNC1 TNNT2 TNNI3、METAP2、SRC、BCHE、IMPDH2、ACHE、CA7、APP、CA1、CA3、PARP1、CA12、CYP1A2、CA14、CA9、CA13、CA5B、CA5A、TNKS2、TNKS、GABRB3 GABRA3 GABRG2、GABRB3 GABRG2 GABRA1、GABRB3 GABRG2 GABRA5、GABRA2 GABRB3 GABRG2、HTR2B、TERT、PIM3、CYP19A1、BACE1、CCND1 CDK4、PSMB5、TDO2、PARP2、TOP2A、CDK5R1 CDK5、CCNE2 CDK2 CCNE1、CCNB3 CDK1 CCNB1…	TCMSP
m-Aminophenylacetylene	Acetylcholinesterase，Nitric-oxide synthase, brain，Nitric oxide synthase, inducible，Nitric-oxide synthase, endothelial，Tyrosine-protein phosphatase non-receptor type 5，Cytochrome P450 17A1 (by homology)，Cytochrome P450 11B1，Adrenergic receptor alpha-2，Cytochrome P450 11B2，Monoamine oxidase A，Monoamine oxidase B，Maternal embryonic leucine zipper kinase，Carbonic anhydrase IX，Poly [ADP-ribose] polyme…	ACHE、NOS1、NOS2、NOS3、PTPN5、CYP17A1、CYP11B1、ADRA2C、CYP11B2、MAOA、MAOB、MELK、CA9、PARP1、ASIC3、HRH3、TAAR1、S100B、GRM5、HSP90AA1、CA2、CA1、CYP19A1	TCMSP
2,4-Dihydroxybenzoic acid	Carbonic anhydrase II，Carbonic anhydrase I，Carbonic anhydrase XII，Carbonic anhydrase IX，Carbonic anhydrase VII，Carbonic anhydrase XIV，Carbonic anhydrase VI，Carbonic anhydrase IV，Carbonic anhydrase III，Carbonic anhydrase VB，Carbonic anhydrase VA，Carbonic anhydrase XIII (by homology)，Estrogen receptor beta，L-lactate dehydrogenase A chain，L-lactate dehydrogenase B chain，Squalene monooxygenase (by ho…	CA2、CA1、CA12、CA9、CA7、CA14、CA6、CA4、CA3、CA5B、CA5A、CA13、ESR2、LDHA、LDHB、SQLE、ERN1、DAO、FUT7、IGF1R、ALK、MCL1、SRD5A2、HDAC6、HDAC8、COMT、AKR1C2、AKR1C1、ALB、ESR1、TTR、SERPINE1、GPR35、POLB、MMP9、MMP1、MMP2、MMP8、AURKB、SRC、PTK2、KDR、MET、NEK2、AXL、RARG、RARB、PTGS1、PTGS2、TYR、PTPRB、BCL2L1、GBA、ELANE、ATIC、ALOX12、FASN、AKR1C3、MAOB、PLA2G4B、LAP3、LCK、GRM2、OGA、EGFR、PTPN1、TLR4、CRHR1、DRD3、CNR2、MAOA、TYMS、ALOX5、ALDH5A1、ABAT、CES2、RARA…	TCMSP
2,4-Di-Tert-Butylphenol*	Carbonic anhydrase II，Cyclooxygenase-1，Serotonin 2b (5-HT2b) receptor，Serotonin 2c (5-HT2c) receptor，GABA-A receptor; alpha-1/beta-2/gamma-2，Norepinephrine transporter，GABA-A receptor; alpha-1/beta-3/gamma-2，GABA-B receptor，Troponin, cardiac muscle，Estrogen receptor beta，Serotonin 6 (5-HT6) receptor，Estrogen-related receptor gamma，Nuclear receptor ROR-gamma，Estrogen receptor alpha，Androgen Recept…	CA2、PTGS1、HTR2B、HTR2C、GABRA1 GABRB2 GABRG2、SLC6A2、GABRB3 GABRG2 GABRA1、GABBR2 GABBR1、TNNC1 TNNT2 TNNI3、ESR2、HTR6、ESRRG、RORC、ESR1、AR、TRPA1、MC4R、TYR、ALOX5、AKT1、NOS1、NOS3、HSD11B1、EPHX2、SIRT2、CA4、SHBG、HDAC6、PGR、MAP2、MAPT、ASAH1、ADRB3、IDO1、EPHX1、CHRM2、CHRM1、HTR3A、HRH4、DRD1、NR3C2、PTK6、MAPK10、DRD5、DRD4、DRD3、TSPO、CDK2、BRS3、MAPK14、ERBB2、HTR5A、SCN5A、SCN2A、MAPK8、CTSK、MAPK9、KCNMA1、GAPDH、PRKCD、PRKCQ、JAK1、JAK2、…	TCMSP
2,6-Di-tert-butylphenol*	Carbonic anhydrase II，GABA-A receptor; alpha-1/beta-2/gamma-2，Serotonin 2b (5-HT2b) receptor，GABA-A receptor; alpha-1/beta-3/gamma-2，Cyclooxygenase-1，Norepinephrine transporter，Serotonin 2c (5-HT2c) receptor，GABA-B receptor，Transient receptor potential cation channel subfamily A member 1，Nuclear receptor ROR-gamma，Estrogen-related receptor gamma，Metabotropic glutamate receptor 5 (by homology)，GAB…	CA2、GABRA1 GABRB2 GABRG2、HTR2B、GABRB3 GABRG2 GABRA1、PTGS1、SLC6A2、HTR2C、GABBR2 GABBR1、TRPA1、RORC、ESRRG、GRM5、GABRB3 GABRA3 GABRG2、GABRA2 GABRB3 GABRG2、HSD11B1、NOS1、NOS3、TSPO、NPEPPS、AKR1B1、ITGAL ICAM1 ITGB2、CTSH、CTSK、LIPE、CTSL、CTSB、EGFR、ESR1、ESR2、HTR6、TYR、PDE7A、SHBG、AR、IDH1、KCNJ11 ABCC9、CES1、EPHX2、CCKBR、CHRNB1 CHRNA1 CHRNG CHRND、CHRNA4 CHRNB2、BCHE、NR3C1、PIM1、APP、BACE2、CHRNA3、PIM2、BACE1、CHRNA7、TRPM8、…	TCMSP
o-Anisic acid	Carbonic anhydrase II，Carbonic anhydrase I，Carbonic anhydrase VII，Carbonic anhydrase XII，Carbonic anhydrase XIV，Carbonic anhydrase IX，Cyclooxygenase-1，Cyclooxygenase-2，Serine/threonine-protein kinase PIM1，Serine/threonine-protein kinase/endoribonuclease IRE1，Carbonic anhydrase VI，Flap endonuclease 1，Dopamine transporter，Carbonic anhydrase IV，Monocarboxylate transporter 1 (by homology)，Indoleamine…	CA2、CA1、CA7、CA12、CA14、CA9、PTGS1、PTGS2、PIM1、ERN1、CA6、FEN1、SLC6A3、CA4、SLC16A1、IDO1、CHRNA7、AHR、LDHA、LDHB、FOLH1、KMO、CA3、CA5A、ERCC5、CHRNA4 CHRNB2、RNPEP、HCAR2、TTR、CA5B、CA13、KDM6B、KDM4C、REN、RARG、RARB、RARA、PARP1、MCL1、CAPN2、CAPN1、BBOX1、AKR1C1、FUT7、EGLN3、HSP90AA1、MAOB、NCEH1、ELANE、PTGDR、PTGDR2、ALOX5、ALB、CSNK2A1、CSNK2A2、DAO、ACE、PLA2G4B、NOTUM、FDPS、CCR2、SLC6A2、DPP4、KDM4E、KDM5C、KDM4A、KDM4D、TUBB1、POLB、RNASEH1、CP…	TCMSP
polygodial	C-C chemokine receptor type 5，Steroid 5-alpha-reductase 1，Cytochrome P450 19A1，Pregnane X receptor，Fatty acid-binding protein, liver (by homology)，Cathepsin D，Progesterone receptor，Steroid 5-alpha-reductase 2，Sigma opioid receptor，Mineralocorticoid receptor，Androgen Receptor，Glucocorticoid receptor，Nuclear receptor subfamily 1 group I member 3 (by homology)，Cyclooxygenase-1，Transient receptor pot…	CCR5、SRD5A1、CYP19A1、NR1I2、FABP1、CTSD、PGR、SRD5A2、SIGMAR1、NR3C2、AR、NR3C1、NR1I3、PTGS1、TRPA1、CYP17A1、SERPINA6、SHBG、HSD17B3、NPC1L1、ADH1A、ADH4、ADH1B、ADH1C、PRKCH、HSD11B2、CDC25A、PTPN11、HMGCR、CYP51A1、NOS2、SLC6A3、BCHE、BACE1、ALDH1A1、HSD11B1、MAOA、CTSK、CCND1 CDK4、MAOB、PARP1、PARP2、TNF、EPHX2、JAK1、JAK2、CYP2A6、ESR2、PTPN1、RORA、CHRM1、CHRM3、PTPN6、MTNR1A、ADORA2B、NQO2、CHRM4、CHRNA4 CHRNB2、EPHX1、CHRM5、ESR1、ALOX5、CES1、MP…	TCMSP
4-Hydroxymandelonitrile	Serotonin 3a (5-HT3a) receptor，Estrogen receptor alpha，Inhibitor of apoptosis protein 3，Serine/threonine-protein kinase/endoribonuclease IRE1，Neuromedin-U receptor 2，ALK tyrosine kinase receptor，Alpha-2a adrenergic receptor，Adrenergic receptor alpha-2，Alpha-2b adrenergic receptor (by homology)，Adrenergic receptor beta，Beta-1 adrenergic receptor (by homology)，Dopamine D2 receptor，Alpha-1a adrenerg…	HTR3A、ESR1、XIAP、ERN1、NMUR2、ALK、ADRA2A、ADRA2C、ADRA2B、ADRB2、ADRB1、DRD2、ADRA1A、CA2、GDA、ESRRG、ACE、ACPP、GABRA1 GABRB2 GABRG2、HSD17B3、FBP1、ELAVL1、CES1、CES2、BRD4、PTK2B、HTR2B、GABRB3 GABRG2 GABRA1、SLC6A2、HTR2C、PNP、NFKBIA、DAO、RELA、SRD5A2、ALPL、PTPRC、PTPN11、TRPA1、MPO、MAPK10、JAK2、SHBG、ADRA1D、OPRM1、HDAC6、HDAC1、EDNRA、IDO1、HPRT1、ADORA2A、PYGL、CA3、AHCY、CCR4、GSR、MMP2、DRD4、DRD3、ADRB3、MPI、BRAF、NQO2、PKM、GABBR2 GABBR1、…	TCMSP
Androsin	Adenosine A1 receptor，Tyrosinase，Sodium/glucose cotransporter 2，Glycogen synthase kinase-3 beta，Bifunctional protein NCOAT，Adenosine A2a receptor，Adenosine A3 receptor，Adenosine kinase，Cyclin-dependent kinase 2/cyclin A，Steroid 5-alpha-reductase 1，Beta-glucocerebrosidase，Glyceraldehyde-3-phosphate dehydrogenase liver，Aldose reductase，Carbonic anhydrase XIV，Heat shock cognate 71 kDa protein，Adenos…	ADORA1、TYR、SLC5A2、GSK3B、OGA、ADORA2A、ADORA3、ADK、CDK2 CCNA1 CCNA2、SRD5A1、GBA、GAPDH、AKR1B1、CA14、HSPA8、ADA、GRK1、SLC5A1、CDK1 CCNB1、FUCA1、HSPA5、MAPK1、PNP、AHCY、GAA、CA7、CA1、CA12、CA9、CA13、EGFR、DAO、F2、TK1、EPHX2、PTPN1、SLC29A1、ADORA2B、HK2、HK1、CCND1 CDK4、CDK9 CCNT1、MMP3、MMP9、MMP1、CSNK2A1、ADAM17、MAPK10、CA6、CA4、CA5A、CDA、IDO1、TYMP、SLC5A4、CDC25B、MMP13、MMP7、MMP8、AKR1C3、PIN1、KDM4C、GSTP1、GSTM2、DPP4、ESR1、CA3、GGH、NGFR…	TCMSP
Feruloylcholine	Monoamine oxidase B，Carbonic anhydrase VII，Carbonic anhydrase XII，Carbonic anhydrase IX，Carbonic anhydrase II，Carbonic anhydrase I，Carbonic anhydrase VI，Carbonic anhydrase XIV，Carbonic anhydrase VA，Carbonic anhydrase XIII (by homology)，Carbonic anhydrase VB，Hepatocyte growth factor receptor，Caspase-3，Cytochrome P450 11B1，Cytochrome P450 11B2，Histamine H4 receptor，Transient receptor potential cati…	MAOB、CA7、CA12、CA9、CA2、CA1、CA6、CA14、CA5A、CA13、CA5B、MET、CASP3、CYP11B1、CYP11B2、HRH4、TRPM8、IRAK4、AKR1B1、S1PR1、GPBAR1、DBF4 CDC7、ROCK2、ALDH2、CTSV、STS、TTR、CTSL、GABRB3 GABRA3 GABRG2、GABRB3 GABRG2 GABRA1、GABRB3 GABRG2 GABRA5、GABRA2 GABRB3 GABRG2、GABRG2 GABRB3 GABRA6、PDE3A、KDR、PDE3B、PDE7A、FLT3、CCNE2 CDK2 CCNE1、TNFRSF1A、CCNB3 CDK1 CCNB1 CCNB2、PARP1、CRHR1、NR1D1、NR1H3、GRK2、CCNE1 CDK2、GCGR、DPP4、CCNE1 CDK3、ROCK…	TCMSP
Guanidinoacetate	Farnesyl diphosphate synthase，GABA A receptor alpha-2/beta-2/gamma-2，GABA receptor rho-1 subunit，Aminopeptidase A，Thymidine phosphorylase (by homology)，Pyridoxine-5'-phosphate oxidase，Gamma-amino-N-butyrate transaminase，Fructose-1,6-bisphosphatase，GABA-B receptor，Thymidylate synthase，Glutamate receptor ionotropic, AMPA 1，Glutamate receptor ionotropic kainate 5，Glutamate receptor ionotropic, AMPA …	FDPS、GABRA2 GABRB2 GABRG2、GABRR1、ENPEP、TYMP、PNPO、ABAT、FBP1、GABBR2 GABBR1、TYMS、GRIA1、GRIK5、GRIA4、GRIA2、SLC1A1、MMP2、SLC1A2、MMP8、GRM3、GRM6、GRM2、CA2、MMP9、CA12、CA14、GFPT1、PNP、EGLN1、CA1、CA9、ODC1、ACE、GRM8、FUCA1、UMPS	TCMSP
DL-2-Aminoadipic acid*	Metabotropic glutamate receptor 2，Excitatory amino acid transporter 2，Glutamate receptor ionotropic kainate 1，Glutamate receptor ionotropic kainate 2，Metabotropic glutamate receptor 3，Metabotropic glutamate receptor 6，Metabotropic glutamate receptor 1，Metabotropic glutamate receptor 8，Metabotropic glutamate receptor 5，Voltage-gated calcium channel alpha2/delta subunit 1 (by homology)，Leukotriene …	GRM2、SLC1A2、GRIK1、GRIK2、GRM3、GRM6、GRM1、GRM8、GRM5、CACNA2D1、LTA4H、PEPD、ENPEP、PLG、SLC6A12、GRM4、SHBG、AR、SLC7A11、ODC1、SLC22A6、GRIA1、ADORA3、GRIK5、SLC1A1、GRIA4、GRIK3、GRM7、GRIA2、FABP4、PPARA、FABP3、FABP5、PPARD、FFAR1、FABP2、KISS1R、CDC45、PTPRC、CDC25A、FOLH1、RNPEP、HSD11B1、NR1H4、CPB2、ANPEP、VDR、GPBAR1、AKR1B10、POLB、HSD11B2、SPHK1、KDM2A、PHF8、KDM5C、UGT2B7、SLC1A3、PYGM、NOS1、NOS2、NOS3、CYP19A1、SERPINA6、HSD17B3、G6PD、GLO1、…	TCMSP
Octadecadienamide	Cannabinoid receptor 1 (by homology)，Cannabinoid receptor 2，Anandamide amidohydrolase (by homology)，Mu opioid receptor (by homology)，Beta amyloid A4 protein，Carbonic anhydrase II，Carbonic anhydrase VII，Carbonic anhydrase I，Carbonic anhydrase XII，Carbonic anhydrase XIV，Carbonic anhydrase IX，Platelet-derived growth factor receptor beta，Vascular endothelial growth factor receptor 2，15-hydroxyprostag…	CNR1、CNR2、FAAH、OPRM1、APP、CA2、CA7、CA1、CA12、CA14、CA9、PDGFRB、KDR、HPGD、FASN、STS、ACACB、ALOX5、ICAM1、MPEG1、SELE、TRPV1、KCNH2、ALOX5AP、DCK、PTAFR、HDAC1、MDM4、MDM2、HDAC3、HDAC2、SLC6A4、SLC6A3、CALCRL、MAPKAPK3、DUT、DHFR、F9、F10、CTSK、JAK2、PIK3CD、PIK3CB、PIK3CG、PIK3CA、CSF1R、ADORA1、ADORA2A、MTOR、NR1H4、HDAC8、HDAC11、MET、ECE1、HDAC10、GABRB3 GABRG2 GABRA1、CHEK2、LIPG、ADAM17、P2RX3、ROCK2、ROCK1、PFKFB3、F2、PARP1、GPR119、PTK2、SOAT1、…	TCMSP
Isonicotinic acid	Hydroxycarboxylic acid receptor 2，Lysine-specific demethylase 4D-like，Lysine-specific demethylase 4A，Lysine-specific demethylase 4D，Lysine-specific demethylase 4C，Solute carrier family 22 member 6 (by homology)，Tyrosine-protein kinase FYN，Tyrosine-protein kinase LCK，D-amino-acid oxidase，Carbonic anhydrase II，Toll-like receptor 4 (by homology)，Carbonic anhydrase I，Lysine-specific demethylase 3A，Ly…	HCAR2、KDM4E、KDM4A、KDM4D、KDM4C、SLC22A6、FYN、LCK、DAO、CA2、TLR4、CA1、KDM3A、KDM2A、KDM5C、FTO、KDM5A、EGLN2、KDM5B、EGLN1、HIF1AN、KDM6B、PARP1、FUCA1、CYP2A6、P4HTM、CYP19A1、CSNK2A1、EGLN3、ERN1、CPA1、FEN1、CCR1、PIM3、NOS1、NOS2、NOS3、CPA3、CPB2、ERCC5、CA12、CA9、MAOA、MAOB、FOLH1、CYP17A1、GBA、DYRK1A、GPR35、PIM1、AOC1、KDM4B、IMPDH2、KIF11、DDO、HSP90AA1	TCMSP
Pterolactam	Cytochrome P450 2A6，Serine/threonine-protein phosphatase，Serine/threonine protein phosphatase PP1-alpha catalytic subunit，Protein phosphatase 2C beta，Nischarin，Serine/threonine protein phosphatase PP1-gamma catalytic subunit，Cathepsin K，Gamma-butyrobetaine dioxygenase，Indoleamine 2,3-dioxygenase，Muscarinic acetylcholine receptor M4，Muscarinic acetylcholine receptor M2，Cyclooxygenase-2，Protein-tyr…	CYP2A6、PPP5C、PPP1CA、PPM1B、NISCH、PPP1CC、CTSK、BBOX1、IDO1、CHRM4、CHRM2、PTGS2、PTPN1、CHRNA4、CHRNA3、ACHE、MTNR1A、PLAUR、CA2、CA1、CA12、CA9、OXTR、G6PD、MAOB、NOX4、ELANE、AOC3、EPHX1、CHRM3、EPHX2、CTSL、HSD11B1、DPP4、NR1H4、CTSB、CHRNA4 CHRNB2、CPT1A、NAAA、CHRM1	TCMSP
2(3H)-Benzothiazolone	Sigma opioid receptor (by homology)，Serine/threonine-protein kinase Chk1，Tankyrase-2，Tankyrase-1，Poly [ADP-ribose] polymerase 2 (by homology)，Nitric-oxide synthase, endothelial，Nitric oxide synthase, inducible (by homology)，Kinesin-like protein 1，Chymotrypsin C，Serotonin 1a (5-HT1a) receptor，Serotonin 7 (5-HT7) receptor，Methionine aminopeptidase 2，Proteasome subunit beta type-8，Serine/threonine-p…	SIGMAR1、CHEK1、TNKS2、TNKS、PARP2、NOS3、NOS2、KIF11、CTRC、HTR1A、HTR7、METAP2、PSMB8、AURKA、PI4KB、PI4KA、PARP1、ACHE、DRD2、HTR2A、CA1、CA3、CA13、JAK3、JAK1、JAK2、TAAR1、PDE4B、HTR2B、MAOA、HRH3、HRH4、DRD1、OPRM1、DRD3、OPRK1、SLC6A3、HTR6、CCR2、MC5R、PGR、HDAC6、HDAC8、ADRA1D、SLC6A2、APP、PIK3CD、PIK3CB、SLC6A4、PIK3CG、PIK3CA、CYP11B1、CYP11B2、ESR1、HTR2C、HTR1B、ALOX15、DRD4、EGFR、CYP17A1、GRM5、ADRA1A、PIP5K1C、KCNH2、MAP3K14、ALPL、IGF1R、CDK2、D…	TCMSP
Ferulic acid methyl ester	Monoamine oxidase B，Carbonic anhydrase IX，Carbonic anhydrase VII，Carbonic anhydrase XII，Carbonic anhydrase II，Carbonic anhydrase I，Carbonic anhydrase XIV，Carbonic anhydrase VI，Carbonic anhydrase VA，Carbonic anhydrase XIII，Matrix metalloproteinase 2，Carbonic anhydrase VB，Protein-tyrosine phosphatase 1B，Adenosine A1 receptor，Adenosine A2a receptor，Hepatocyte growth factor receptor，Arachidonate 5-li…	MAOB、CA9、CA7、CA12、CA2、CA1、CA14、CA6、CA5A、CA13、MMP2、CA5B、PTPN1、ADORA1、ADORA2A、MET、ALOX5、TLR4、MMP1、TTR、MMP9、ADORA2B、AKR1B1、LCK、PARP1、NFE2L2、DYRK1A、TMIGD3、APP、ASF1A、EGFR、CA4、ALOX15、SLC16A1、DBF4 CDC7、AKR1C3、DAO、HSD11B1、KDM4C、ESR2、STAT3、AKR1C4、AKR1C2、CDK5R1 CDK5、CDK2 CCNA1 CCNA2、CDK9 CCNT1、F12、DCTPP1、CA3、NQO2、PLEC、CSNK1A1、CSNK1D、RET、KDR、KDM1A、CYP1A2、PTGS2、ERN1、FLT1、PIK3R1、CDK2、EPHB2、ALPL、ELANE、MAOA、TYM…	TCMSP
Gallacetophenone	Fatty acid synthase，Tyrosinase，Serum albumin，Catechol O-methyltransferase (by homology)，Corticotropin releasing factor receptor 1，Dopamine D3 receptor，Dual specificty protein kinase CLK1，Dual specificity tyrosine-phosphorylation-regulated kinase 1B，Estrogen receptor alpha，Estrogen receptor beta，Microtubule-associated protein tau，Arachidonate 5-lipoxygenase，L-lactate dehydrogenase A chain，L-lactat…	FASN、TYR、ALB、COMT、CRHR1、DRD3、CLK1、DYRK1B、ESR1、ESR2、MAPT、ALOX5、LDHA、LDHB、CES2、CA2、ALDH5A1、ABAT、GAPDH、SLC6A3、CA3、FUT7、CA4、CA5B、CA5A、BAD、CA7、CA1、CA12、CA14、CA9、MCL1、VCP、AKR1B1、MPG、BCL2L1、ALOX15、PTGS1、TRPA1、PIM1、CSNK2A1、PTP4A3、DRD5、MTNR1A、MTNR1B、DRD1、DRD2、DRD4、SLC6A2、TERT、CA13、SRD5A2、PSMB5、CDK1、TTR、STS、HSD17B2、HSD17B1、TUBB1、GSK3B、HSD17B3、FNTA FNTB、SHBG、PLA2G2A、PLA2G5、CNR1、CNR2、GABRA1 GABRB2 GABRG2、BCL…	TCMSP
7-hydroxy-2H-1-benzopyran-2-one	Carbonic anhydrase XII，Carbonic anhydrase IX，Epidermal growth factor receptor erbB1，Carbonic anhydrase VII，Xanthine dehydrogenase，Carbonic anhydrase VA，Carbonic anhydrase II，Carbonic anhydrase III，Estradiol 17-beta-dehydrogenase 3，Carbonic anhydrase I，Carbonic anhydrase XIV，Aldose reductase，Monoamine oxidase A，G-protein coupled receptor 35，Cyclin-dependent kinase 4/cyclin D1，Platelet-derived grow…	CA12、CA9、EGFR、CA7、XDH、CA5A、CA2、CA3、HSD17B3、CA1、CA14、AKR1B1、MAOA、GPR35、CCND1 CDK4、PDGFRB、FLT4、IGF1R、INSR、CDK2 CCNA1 CCNA2、PTK2、PLK1、CSNK2A1、MET、TEK、AKT1、BACE1、MAP3K8、EPHB4、HSPA1A、NUAK1、FGR、LYN、MB、MIF、RNASEH1、CYP1A2、DAO、GSR、NQO2、CA4、CA6、CA13、ESR1、ESR2、QDPR、PARP1、CCNE1 CDK2、PTK2B、CA5B、IDO1、AURKB、GSK3B、KDR、AKR1C3、AKR1C1、SNCA、METAP2、ALDH2、ALDH5A1、ABAT、ACHE、NFKB1、KCNA3、TNNC1 TNNT2 TNNI3、STS、COMT、AURKA、…	TCMSP
Terephthalic acid	Carbonic anhydrase II，Carbonic anhydrase I，D-amino-acid oxidase，Steroid 5-alpha-reductase 2，Carbonic anhydrase VII，Carbonic anhydrase III，Carbonic anhydrase VI，Carbonic anhydrase XII，Carbonic anhydrase XIV，Carbonic anhydrase IX，Carbonic anhydrase IV，Carbonic anhydrase XIII (by homology)，Carbonic anhydrase VB，Carbonic anhydrase VA，Fatty acid binding protein adipocyte，Fatty acid binding protein mus…	CA2、CA1、DAO、SRD5A2、CA7、CA3、CA6、CA12、CA14、CA9、CA4、CA13、CA5B、CA5A、FABP4、FABP3、TYMS、ERN1、PLA2G2D、LDHA、LDHB、FOLH1、CES1、CES2、FUT7、RARG、RARB、P4HTM、ESR2、TPMT、P4HA1、AKR1C3、AKR1C2、IDO1、WDR5、SLC7A11、RARA、ALB、SLC22A6、ANPEP、PARP1、ENPEP、TLR4、FUCA1、KDM4E、KDM3A、KDM2A、KDM5C、FTO、KDM5A、EGLN2、KDM5B、EGLN1、EGLN3、KDM4A、HIF1AN、KDM4D、KDM4C、SLC6A4、SLC6A3、FYN、LCK、AKR1C1、RXRB、RXRG、RXRA、BCL2L1、SQLE、TYR、GSK3B、CDC25A、CDC25B、A…	TCMSP
5,7-Dihydroxy-1(3H)-isobenzofuranone	Carbonic anhydrase II，Carbonic anhydrase VII，Carbonic anhydrase I，Carbonic anhydrase XII，Carbonic anhydrase XIV，Carbonic anhydrase IX，Monoamine oxidase B，Insulin-like growth factor I receptor，Serine/threonine-protein kinase Aurora-B，Tyrosine-protein kinase SRC，Focal adhesion kinase 1，Vascular endothelial growth factor receptor 2，Hepatocyte growth factor receptor，Serine/threonine-protein kinase NE…	CA2、CA7、CA1、CA12、CA14、CA9、MAOB、IGF1R、AURKB、SRC、PTK2、KDR、MET、NEK2、ALK、AXL、FUT7、SQLE、ESR2、DBH、SERPINE1、AOC3、MB、PTPRC、IMPDH2、PARP1、CA3、CA4、CA5B、ESR1、TYMS、CDC25B、DUSP1、PTPN22、F2、TYR、IDO1、CA13、LDHA、LDHB、PSMB5、IMPDH1、BCL2L1、CNR2、ALPG、TERT、PTGS2、CASP3、MAOA、TTR、CDK5R1 CDK5、CDK2 CCNA1 CCNA2、CDK9 CCNT1、DYRK1A、FYN、DHFR、TUBB1、CHRM1、PRKCG、PRKCD、PRKCA、PRKCB、PRKCE、CNR1、VCAM1、HSP90AB1、SLC37A4、PIM1、PIM3、CA6、DAO、P…	TCMSP
4-Nitrophenol	G-protein coupled receptor 35，Hypoxanthine-guanine phosphoribosyltransferase，Transthyretin，Catechol O-methyltransferase (by homology)，Carbonic anhydrase I，Carbonic anhydrase XIII (by homology)，Estrogen receptor alpha，Estrogen receptor beta，Poly [ADP-ribose] polymerase-1，Carbonic anhydrase IX，Serine/threonine-protein kinase/endoribonuclease IRE1，Acyl coenzyme A:cholesterol acyltransferase，Carboxyl…	GPR35、HPRT1、TTR、COMT、CA1、CA13、ESR1、ESR2、PARP1、CA9、ERN1、CES1、CES2、PTGS2、METAP2、ACHE、PDE7A、NOS1、CA3、IDO1、TLR9、CNR1、FAAH、MGLL、ALDH1A1、CHRNA4 CHRNB2、PTGS1、CA7、CA12、CA14、MAOA、NOS2、NOS3、ERCC5、FEN1、CA2、SNCA、ADRA2B、MAOB	TCMSP
N-Acetylputrescine	Alcohol dehydrogenase alpha chain，Neuronal acetylcholine receptor; alpha4/beta2，Neuronal acetylcholine receptor; alpha3/beta4，Serotonin 1b (5-HT1b) receptor，Serotonin 1d (5-HT1d) receptor，Serotonin 1a (5-HT1a) receptor，Serotonin 2c (5-HT2c) receptor，Serotonin 7 (5-HT7) receptor，Serotonin 6 (5-HT6) receptor，Serotonin 5a (5-HT5a) receptor，Neuronal acetylcholine receptor protein alpha-7 subunit，Alco…	ADH1A、CHRNA4 CHRNB2、CHRNA3 CHRNB4、HTR1B、HTR1D、HTR1A、HTR2C、HTR7、HTR6、HTR5A、CHRNA7、ADH1B、DRD2、HTR3A、CA13、ADH1C、MAOB、AOC3、DPP4、PARP1、QDPR、HTR2B、HTR2A、CA7、CA6、CA14、CA5B、CA5A、DPP7、CYP2A6、CDC7、TAAR1、ROCK1、SLC6A4、KAT2B、CHRNA4、ADRA2A、HTR4、ADRA2C、PAOX、ROCK2、CA1、CA9、CTSC、NOS1、NOS2、NOS3、SLC6A3、NEK1、DRD1、HTR1E、DRD3、ADORA3、SLC6A2、SIRT2、SIRT1、HRH4、MAP2K1、PNMT、OPRD1、TACR1、EPHX1、AKT1、EPHX2、HSD11B1、NAAA、ANPEP、KDM…	TCMSP
3,4-Dihydroxybenzeneacetic acid	14-3-3 protein gamma，Aldose reductase，Carbonic anhydrase II，Matrix metalloproteinase 9，Matrix metalloproteinase 1，Matrix metalloproteinase 2，G protein-coupled receptor 44，Thiopurine S-methyltransferase，Cannabinoid receptor 1，Cannabinoid receptor 2，Arachidonate 5-lipoxygenase，Cyclooxygenase-1，Cyclooxygenase-2，Protein-tyrosine phosphatase 1B，Leucine aminopeptidase，Estrogen receptor alpha，Fructose-1…	YWHAG、AKR1B1、CA2、MMP9、MMP1、MMP2、PTGDR2、TPMT、CNR1、CNR2、ALOX5、PTGS1、PTGS2、PTPN1、LAP3、ESR1、FBP1、KDM4A、SLC13A5、KMO、CXCL8、SLC22A6、ECE1、MME、ESR2、COMT、NGFR、KCNN4、CACNA2D1、CA7、CA1、CA6、CA14、CA9、CA5B、CA5A、ACE、KDM3A、KDM6B、FTO、KDM4C、KDM2A、DRD5、MTNR1A、MTNR1B、DRD1、DRD2、DRD4、SLC6A2、DRD3、SLC6A3、CA12、CA4、SRD5A2、FOLH1、GRIK1、CES2、FUCA1、MMP8、GABRA1 GABRB2 GABRG2、GPR35、AMPD3、KDM4E、IGF1R、CYP19A1、ALOX15、TTR、ALOX12、LTB4…	TCMSP
Isoquinoline	Kinesin-like protein 1，Carbonic anhydrase VI，Carbonic anhydrase IV，Serotonin 3a (5-HT3a) receptor，C-C chemokine receptor type 1，C-C chemokine receptor type 5，C-C chemokine receptor type 8，Nitric-oxide synthase, endothelial，Bcl-2-related protein A1 (by homology)，Troponin, cardiac muscle，Methionine aminopeptidase 2，Quinone reductase 2，Thymidylate synthase，Sigma opioid receptor，Butyrylcholinesterase…	KIF11、CA6、CA4、HTR3A、CCR1、CCR5、CCR8、NOS3、BCL2A1、TNNC1 TNNT2 TNNI3、METAP2、NQO2、TYMS、SIGMAR1、BCHE、IMPDH2、ACHE、APP、PARP1、CYP1A2、TNKS2、TNKS、CYP2A6、TERT、HTR2A、HTR2C、CYP11B1、CYP11B2、GABRB3 GABRA3 GABRG2、GABRB3 GABRG2 GABRA1、GABRA2 GABRB3 GABRG2、NOS1、NOS2、SRC、CYP17A1、HTR2B、CCND1 CDK4、PSMB5、TDO2、PARP2、ROCK1、CA7、CA1、CA3、CA12、CA14、CA9、CA13、CA5B、CA5A、CDK9 CCNT1、CA2、PRSS1、CTRC、TOP2A、CLK1、RAC1、DYRK1A、IDO1、CHRN…	TCMSP
Ethyl caffeate	Carbonic anhydrase II，Carbonic anhydrase VII，Carbonic anhydrase XII，Carbonic anhydrase I，Carbonic anhydrase XIV，Carbonic anhydrase IX，Aldose reductase，Arachidonate 5-lipoxygenase，Monoamine oxidase B，Protein-tyrosine phosphatase 1B，Matrix metalloproteinase 9，Matrix metalloproteinase 1，Matrix metalloproteinase 2，Carbonic anhydrase VA，Epidermal growth factor receptor erbB1，Carbonic anhydrase III，Car…	CA2、CA7、CA12、CA1、CA14、CA9、AKR1B1、ALOX5、MAOB、PTPN1、MMP9、MMP1、MMP2、CA5A、EGFR、CA3、CA6、CA13、AKR1B10、CA5B、LCK、ESR1、TTR、ESR2、CA4、FLT1、FLT4、PDGFRA、AURKB、KDR、AURKC、AURKA、ERBB2、AKR1C3、PTGS1、SLC6A2、DAO、MB、GUSB、PLAA、ALPL、CYP1A2、TMIGD3、MET、ELANE、NAT1、ADORA1、ALPG、MAPK1、KCNMA1、MIF、FYN、CDK2、ST6GAL1、ABAT、DYRK1A、CDK5R1 CDK5、CDK2 CCNA1 CCNA2、CDK9 CCNT1、CDK4、AKR1C4、AKR1C2、PARP1、ACHE、PDGFRA PDGFRB、ERN1、TNKS2、TNKS、DY…	TCMSP
Rhododendrol	Tyrosinase，Estrogen receptor beta，Estrogen receptor alpha，GABA-B receptor，Cyclooxygenase-2，Alpha-2b adrenergic receptor，Neurokinin 2 receptor，Testis-specific androgen-binding protein，Arachidonate 12-lipoxygenase，Leukotriene B4 receptor 1，DNA polymerase alpha subunit，Muscarinic acetylcholine receptor M1，Alpha-2a adrenergic receptor，Serotonin 2c (5-HT2c) receptor，Androgen Receptor，Beta-3 adrenergic…	TYR、ESR2、ESR1、GABBR2 GABBR1、PTGS2、ADRA2B、TACR2、SHBG、ALOX12、LTB4R、POLA1、CHRM1、ADRA2A、HTR2C、AR、ADRB3、SLC6A2、SLC6A4、SLC6A3、CYP19A1、ACHE、CHRM2、CHRM3、GABRA1 GABRB2 GABRG2、ADRA2C、ADORA3、CYP11B1、JAK1、JAK2、ERN1、NR3C1、CA2、FYN、CYP51A1、ESRRA、ESRRB、GPER1、CA14、JAK3、TYK2、ALOX15、ADCY10、BRD4、CDK5R1 CDK5、PYGL、ACPP、CREBBP、GPR55、GPR18、ALOX5、CDK1、ADA、PIK3CD、PRKDC、PIK3CB、SHH、COMT、IGF1R、BRD2、EWS-Fli1、MPO、PRMT3、CYP1A2、…	TCMSP
Methoxyindoleacetic acid	Peroxisome proliferator-activated receptor gamma，Phosphodiesterase 9A，Carbonic anhydrase XII，Carbonic anhydrase IX，Neprilysin，Heat shock 70 kDa protein 1，Carbonic anhydrase I，Carboxypeptidase A1，Vascular endothelial growth factor receptor 3，Insulin-like growth factor I receptor，Vascular endothelial growth factor receptor 2，Palmitoleoyl-protein carboxylesterase NOTUM，Serotonin 2b (5-HT2b) receptor…	PPARG、PDE9A、CA12、CA9、MME、HSPA1A、CA1、CPA1、FLT4、IGF1R、KDR、NOTUM、HTR2B、HTR4、HTR1B、HTR1D、HTR1A、HTR2A、HTR2C、HTR7、HTR6、CPB2、CPN1、PTGS2、CPB1、MMP13、MMP12、MMP8、CHRM1、AKR1C3、PAM、PARP10、APEX1、SLC6A2、PPARD、CAPN2、CAPN1、TAS1R3 TAS1R1、MTNR1B、AKR1A1、CPT1A、HCAR2、SORT1、ACE2、NR3C1、PTGS1、KDM4C、TYMS、PYGL、PYGM、PPARA、LTA4H、OXER1、TDP2、EDNRB、TDO2、PIM2、AKR1B1、CSNK2A1、PTGDR2、SLC16A3、CA3、CA14、CA13、CA5A、EGFR、PARP14、HAO2、GRK6…	TCMSP
Sinapinaldehyde	Carbonic anhydrase II，Carbonic anhydrase VII，Carbonic anhydrase I，Carbonic anhydrase XII，Carbonic anhydrase XIV，Carbonic anhydrase IX，Arachidonate 5-lipoxygenase，HMG-CoA reductase，Estrogen receptor alpha，Beta amyloid A4 protein，Aryl hydrocarbon receptor，Nuclear factor erythroid 2-related factor 2，11-beta-hydroxysteroid dehydrogenase 1，Epidermal growth factor receptor erbB1，Cyclooxygenase-2，Quinon…	CA2、CA7、CA1、CA12、CA14、CA9、ALOX5、HMGCR、ESR1、APP、AHR、NFE2L2、HSD11B1、EGFR、PTGS2、NQO2、PTGS1、CA6、CA5A、TUBB1、CYP1B1、MMP2、CYP1A1、MAOB、STAT3、MMP1、BACE1、MMP9、CYP19A1、TUBB3、ABCB1、MAOA、MMP13、MMP3、MET、IMPDH2、GRM5、PIM1、GSTA1、HSP90AA1、FBP1、PIM2、PIM3、ACE、EP300、CISD1、CDK5R1 CDK5、CCNE2 CDK2 CCNE1、CCNB3 CDK1 CCNB1 CCNB2、MAPK8、ALPG、PLAA、AKR1B1、KCNMA1、MAPK9、MMP8、MB、HDAC5、HDAC7、HDAC4、NAT1、ALPL、CDK2 CCNA1 CCNA2、LRRK2、…	TCMSP
Tricin (5,7,4'-Trihydroxy-3',5'-dimethoxyflavone)	Aldose reductase，Cytochrome P450 1B1，Multidrug resistance-associated protein 1，Xanthine dehydrogenase，Carbonic anhydrase II，Carbonic anhydrase VII，Carbonic anhydrase XII，Carbonic anhydrase IV，Plasminogen，Delta opioid receptor，Beta amyloid A4 protein，Phospholipase A2 group IIA，NADPH oxidase 4，P-glycoprotein 1，ATP-binding cassette sub-family G member 2，Estrogen receptor beta，Estradiol 17-beta-dehyd…	AKR1B1、CYP1B1、ABCC1、XDH、CA2、CA7、CA12、CA4、PLG、OPRD1、APP、PLA2G2A、NOX4、ABCB1、ABCG2、ESR2、HSD17B1、CDK5R1 CDK5、CCNB3 CDK1 CCNB1 CCNB2、ARG1、CYP19A1、KIT、MAOA、BACE1、PTPRS、FLT3、ALOX5、ADORA1、GLO1、GSK3B、MMP9、MMP2、SYK、ADORA2A、PARP1、TTR、MMP12、CD38、AKR1B10、TNKS2、TNKS、TOP1、ESR1、TERT、CBR1、HSD17B2、PIM1、F2、ST6GAL1、OPRM1、ACHE、CDK6、IGF1R、EGFR、CSNK2A1、PIK3CG、NAE1、AR、ALOX15、ALOX12、MCL1、CA1、CA9、AVPR2、AURKB、DRD4、MPO、PIK3…	TCMSP
Benzamide	Poly [ADP-ribose] polymerase-1，Histone deacetylase 6，Histone deacetylase 8，Serotonin 2a (5-HT2a) receptor，Alcohol dehydrogenase alpha chain，Urokinase-type plasminogen activator，Tyrosinase (by homology)，Alcohol dehydrogenase beta chain，Alcohol dehydrogenase gamma chain，Calpain 1，Histone deacetylase 3，Histone deacetylase 2，Histone deacetylase 1，Alpha-2b adrenergic receptor，Cyclooxygenase-1，Carbonic…	PARP1、HDAC6、HDAC8、HTR2A、ADH1A、PLAU、TYR、ADH1B、ADH1C、CAPN1、HDAC3、HDAC2、HDAC1、ADRA2B、PTGS1、CA7、CA14、CA13、CA5B、MCL1、PARP10、FYN、CHRM1、MAP2、KDM4C、CYP11B1、CYP11B2、PARP2、TGM2、ADORA1、ADORA2A、NOS2、MAPK8、HSP90AA1、MGLL、NOS3、PTPRC、CDC25B、DUSP1、CA3、CA6、CA4、CA5A、RGS4、AHCY、MALT1、MPO、BCHE、PTPN22、PTPN1、CA2、CA1、CA12、CA9、MAPK10、TYMP、TPO、MAP2K1、F10、DAO、PARP3、ALOX5、TDP2、ADORA2B、ERN1、TSPO、CYP19A1、IMPDH2、QPCT、CISD1、CDK2…	TCMSP
Methyl 3-O-Methyl Gallate	Carbonic anhydrase II，Carbonic anhydrase VII，Carbonic anhydrase I，Carbonic anhydrase XII，Carbonic anhydrase XIV，Carbonic anhydrase IX，Carbonic anhydrase VI，Carbonic anhydrase VA，Alpha-(1,3)-fucosyltransferase 7，Carbonic anhydrase IV，Squalene monooxygenase (by homology)，Carbonic anhydrase III，DNA polymerase alpha subunit，DNA polymerase beta，Plasminogen activator inhibitor-1，Tubulin beta-1 chain，Ca…	CA2、CA7、CA1、CA12、CA14、CA9、CA6、CA5A、FUT7、CA4、SQLE、CA3、POLA1、POLB、SERPINE1、TUBB1、CA13、CA5B、TTR、CNR2、ADAMTS5、FYN、SLC29A1、TPMT、ALPL、TYR、IGF1R、ALK、TLR9、MAOA、BCL2L1、LCK、TYMP、GSTA1、RPS6KA3、GRM2、DYRK1A、DYRK1B、EGLN1、ALOX15、PLEC、CSNK1A1、CSNK1D、AKR1C3、CDK5R1 CDK5、CDK2 CCNA1 CCNA2、CDK9 CCNT1、DBF4 CDC7、MMP9、EP300、GPR84、SHBG、MPI、CSNK2A1、KCNMA1、CISD1、PNP、TYMS、MAOB、TERT、VCAM1、BRAF、PRKDC、SNCA、SLC9A1、ERN1、SRD5A2、C…	TCMSP
Phenylethanolamine	Alpha-1a adrenergic receptor，Alpha-2a adrenergic receptor，Alpha-2b adrenergic receptor (by homology)，Serotonin 3a (5-HT3a) receptor，Trace amine-associated receptor 1，Neuromedin-U receptor 2，Beta-1 adrenergic receptor (by homology)，Alpha-1b adrenergic receptor，Serotonin 1d (5-HT1d) receptor，Phenylethanolamine N-methyltransferase，Dipeptidyl peptidase IV，Serotonin 2a (5-HT2a) receptor，Nitric oxide s…	ADRA1A、ADRA2A、ADRA2B、HTR3A、TAAR1、NMUR2、ADRB1、ADRA1B、HTR1D、PNMT、DPP4、HTR2A、NOS2、AOC3、CYP2D6、CYP2C9、CYP3A4、CYP2C19、ANPEP、ADRB2、SLC6A4、NOS1、ADRA2C、DRD2、GBA、SLC6A2、HRH1、SIGMAR1、SLC18A2、HTR1B、KIF11、PABPC1、SLC6A3、GSR、CACNA2D1、DPP7、PNP、KDM4E、DRD5、MTNR1A、MTNR1B、DRD1、ADORA2A、ENPEP、HTR7、CHRNA4、ODC1、HRH4、ADRA1D、OPRM1、TACR1、FUCA1、KDM1A、CCNE2 CDK2 CCNE1、CDK9 CCNT1、MIF、TRPA1、UPP1、OPRK1、ADRB3、ADORA2B、ADORA3、AHC…	TCMSP
5-Hydroxy-2-pyrrolidinone	Epoxide hydrolase 1 (by homology)，Caspase-3，Ribonuclease H1，Urokinase plasminogen activator surface receptor，Cathepsin K，Alpha-L-fucosidase I，PI3-kinase p110-alpha/p85-alpha，Prostanoid EP4 receptor，Prostanoid EP2 receptor，Prostanoid EP3 receptor，Angiotensin-converting enzyme (by homology)，GABA transporter 1，GABA-A receptor; alpha-1/beta-2/gamma-2，GABA A receptor alpha-3/beta-2/gamma-2，GABA A rece…	EPHX1、CASP3、RNASEH1、PLAUR、CTSK、FUCA1、PIK3CA PIK3R1、PTGER4、PTGER2、PTGER3、ACE、SLC6A1、GABRA1 GABRB2 GABRG2、GABRA3 GABRB2 GABRG2、GABRA2 GABRB2 GABRG2、GABBR2 GABBR1、GABRR1、SLC6A11、SLC6A13、HPRT1、TYMP、CA12、CA9、AKR1B1、FEN1、GDA、PLA2G2C、DPP4、CPT2、HSD11B1、PLA2G10、DDAH1、TK1、BRD4、AR、CA2、CASP6、CASP7、CASP8、CASP2、REN、GSR、ERCC5、DPP8、PLA2G4A、ITGA2B ITGB3、KDM4A、KDM4C、EPHX2、SRD5A2、KDM2A、NR3C1、FAAH、BBOX1、KDM4E、KDM6B、…	TCMSP
N-benzylformamide	Alcohol dehydrogenase beta chain，Alcohol dehydrogenase gamma chain，Alcohol dehydrogenase alpha chain，Transient receptor potential cation channel subfamily A member 1，Induced myeloid leukemia cell differentiation protein Mcl-1，Cytochrome P450 2A6，Cytochrome P450 11B1，Cytochrome P450 11B2，Poly [ADP-ribose] polymerase-1，Carbonic anhydrase XII，Carbonic anhydrase IX，Quinone reductase 2，Poly [ADP-ribos…	ADH1B、ADH1C、ADH1A、TRPA1、MCL1、CYP2A6、CYP11B1、CYP11B2、PARP1、CA12、CA9、NQO2、PARP10、TPO、ALOX5、MPO、ALOX15、ALOX12、PLG、CMA1、TYMP、ACE、MMP12、ADH4、PARP3、PDE5A、PDE3A、PDE3B、MAPK8、TGM2、MALT1、IMPDH2、MAOA、MAOB、CYP19A1、JAK1、CAPN1、P2RX7、MTNR1B、CHRNA7、CA3、CA6、TTR、CA4、CA13、CA5B、CA5A、AOC3、GABRB3 GABRG2 GABRA5、CYP2C19、TOP2A、HMOX1、NR4A1、HSPA1A、PTK2B、RGS4、CYP3A4、QPCT、KDM4C、MMP8、CDK2、XPO1、PDE7A、BACE1、F2、TAAR1、DHODH、CCNE2…	TCMSP
2-hydroxynaringenin	Multidrug resistance-associated protein 1，Estrogen receptor alpha，Estrogen receptor beta，Carbonic anhydrase VII，Carbonic anhydrase XII，Carbonic anhydrase IV，Monoamine oxidase B，Estradiol 17-beta-dehydrogenase 1，ATP-binding cassette sub-family G member 2，Cyclooxygenase-1，Cytochrome P450 19A1，Cytochrome P450 1B1，Adenosine A1 receptor (by homology)，Carbonyl reductase [NADPH] 1，Adenosine A3 receptor，…	ABCC1、ESR1、ESR2、CA7、CA12、CA4、MAOB、HSD17B1、ABCG2、PTGS1、CYP19A1、CYP1B1、ADORA1、CBR1、ADORA3、TAS2R31、SHBG、AKR1C3、PLA2G1B、GRM5、CES1、PPARG、CES2、SLC5A2、POLB、BACE1、PLA2G2A、PLA2G5、PLA2G10、SERPINE1、MMP13、ACHE、MAOA、KLK1、KLK2、RXRA、MMP12、PIK3CG、PIK3CA、ABCB1、GRM2、EDNRA、CTSB、CTSL、CA2、CA1、CA6、CA5A、STS、KIT、SRC、KDR、FGFR1、MET、MMP8、PYGL、SLC28A3、SIRT2、CTSK、PTGER4、PTGER2、SLC5A1、PGF、VEGFA、OPRD1、HSD17B2、PNP、OPRM1、PTGER1、…	TCMSP
3,5,7-Trihydroxyflavanone (Pinobanksin)	Matrix metalloproteinase 13，Matrix metalloproteinase 12，Cytochrome P450 19A1，Carbonic anhydrase XII，Multidrug resistance-associated protein 1，Testis-specific androgen-binding protein，ATP-binding cassette sub-family G member 2，Taste receptor type 2 member 31，Carbonic anhydrase VII，Carbonic anhydrase IV，Adenosine A3 receptor，Adenosine A1 receptor (by homology)，Estrogen receptor alpha，Estrogen recep…	MMP13、MMP12、CYP19A1、CA12、ABCC1、SHBG、ABCG2、TAS2R31、CA7、CA4、ADORA3、ADORA1、ESR1、ESR2、RXRA、HSD17B1、KIT、SRC、KDR、FGFR1、MET、MAOB、CYP1B1、CBR1、AKR1C3、PLA2G1B、PTGS1、GRM5、CA2、CA1、CES1、CES2、KLK1、KLK2、PGF、VEGFA、CA9、HIF1A、CA5A、POLB、CA13、PLA2G2A、PLA2G5、PLA2G10、CA5B、CA6、DNMT1、APP、TERT、PGD、ST3GAL3、FUT7、FUT4、STAT1、SQLE、MMP2、EDNRA、BACE1、ACHE、ABCB1、BCHE、SERPINE1、CA3、MMP9、MMP7、MMP8、PPARG、GRIN1 GRIN2B、GRIN2A GRIN1、HPR…	TCMSP
3,3'-O-Dimethylellagic Acid	Carbonic anhydrase VII，Carbonic anhydrase XII，Carbonic anhydrase XIII，Carbonic anhydrase IX，G-protein coupled receptor 35，Cyclin-dependent kinase 4/cyclin D1，Platelet-derived growth factor receptor beta，Vascular endothelial growth factor receptor 3，Insulin-like growth factor I receptor，Insulin receptor，Carbonic anhydrase II，Cyclin-dependent kinase 2/cyclin A，Serine/threonine-protein kinase Aurora…	CA7、CA12、CA13、CA9、GPR35、CCND1 CDK4、PDGFRB、FLT4、IGF1R、INSR、CA2、CDK2 CCNA1 CCNA2、AURKB、CA1、SRC、PTK2、KDR、PLK1、CA6、CA14、MET、CA4、PLK4、TEK、AKT1、AURKA、CA5A、BACE1、MAP3K8、BRAF、EPHB4、HSPA1A、NUAK1、SQLE、FGR、LYN、GSR、GSK3B、ERBB2、EGFR、ACHE、CYP1A2、CSNK2A1、AKR1B1、ALOX5、CBR1、TNNC1 TNNT2 TNNI3、XDH、MAOA、CA5B、DAO、SLC22A12、KCNA3、GRK6、SRD5A1、MAOB、EIF4H、PABPC1、CA3、AKR1C3、ESR1、ESR2、NAT1、KCNA5、CDK5R1 CDK5、CISD1、EGLN1、APEX…	TCMSP
2,4-Dinitrophenol	G-protein coupled receptor 35，Transthyretin，Catechol O-methyltransferase (by homology)，DNA excision repair protein ERCC-5，Flap endonuclease 1，Estrogen receptor alpha，Estrogen receptor beta，Aldose reductase，Serine/threonine-protein kinase/endoribonuclease IRE1，Hypoxanthine-guanine phosphoribosyltransferase，Carbonic anhydrase I，Carbonic anhydrase XIII (by homology)，Interleukin-8 receptor B，Poly [AD…	GPR35、TTR、COMT、ERCC5、FEN1、ESR1、ESR2、AKR1B1、ERN1、HPRT1、CA1、CA13、CXCR2、PARP1、CES1、CES2、PTGS2、METAP2、CA2、PDE7A、MAOB、NOS1、CA9、ACHE、CA3、IDO1、ALDH1A1、CA7、CA14、ADRA2B、PTGS1、CA12	TCMSP
Histidinol	Histamine H3 receptor，Histamine H4 receptor，Histamine H2 receptor，Histamine H1 receptor，Alpha-1a adrenergic receptor，Ornithine decarboxylase (by homology)，Beta-glucocerebrosidase，Serotonin 3a (5-HT3a) receptor，Beta-1 adrenergic receptor (by homology)，Alpha-2b adrenergic receptor (by homology)，Adrenergic receptor beta，Dopamine D2 receptor，Aminopeptidase N，Alpha-1d adrenergic receptor，Mu opioid rec…	HRH3、HRH4、HRH2、HRH1、ADRA1A、ODC1、GBA、HTR3A、ADRB1、ADRA2B、ADRB2、DRD2、ANPEP、ADRA1D、OPRM1、FUCA1、PNP、ADRA1B、PNMT、NMUR2、AOC1、NOS2、MTAP、AOC3、HTR2A、PLG、GABRR1、MAN2B1、DAO、SLC6A2、SLC6A4、SLC6A3、HAO2、GBA2、DPP4、KDM4C、CA2、CA1、CA3、CA12、CA14、CA9、HCAR2、CA5A、CA13、NOS1、KMO、CYP11B1、CYP11B2、GPR35、FBP1、TDP1、AKR1B1、GRIK1、DHODH、PARP14、PARP15、PYGL、PARP1、KDM4D、SORT1、CPN1、KDM4E、KDM6B、MGAM、ADORA1、ADORA2A、ADORA2B、ADORA3、SI、KD…	TCMSP
1-(4-Methoxyphenyl)-1-propanol	Cyclin-dependent kinase 5/CDK5 activator 1，Cytochrome P450 11B1，Cytochrome P450 11B2，Amine oxidase, copper containing，Cytochrome P450 51，Cytochrome P450 2C9，CDC7/DBF4 (Cell division cycle 7-related protein kinase/Activator of S phase kinase)，Carbonic anhydrase II，Carbonic anhydrase I，Phosphodiesterase 10A，Leucine-rich repeat serine/threonine-protein kinase 2，Estradiol 17-beta-dehydrogenase 2，Tyro…	CDK5R1 CDK5、CYP11B1、CYP11B2、AOC3、CYP51A1、CYP2C9、CDC7、CA2、CA1、PDE10A、LRRK2、HSD17B2、JAK3、JAK1、JAK2、TYK2、HMOX1、SIGMAR1、FKBP1A、ABCC9、AR、CYP17A1、TOP2A、KCNJ11 ABCC9、BRD4、BRD2、CHEK1、SLC6A4、CASP1、CES1、CES2、KCNE1 KCNQ1、EWS-Fli1、PARP1、MTNR1A、PSEN2 PSENEN NCSTN APH1A PSEN1 APH1B、NR3C1、CHRNA3 CHRNB4、FLT1、KIT、PYGL、BDKRB1、CALM1、PKM、PIK3CD、PRKDC、PIK3CB、CYP2C19、CSNK2A1、HTR4、PTGS2、JAK3 JAK1、DRD2、CHRNA4 CHRNB2、OXT…	TCMSP
O-Phosphocholine	Serine/threonine-protein kinase AKT，Fructose-1,6-bisphosphatase，Mevalonate pyrophosphate decarboxylase，Triosephosphate isomerase，Metabotropic glutamate receptor 4，Metabotropic glutamate receptor 6 (by homology)	AKT1、FBP1、MVD、TPI1、GRM4、GRM6	TCMSP
Candicine	Neuromedin-U receptor 2，Trace amine-associated receptor 1 (by homology)，Dopamine D2 receptor (by homology)，Lysine-specific demethylase 4D-like，Norepinephrine transporter，Melatonin receptor 1A，Amine oxidase, copper containing，Serotonin 3a (5-HT3a) receptor，Sigma opioid receptor，Mu opioid receptor，Delta opioid receptor，Kappa Opioid receptor，Alpha-2a adrenergic receptor，Adrenergic receptor alpha-2，A…	NMUR2、TAAR1、DRD2、KDM4E、SLC6A2、MTNR1A、AOC3、HTR3A、SIGMAR1、OPRM1、OPRD1、OPRK1、ADRA2A、ADRA2C、ADRA2B、ADRB2、ADRB1、ADRA1A、MTNR1B、ADRA1B、HTR2A、HRH1、SLC18A2、HTR2C、ADRB3、DRD3、DBF4 CDC7、SLC6A3、GAPDH、DRD5、DRD1、DRD4、ADH1A、ADH1B、ADH7、PGR、ESR2、NR4A1、HSPA1A、PTK2B、HTR6、ESRRG、PIM1、PIM3、FYN、CA3、CA6、CA4、CA13、ESR1、AR、GSK3B、STS、HSP90AA1、PRKACA、RPS6KB1、HTR5A、HPGD、PRKCQ、CASP3、SRC、CYP17A1、TYMP、ADCY5、NR1D1、JAK1、JAK2、PNMT、A…	TCMSP
Spermine	Carbonic anhydrase VII，Carbonic anhydrase VI，Carbonic anhydrase XIV，Carbonic anhydrase IV，Carbonic anhydrase VB，Carbonic anhydrase VA，Caspase-2，Carbonic anhydrase II，Carbonic anhydrase I，Carbonic anhydrase IX，Neuronal acetylcholine receptor; alpha4/beta2，Neuronal acetylcholine receptor; alpha3/beta4，Neuronal acetylcholine receptor protein alpha-7 subunit，Alkaline phosphatase, tissue-nonspecific i…	CA7、CA6、CA14、CA4、CA5B、CA5A、CASP2、CA2、CA1、CA9、CHRNA4 CHRNB2、CHRNA3 CHRNB4、CHRNA7、ALPL、SLC5A7、DNM1、PAOX、ADH1A、SLC6A4、CHRM4、FYN、ADRA2C、CHRM5、EGFR、CHRM2、CHRM1、ACHE、SLC6A2、KCNH2、CHRM3、SIGMAR1、CYP2D6、ADRA2B、HRH2、DRD2、HRH1、ADRA1B、DRD3、OPRK1、SLC6A3、HTR5A、HRH3、DPP7、HTR2C、METAP1、ADH1C、PLA2G2A、PLA2G1B、CA12、PRMT6、CARM1、INMT、LCK、KDM1A、AMD1、ARG1、ARG2、BDNF、CASP3、CAT、EGF、LYZ、MPO、NOS1、NOS2、NOS3、NPY、OAT、ODC1、PGR、S…	TCMSP
Retinol (Vitamin A1)	Plasma retinol-binding protein，Retinoid X receptor alpha，Retinoid X receptor beta，Alpha-2b adrenergic receptor，Retinoic acid receptor gamma，Retinoid X receptor gamma，Retinoic acid receptor beta，Retinoic acid receptor alpha，Nuclear receptor ROR-beta，Nuclear receptor ROR-alpha，Cytochrome P450 19A1，MAP kinase p38 alpha，Cannabinoid receptor 1 (by homology)，Protein-tyrosine phosphatase 1B，Androgen Rec…	RBP4、RXRA、RXRB、ADRA2B、RARG、RXRG、RARB、RARA、RORB、RORA、CYP19A1、MAPK14、CNR1、PTPN1、AR、MAPK1、ADORA3、RORC、EPHX2、HTR2B、PSEN2 PSENEN NCSTN APH1A PSEN1 APH1B、ESR1、ESR2、HSD11B1、PRKCD、C5AR1、CDC25A、CHRM4、GCGR、CHRM5、CHRM1、KCNH2、CHRM3、CCR1、CNR2、NR1H3、SLC6A3、LTB4R、GCK、RPS6KA5、GSK3B、F2R、BACE1、NR1H2、GBA、ACHE、TRPA1、SERPINA6、G6PD、CYP2C9、CYP3A4、GABBR1、PER2、TNF、JAK2、KCNA3、CPT1A、PLA2G7、AKR1C3、IGF1R、PYGL、SRC、KDR、NPY2R、A…	TCMSP
Salicylic acid	Carbonic anhydrase II，Carbonic anhydrase I，Carbonic anhydrase XII，Carbonic anhydrase IX，Carbonic anhydrase VII，Carbonic anhydrase XIV，Carbonic anhydrase VI，Carbonic anhydrase III，Carbonic anhydrase IV，Carbonic anhydrase VB，Carbonic anhydrase VA，Carbonic anhydrase XIII (by homology)，L-lactate dehydrogenase A chain，L-lactate dehydrogenase B chain，Serine/threonine-protein kinase/endoribonuclease IRE…	CA2、CA1、CA12、CA9、CA7、CA14、CA6、CA3、CA4、CA5B、CA5A、CA13、LDHA、LDHB、ERN1、AKR1C2、AKR1C1、HDAC6、HDAC8、DPP4、FUT7、DAO、ESR2、ALB、MCL1、GPR35、POLB、TYR、SRD5A2、PTGS1、PTGS2、COMT、AKR1C3、RARG、RARB、MMP9、MMP1、MMP2、MMP8、BCL2L1、SQLE、TTR、TYMS、ESR1、IGF1R、ALK、EGFR、PARP1、PTPRB、MPO、SAE1、SLC6A3、ATIC、ALOX12、EP300、KAT2B、MAOB、CTBP2、LCK、HCAR2、ACHE、TLR4、KMO、FABP4、FABP3、IDO1、ELANE、RARA、CNR2、PTPN6、HSD17B1、PLA2G4B、LAP3、ALDH5A1、ABAT、…	TCMSP
Zarzissine	Adenosine A2a receptor，Carbonic anhydrase II，Carbonic anhydrase XII，Carbonic anhydrase XIV，Carbonic anhydrase IX，6-O-methylguanine-DNA methyltransferase，Carbonic anhydrase I，Acetylcholinesterase，Cyclin-dependent kinase 5/CDK5 activator 1，LIM domain kinase 1，Dual-specificity tyrosine-phosphorylation regulated kinase 1A (by homology)，Epidermal growth factor receptor erbB1，Nischarin，Thymidylate synt…	ADORA2A、CA2、CA12、CA14、CA9、MGMT、CA1、ACHE、CDK5R1 CDK5、LIMK1、DYRK1A、EGFR、NISCH、TYMS、ADORA1、TAAR1、PNP、TLR9、PLAUR、DPP4、METAP2、CCNE1 CDK2、CA7、KAT2B、ADORA2B、KDR、ADORA3、VCAM1、EPAS1、BCHE、HSP90AA1、TLR8、CLK1、EGLN3、PDE4A、TTR、SLC6A3、AOC3	TCMSP
L-Azetidine-2-carboxylic acid*	Egl nine homolog 1，GABA transporter 1，GABA-A receptor; alpha-1/beta-2/gamma-2，GABA A receptor alpha-3/beta-2/gamma-2，GABA A receptor alpha-2/beta-2/gamma-2，GABA-B receptor，GABA receptor rho-1 subunit，GABA transporter 3，GABA transporter 2 (by homology)，Gamma-amino-N-butyrate transaminase，Gamma-butyrobetaine dioxygenase，GABA-B receptor (by homology)，Glutamate receptor ionotropic kainate 1，Glutamate…	EGLN1、SLC6A1、GABRA1 GABRB2 GABRG2、GABRA3 GABRB2 GABRG2、GABRA2 GABRB2 GABRG2、GABBR2 GABBR1、GABRR1、SLC6A11、SLC6A13、ABAT、BBOX1、GABBR1、GRIK1、GRIA1、GRIK5、SLC1A1、GRM4、GRM3、GRIA4、GRM5、GRM8、GRIK2、GRIK3、GRM1、GRM7、GRIA2、GRM6、GRM2、CPT2、ENPEP、ANPEP、SLC6A12、SLC1A2、MME、GBA、REN、DPP7、GAA、ACE、NR1H4、PLA2G2A、PLA2G5、PTGS2、PLA2G4A、SLC5A7、MAN1B1、ITGA2B ITGB3、KISS1R、KDM4E、KDM2A、KDM6B、PHF8、KDM5C、LTA4H、HSD17B3、DPP4、ADORA…	TCMSP
Azetidine-2-carboxylic acid*	Egl nine homolog 1，GABA transporter 1，GABA-A receptor; alpha-1/beta-2/gamma-2，GABA A receptor alpha-3/beta-2/gamma-2，GABA A receptor alpha-2/beta-2/gamma-2，GABA-B receptor，GABA receptor rho-1 subunit，GABA transporter 3，GABA transporter 2 (by homology)，Gamma-amino-N-butyrate transaminase，Gamma-butyrobetaine dioxygenase，GABA-B receptor (by homology)，Glutamate receptor ionotropic kainate 1，Glutamate…	EGLN1、SLC6A1、GABRA1 GABRB2 GABRG2、GABRA3 GABRB2 GABRG2、GABRA2 GABRB2 GABRG2、GABBR2 GABBR1、GABRR1、SLC6A11、SLC6A13、ABAT、BBOX1、GABBR1、GRIK1、GRIA1、GRIK5、SLC1A1、GRM4、GRM3、GRIA4、GRM5、GRM8、GRIK2、GRIK3、GRM1、GRM7、GRIA2、GRM6、GRM2、CPT2、ENPEP、ANPEP、SLC6A12、SLC1A2、MME、GBA、REN、DPP7、GAA、ACE、NR1H4、PLA2G2A、PLA2G5、PTGS2、PLA2G4A、SLC5A7、MAN1B1、ITGA2B ITGB3、KISS1R、KDM4E、KDM2A、KDM6B、PHF8、KDM5C、LTA4H、HSD17B3、DPP4、ADORA…	TCMSP
2,5-Dimethoxybenzoquinone*	Macrophage-expressed gene 1 protein，Dual specificity phosphatase Cdc25B，Phospholipase A2 group IIA，Lysine-specific demethylase 5C，Lysine-specific demethylase 4B，Lysine-specific demethylase 5B，Lysine-specific demethylase 4A，Lysine-specific demethylase 4C，Induced myeloid leukemia cell differentiation protein Mcl-1，Cytochrome P450 2D6，Cytochrome P450 2C9，Cytochrome P450 3A4，Cytochrome P450 2C19，Arac…	MPEG1、CDC25B、PLA2G2A、KDM5C、KDM4B、KDM5B、KDM4A、KDM4C、MCL1、CYP2D6、CYP2C9、CYP3A4、CYP2C19、ALOX5、PADI1、PADI2、PADI3、CA9、PADI4、CASP3、GSK3B、SIRT3、SIRT2、IDO1、TLR9、AOC3、SIGMAR1、TYMS、PIM1、CA12、PIM2、PIM3、CDC7、PTPRC、TYMP、MGLL、NAAA、CES1、PARP1、CES2、ALDH1A1、APEX1、XDH、ALOX15、ABCB1、CYP2A6、DNMT1、ACHE、ESR2、DNMT3L DNMT3A、DUSP1、DUSP3、CTNNB1、CHRM3、TRPA1、CHRM1、CDK5R1 CDK5、CASP4、CASP9、CASP6、CASP7、XIAP、CA2、MAP2K1、CCNB3 CDK…	TCMSP
p-Coumaric acid methyl ester	Carbonic anhydrase II，Carbonic anhydrase VII，Carbonic anhydrase I，Carbonic anhydrase XII，Carbonic anhydrase XIV，Carbonic anhydrase IX，Estrogen receptor beta，Carbonic anhydrase III，Aldose reductase，Carbonic anhydrase IV，Carbonic anhydrase VB，Carbonic anhydrase VA，Carbonic anhydrase VI，Monoamine oxidase B，Matrix metalloproteinase 2，Aldo-keto reductase family 1 member B10，Arachidonate 5-lipoxygenase…	CA2、CA7、CA1、CA12、CA14、CA9、ESR2、CA3、AKR1B1、CA4、CA5B、CA5A、CA6、MAOB、MMP2、AKR1B10、ALOX5、CA13、MMP9、MMP1、MIF、DAO、PTPN1、TLR4、CBFB、AKR1C3、ALDH5A1、ABAT、EGFR、FADS1、AKR1C4、AKR1C2、ACHE、ALPG、PLAA、PTGS1、SLC6A2、DYRK1A、DYRK1B、ERN1、CYP11B2、SLC16A1、ESR1、CES2、MB、ASF1A、ALPL、CDK5R1 CDK5、KDM1A、CYP1A2、PARP1、FGFR1、ILK、TNKS2、TNKS、JAK3、JAK2、PIM1、AURKB、ROCK2、TMIGD3、QDPR、LCK、PDPK1、CETP、CHRNA3 CHRNB4、NAT1、BCHE、TTR、F3、PDE2A、K…	TCMSP
3-amino-2-naphthoic acid	Carbonic anhydrase II，Carbonic anhydrase I，D-amino-acid oxidase，Carbonic anhydrase XII，Carbonic anhydrase IX，Monoamine oxidase B，Kynurenine 3-monooxygenase，Calpain 2，Calpain 1，C-C chemokine receptor type 2，Aldo-keto-reductase family 1 member C3，Aldo-keto reductase family 1 member C2，Peroxisome proliferator-activated receptor alpha (by homology)，Carboxypeptidase B2 isoform A，Carboxypeptidase N, ca…	CA2、CA1、DAO、CA12、CA9、MAOB、KMO、CAPN2、CAPN1、CCR2、AKR1C3、AKR1C2、PPARA、CPB2、CPN1、SLCO1B1、KDM5C、GRIK1、NOTUM、HCAR2、HCAR3、DDO、FDPS、SLC16A1、GRK2、CHRNA4 CHRNB2、PTGDR2、KDM2A、ITGAL ICAM1 ITGB2、SORT1、PTPRC、PARP2、BBOX1、FYN、LCK、CPA3、FBP1、PTPRG、RPA1、PTGDR、ERCC5、FEN1、CA7、CA14、CA4、CA5B、CA5A、CA13、CPA1、HAO2、PLEC、MMP13、MMP12、MMP8、TDP1、EGLN3、TDO2、ALPL、MIF、CXCL8、CXCR1、MKNK2、MKNK1、HSPA1A、CCNC CDK8、MAP3K8、MAP2K1、ACE、MME…	TCMSP
α-Hydroxycinnamic Acid*	Carbonic anhydrase II，Carbonic anhydrase I，Carbonic anhydrase XII，Carbonic anhydrase IX，Hydroxycarboxylic acid receptor 2，D-amino-acid oxidase，Toll-like receptor 4 (by homology)，C-terminal-binding protein 2，Aldose reductase，Transient receptor potential cation channel subfamily A member 1，Carbonic anhydrase VI，Arachidonate 5-lipoxygenase，Lysine-specific demethylase 4D-like，Lysine-specific demethyl…	CA2、CA1、CA12、CA9、HCAR2、DAO、TLR4、CTBP2、AKR1B1、TRPA1、CA6、ALOX5、KDM4E、KDM3A、KDM6B、FTO、KDM4A、KDM4C、CA7、ESR2、CA3、CA14、CA4、CA5B、CA5A、NGFR、AKR1B10、EGFR、CPA1、ALPL、CAPN2、CAPN1、IDO1、KDM2A、TPMT、DPP4、APEX1、MMP8、MMP9、MMP1、MMP2、PTGER3、ESR1、PGR、F3、EIF2AK2、GPR17、FBP1、PTPN2、AKR1C1、PTPN1、KMO、PTGER4、PTGER2、PTGS2、DBF4 CDC7、ENPEP、HSD11B1、GSK3B、BACE1、TLR9、MGLL、SLC16A1、PTPRB、CTNNB1、HDAC2、FOLH1、PIN1、TYMP、TBXAS1、HPRT1、PA…	TCMSP
Caffeic acid	Carbonic anhydrase II，Arachidonate 5-lipoxygenase，Carbonic anhydrase VII，Carbonic anhydrase I，Carbonic anhydrase VI，Matrix metalloproteinase 9，Carbonic anhydrase XII，Matrix metalloproteinase 1，Matrix metalloproteinase 2，Protein-tyrosine phosphatase 1B，Carbonic anhydrase XIV，Carbonic anhydrase IX，Carbonic anhydrase VB，Carbonic anhydrase VA，Carbonic anhydrase III，Aldose reductase，Estrogen receptor …	CA2、ALOX5、CA7、CA1、CA6、MMP9、CA12、MMP1、MMP2、PTPN1、CA14、CA9、CA5B、CA5A、CA3、AKR1B1、ESR2、CA4、AKR1B10、HCAR2、CA13、MIF、NQO2、TLR4、ERBB2、ESR1、SLC6A2、MAPK1、AKR1C4、SYK、APP、FYN、LCK、NGFR、EGFR、TPMT、CTBP2、MAOB、PIK3CB、CYP1A2、CYP2C9、CYP3A4、CYP2C19、PIK3CA、PTGS1、ELANE、F3、HSD11B1、KDM4E、KDM4A、NFE2L2、STAT3、PRKCQ、PTGS2、RELA、KDM3A、KDM6B、FTO、KDM4C、MMP8、AKR1C2、MET、CCNE1 CDK2、TUBB1、PTK2B、DBF4 CDC7、LAP3、PTGDR2、F2、KMO、KDM2A、PG…	TCMSP
Phthalic anhydride	Thymidylate synthase，Carbonic anhydrase I，Carbonic anhydrase IX，Estrogen receptor beta，Transient receptor potential cation channel subfamily A member 1，Butyrylcholinesterase，Acyl coenzyme A:cholesterol acyltransferase，Carboxylesterase 2，D-amino-acid oxidase，Cytochrome P450 19A1，Monoamine oxidase B，Serotonin transporter，Dopamine transporter，Protein kinase C delta，Protein kinase C alpha，Monoamine o…	TYMS、CA1、CA9、ESR2、TRPA1、BCHE、CES1、CES2、DAO、CYP19A1、MAOB、SLC6A4、SLC6A3、PRKCD、PRKCA、MAOA、ACHE、FYN、ESR1、CYP2A6、SQLE、IGF1R、AURKB、SRC、PTK2、KDR、MET、NEK2、ALK、AXL、CA2、CA7、CA12、CA14、KCNK2、CYP11B1、DNMT1、DNMT3L DNMT3A、IDO1、MGLL、PTPRC、KLKB1、F2、PLAU、CYP11B2、PHLPP2、CASP3、NOS1、NOS2、NOS3、TERT、CCNE1 CDK2、METAP2、GSK3B、KCNJ1、KCNH2、LIMK1、FABP4、FABP3、NISCH、FUT7、EGFR、ADRA1D、CTRB1、MCL1、WDR5、ALOX5、ADRA2B、PTGS1、CYP17A1、H…	TCMSP
4-Hydroxyquinoline	Carbonic anhydrase I，Cytochrome P450 1A2，Tankyrase-2，Tankyrase-1，Carbonic anhydrase VII，Carbonic anhydrase XII，Carbonic anhydrase XIV，Carbonic anhydrase IX，Carbonic anhydrase III，Carbonic anhydrase VI，Carbonic anhydrase IV，Carbonic anhydrase XIII，Carbonic anhydrase VB，Carbonic anhydrase VA，Poly [ADP-ribose] polymerase-1，Carbonic anhydrase II，Muscarinic acetylcholine receptor M1 (by homology)，Kine…	CA1、CYP1A2、TNKS2、TNKS、CA7、CA12、CA14、CA9、CA3、CA6、CA4、CA13、CA5B、CA5A、PARP1、CA2、CHRM1、KIF11、ADH1A、BRD9、MCL1、CCND1 CDK4、GSK3B、HTR3A、ADH1B、MGLL、CHRM4、CHRNA4 CHRNB2、CHRM5、CHRM2、CHRM3、TGM2、KAT2B、FEN1、MAPK14、CDK5R1 CDK5、MAP3K11、MAP3K9、PRKCB、CCR1、CCR5、CCR8、TYMS、ADH1C、HDAC8、METAP1、CTSK、HRH1、PLK1、CTSV、CTSL、TPO、MPO、CYP19A1、BCL2A1、F13A1、DAO、DDO、CYP11B1、SLC6A3、CYP11B2、RGS4、MAOA、ACHE、TRPA1、MALT1、DRD2、PARP10、HPG…	TCMSP
3-hydroxybenzaldehyde	Serine/threonine-protein kinase/endoribonuclease IRE1，Carbonic anhydrase II，Poly [ADP-ribose] polymerase-1，Carbonic anhydrase VI，Carbonic anhydrase IX，Carbonic anhydrase IV，Carbonic anhydrase I，Carbonic anhydrase XII，Leukocyte common antigen，Indoleamine 2,3-dioxygenase，Dual specificity phosphatase Cdc25B，Dual specificty protein kinase CLK1，Dual specificity tyrosine-phosphorylation-regulated kinas…	ERN1、CA2、PARP1、CA6、CA9、CA4、CA1、CA12、PTPRC、IDO1、CDC25B、CLK1、DYRK1B、HDAC6、HDAC2、CA3、FUT7、CA5B、CA7、CA14、PTPN22、ALB、KDM4E、LDHA、LDHB、EP300、COMT、HDAC3、ACHE、ALPG、PLAA、CA13、DAO、TTR、FASN、AKR1C3、PIM1、PIM3、EGFR、DYRK1A、ESR1、ESR2、PTGS1、HSD17B2、HSD17B1、TRPA1、CHRM1、BCL2L1、SQLE、TGM2、ADORA1、TYR、MB、HTR2B、GPR35、MAOB、DUSP1、MKNK1、AOC3、CA5A、STS、HCAR2、CYP19A1、CHRNA7、HMOX1、CDK5R1 CDK5、CDK2 CCNA1 CCNA2、CDK9 CCNT1、VCAM1、B…	TCMSP
Homogentisic acid	Aldose reductase，14-3-3 protein gamma，G protein-coupled receptor 44，Aldo-keto-reductase family 1 member C3，Thiopurine S-methyltransferase，Matrix metalloproteinase 9，Matrix metalloproteinase 1，Matrix metalloproteinase 2，Cannabinoid receptor 1，Cannabinoid receptor 2，Leucine aminopeptidase，Carbonic anhydrase III，Carbonic anhydrase XIII (by homology)，Fructose-1,6-bisphosphatase，Kynurenine 3-monooxyge…	AKR1B1、YWHAG、PTGDR2、AKR1C3、TPMT、MMP9、MMP1、MMP2、CNR1、CNR2、LAP3、CA3、CA13、FBP1、KMO、CA2、KDM4A、SLC13A5、MIF、ECE1、KDM3A、KDM6B、FTO、KDM4C、GABRA1 GABRB2 GABRG2、PTGS1、PTGS2、CXCL8、SLC22A6、HTR2B、GABRB3 GABRG2 GABRA1、SLC6A2、HTR2C、MMP8、KDM2A、MME、ACE、NGFR、TRPA1、FUCA1、KCNN4、CACNA2D1、AKR1C2、PLA2G4B、FOLH1、ESR1、DPP4、ALB、TYR、OGA、PTGES、GPR17、GPR35、ITGAL ICAM1 ITGB2、AMPD3、CPA1、THRA、THRB、LDHA、LDHB、AHCY、CASP3、DTYMK、CTBP2…	TCMSP
Nicotinic acid (Vitamin B3)	Hydroxycarboxylic acid receptor 2，D-aspartate oxidase，NAD-dependent deacetylase sirtuin 3，NAD-dependent deacetylase sirtuin 2，Solute carrier family 22 member 6 (by homology)，Tyrosine-protein kinase FYN，Tyrosine-protein kinase LCK，Protein-tyrosine phosphatase 1B，Prolyl 4-hydroxylase subunit alpha-1，Toll-like receptor 4 (by homology)，Egl nine homolog 3，Cytochrome P450 19A1，Cytochrome P450 11B2，Alph…	HCAR2、DDO、SIRT3、SIRT2、SLC22A6、FYN、LCK、PTPN1、P4HA1、TLR4、EGLN3、CYP19A1、CYP11B2、FUCA1、PARP1、HAAO、ERN1、PIM3、P4HTM、NOS2、NOS3、CYP11B1、CYP3A4、NOS1、PIM2、CPA1、FEN1、IKBKB、CYP17A1、PIM1、DAO、TOP2A、RAF1、IMPDH2、CYP2A6、GRM5、CPA3、CPB2、GABRA1 GABRB2 GABRG2、ERCC5、HSD11B1、KIF11、SRD5A2、CHRNA4 CHRNB2、GABRA3 GABRB2 GABRG2、FOLH1、CA12、CA9、JAK2、CA2、DHODH、AKR1B1、PSEN2 PSENEN NCSTN APH1A PSEN1 APH1B、HDAC3、HDAC2、HDAC1、SGK1、P…	TCMSP
D-Pantothenic Acid	Bifunctional protein NCOAT，Glutamate carboxypeptidase II，Aldose reductase，Fructose-1,6-bisphosphatase，Solute carrier family 13 member 5，Endothelin-converting enzyme 1，Carbonic anhydrase I，Carbonic anhydrase XII，Carbonic anhydrase IX，Mannose-6-phosphate isomerase，Interleukin-8 receptor B，DNA (cytosine-5)-methyltransferase 3B，Group X secretory phospholipase A2，Glycogen synthase kinase-3 beta，AMP de…	OGA、FOLH1、AKR1B1、FBP1、SLC13A5、ECE1、CA1、CA12、CA9、MPI、CXCR2、DNMT3B、PLA2G10、GSK3B、AMPD3、ITGA2B ITGB3、CASP3、KMO、FYN、LCK、NAALAD2、ACLY、MME、GRIA1、HMGCR、EGFR、SLC15A1、SELL、SELP、CNR1、CNR2、GRIK2、NEU3、KDR、GRK6、PPP1CA、FAAH、FDFT1、EGLN1、PLA2G2A、CPT1A、CPT2、CPB1、CPB2、GSR、PTPN1、ADA、PARP10、MMP13、PARP1、MMP12、ADORA1、GBA、GBA2、ACHE、PIN1、KYNU、SLC1A2、PIM1、PIM2、NEU2、DLG4、CPN1、MAPK8、ERBB2、AKT1、PTGDR2、CSNK2A1、AKR1C3、DNPEP、E…	TCMSP
Eucalyptin (5-Hydroxy-7,4'-dimethoxy-6,8-dimethylflavone)	ATP-binding cassette sub-family G member 2，P-glycoprotein 1，Delta opioid receptor，Acetylcholinesterase，Arachidonate 5-lipoxygenase，Tyrosine-protein kinase SYK，Estradiol 17-beta-dehydrogenase 1，Beta-secretase 1，Aldose reductase，Adenosine A1 receptor (by homology)，Adenosine A3 receptor，Cytochrome P450 19A1，Estrogen receptor alpha，Arachidonate 15-lipoxygenase，Aldo-keto reductase family 1 member B10，…	ABCG2、ABCB1、OPRD1、ACHE、ALOX5、SYK、HSD17B1、BACE1、AKR1B1、ADORA1、ADORA3、CYP19A1、ESR1、ALOX15、AKR1B10、ADORA2A、ESR2、APP、MAOA、PTPN1、KIT、PTGS2、NAE1、CYP1B1、PIM1、FLT3、CSNK2A1、HSD17B2、PLG、ABCC1、CA2、CA1、CA9、MMP12、PTPRS、AMY1A、GRK6、MMP9、CCNB3 CDK1 CCNB1 CCNB2、GSK3B、CA7、CA12、CBR1、OPRM1、LCK、PARP1、MMP2、NOX4、BCHE、GLO1、ARG1、CDK5R1 CDK5、CDK1、KDM4E、DRD3、AURKB、TERT、TNKS2、TNKS、AHR、CFTR、CA4、AR、MMP3、MCL1、SIGMAR1、CDK2、PGF、…	TCMSP
2-Mercaptobenzothiazole	Dopamine D2 receptor (by homology)，Dopamine transporter (by homology)，Serotonin transporter (by homology)，Sigma opioid receptor (by homology)，Indoleamine 2,3-dioxygenase，Urokinase plasminogen activator surface receptor，Ribonuclease H1，Gamma-butyrobetaine dioxygenase，15-hydroxyprostaglandin dehydrogenase [NAD+]，PI4-kinase beta subunit，PI4-kinase alpha subunit，Norepinephrine transporter，Alpha-2a ad…	DRD2、SLC6A3、SLC6A4、SIGMAR1、IDO1、PLAUR、RNASEH1、BBOX1、HPGD、PI4KB、PI4KA、SLC6A2、ADRA2A、ADRA2C、ADRA2B、DRD1、CA2、CA7、OPRM1、DRD3、OPRK1、ADORA3、CA1、HTR6、CCR2、MC5R、ILK、APP、PIK3CD、PIK3CB、PARP1、TNKS2、TNKS、PARP2、NR4A1、ESR2、PIK3CG、CASP3、CASP6、CASP7、CASP8、CASP2、PTPRG、HTR1A、HTR2A、HTR7、GRM5、PIP5K1C、PIK3CA、CA6、CA14、CA4、CA5B、CA5A、CA12、CA9、INSR、MPI、PGR	TCMSP
Putrescine	Carbonic anhydrase VII，Carbonic anhydrase III，Carbonic anhydrase VI，Carbonic anhydrase XII，Carbonic anhydrase XIV，Carbonic anhydrase IX，Carbonic anhydrase IV，Carbonic anhydrase VB，Carbonic anhydrase VA，Carbonic anhydrase XIII (by homology)，Ornithine decarboxylase (by homology)，Dynamin-1，N-acylsphingosine-amidohydrolase (by homology)，Neuronal acetylcholine receptor protein alpha-7 subunit，Polyamin…	CA7、CA3、CA6、CA12、CA14、CA9、CA4、CA5B、CA5A、CA13、ODC1、DNM1、NAAA、CHRNA7、PAOX、PNMT、SLC22A2、SLC47A1、GRIN1 GRIN2B、GRIN2A GRIN1、GRIN1、SIGMAR1、NOS2、ENPEP、NISCH、LAP3、AMD1、ARG1、ARG2、CAT、EGF、GHR、LYZ、MAOA、MAOB、NFKB1、OAT、ODC1、OXTR、PGR、POMC、PRSS1、RELA、SMS、TGM2、TLR2、TNF、CCND3、C5AR1、ADC、AGMAT、PRSS3、QPRT、SMOX、SRM、VEGFB、GH2	TCMSP
1-Methylhistamine	Histamine H3 receptor，Histamine H4 receptor，Histamine H2 receptor，Histamine H1 receptor，Diamine oxidase，Amine oxidase, copper containing，Neurokinin 1 receptor (by homology)，Aminopeptidase N，Serotonin 1a (5-HT1a) receptor，Cytochrome P450 2A6，Neuronal acetylcholine receptor protein alpha-7 subunit，Trace amine-associated receptor 1，Dipeptidyl peptidase IV，Norepinephrine transporter，Serotonin transpo…	HRH3、HRH4、HRH2、HRH1、AOC1、AOC3、TACR1、ANPEP、HTR1A、CYP2A6、CHRNA7、TAAR1、DPP4、SLC6A2、SLC6A4、SLC6A3、MAOB、CHRNA4 CHRNB2、CHRM1、CHRNA4、DRD2、DRD3、HTR2B、HTR4、HTR1B、HTR1D、DRD1、HTR1E、HTR2A、HTR2C、ADORA3、HTR7、HTR6、HTR5A、LAP3、CHRNA3 CHRNB4、PARP1、PLD1、QDPR、AADAT、KAT2B、CTSC、PNMT、TRPA1、CHRNB1 CHRNA1 CHRNG CHRND、CHRNB4 CHRNA4、SIGMAR1、ADRA2A、ADRA2C、MAOA、CHRNA1、KYAT3、CHKA、CHRM5、CHRM2、KDM1A、ADRB1、OPRM1、DRD4、MPO、OXTR、CA…	TCMSP
5,7-Dimethoxycoumarin (Limettin)(Citropten)	Carbonic anhydrase VII，Carbonic anhydrase I，Carbonic anhydrase XII，Carbonic anhydrase IX，Carbonic anhydrase XIII，Carbonic anhydrase XIV，Carbonic anhydrase VI，Carbonic anhydrase IV，Carbonic anhydrase VA，Carbonic anhydrase VB，Carbonic anhydrase II，Monoamine oxidase A，Arachidonate 5-lipoxygenase，Carbonyl reductase [NADPH] 1，DNA-(apurinic or apyrimidinic site) lyase，Epidermal growth factor receptor e…	CA7、CA1、CA12、CA9、CA13、CA14、CA6、CA4、CA5A、CA5B、CA2、MAOA、ALOX5、CBR1、APEX1、EGFR、CA3、AKR1C1、NQO2、XDH、PARP1、SRD5A1、MAOB、TGM2、SRC、ADAMTS5、GSK3B、QTRT1、TYMP、MGLL、MAPK8、MAPK9、GRM5、JAK2、KCNN1、KCNN3、KCNN2、CDC7、ALDH1A1、PDE4A、TYK2、KDM4C、ESR2、PDE5A、PDE3A、MAPK14、PDE3B、PIM2、MAP3K14、NOTUM、GABRA5、IGF1R、CHEK1、ACHE、AKR1B1、TAAR1、GPR35、PLK4、SQLE、NAAA、ERBB2、JAK1、PDE4D、GRM4、CSNK1A1、CSNK1D、PTPRC、HIPK2、CES1、MAPK10、CES2、AUR…	TCMSP
Cadaverine	Carbonic anhydrase VII，Carbonic anhydrase III，Carbonic anhydrase VI，Carbonic anhydrase XII，Carbonic anhydrase XIV，Carbonic anhydrase IX，Carbonic anhydrase IV，Carbonic anhydrase VB，Carbonic anhydrase VA，Carbonic anhydrase XIII (by homology)，Ornithine decarboxylase (by homology)，Dynamin-1，N-acylsphingosine-amidohydrolase (by homology)，Carbonic anhydrase II，Carbonic anhydrase I，Solute carrier family…	CA7、CA3、CA6、CA12、CA14、CA9、CA4、CA5B、CA5A、CA13、ODC1、DNM1、NAAA、CA2、CA1、SLC22A2、SLC47A1、GRIN1 GRIN2B、GRIN2A GRIN1、GRIN1、SIGMAR1、NISCH、PNMT、CHRNA7、NOS1、DPP7、ACHE、HRH3、LAP3、HRH4、HTR6、ANPEP、SLC5A7、PAOX、NOS2、LYZ、SMS、SMOX	TCMSP
4-Hydroxybenzoic acid	Carbonic anhydrase II，Carbonic anhydrase VII，Carbonic anhydrase I，Carbonic anhydrase III，Carbonic anhydrase VI，Carbonic anhydrase XII，Carbonic anhydrase XIV，Carbonic anhydrase IX，Carbonic anhydrase IV，Carbonic anhydrase VB，Carbonic anhydrase VA，Carbonic anhydrase XIII (by homology)，Alpha-(1,3)-fucosyltransferase 7，Steroid 5-alpha-reductase 2，D-amino-acid oxidase，Aldo-keto reductase family 1 membe…	CA2、CA7、CA1、CA3、CA6、CA12、CA14、CA9、CA4、CA5B、CA5A、CA13、FUT7、SRD5A2、DAO、AKR1C2、AKR1C1、SQLE、HDAC6、HDAC8、ERN1、ESR2、LDHA、LDHB、ESR1、TTR、COMT、ELANE、AKR1C3、RARG、RARB、MAOB、MCL1、IGF1R、ALK、SERPINE1、BCL2L1、ACHE、GPR35、TYMS、ALB、ALDH5A1、TYR、ABAT、PLA2G4B、DPP4、POLB、PARP1、HTR3A、HSD17B1、MMP9、MMP1、MMP2、MMP8、TLR4、PTGS1、PTGS2、FYN、LCK、RARA、PTPRB、LAP3、FABP4、FABP3、CES2、PIN1、ATIC、ALOX12、HCAR2、FBP1、PTPRC、PLA2G4A、EGFR、AURKB、…	TCMSP
Blumenol C	Sigma opioid receptor，Cytochrome P450 19A1，Androgen Receptor，11-beta-hydroxysteroid dehydrogenase 2，11-beta-hydroxysteroid dehydrogenase 1，Glucocorticoid receptor，Corticosteroid binding globulin，Testis-specific androgen-binding protein，Dopamine transporter，Adenosine A3 receptor，MAP kinase ERK1，Progesterone receptor，Protein kinase C eta，Protein-tyrosine phosphatase 2C，Aldo-keto reductase family 1 …	SIGMAR1、CYP19A1、AR、HSD11B2、HSD11B1、NR3C1、SERPINA6、SHBG、SLC6A3、ADORA3、MAPK3、PGR、PRKCH、PTPN11、AKR1B10、CYP17A1、NPC1L1、NR3C2、BACE1、PTGES、IDO1、PTPN2、RORA、ESR2、ALOX5、NOS2、CDC25A、BCHE、POLB、FNTA FNTB、ESR1、PTPN6、FABP4、FABP3、FABP5、FABP1、HSD17B2、NR1H3、CES2、PTPN1、DRD2、HSD17B3、SCD、NR1I3、SLC6A4、SRD5A2、CYP51A1、HMGCR、CES1、CA4、SRD5A1、TERT、PPARG、PTPRF、PLA2G1B、ACP1、TRPM8、FFAR1、PTGS1、TNF、ATP12A、FDFT1、CNR1、TYMS、EGFR、…	TCMSP
Crenatine	Cyclin-dependent kinase 5/CDK5 activator 1，Trace amine-associated receptor 1 (by homology)，Metabotropic glutamate receptor 5，Sulfonylurea receptor 2，Sulfonylurea receptor 2, Kir6.2，CDK9/cyclin T1，Tyrosine-protein kinase JAK2，Cyclin-dependent kinase 1/cyclin B，Melanocortin receptor 4，Glycogen synthase kinase-3 beta，Metabotropic glutamate receptor 4，Cyclophilin A，Monoamine oxidase A，Phosphodiestera…	CDK5R1 CDK5、TAAR1、GRM5、ABCC9、KCNJ11 ABCC9、CDK9 CCNT1、JAK2、CCNB3 CDK1 CCNB1 CCNB2、MC4R、GSK3B、GRM4、PPIA、MAOA、PDE7A、CACNA1C、EGLN3、TSPO、PDE8B、KCNA5、LCK、SLC6A2、HTR6、SYK、TNKS2、ELANE、PTGDR、PDE9A、ACE、LRRK2、ALDH2、ALDH1A1、FNTA FNTB、JAK3、GRM2、USP10、USP13、CDK1 CCNB1、CDK2 CCNA1 CCNA2、MAPK1、MKNK1、TYK2、CA1、ABCG2、PIM3、TNKS、IDH1、BRAF、TNNI3K、DDX3X、ADORA2B、ALOX15、CES1、NISCH、FLT1、ALDH3A1、ADRA2C、LIPE、HTT、ADRA2A、ADRA2…	TCMSP
2,19-Dihydroxy-3-oxours-12-en-28-oic acid	Protein-tyrosine phosphatase 1B，CD81 antigen，11-beta-hydroxysteroid dehydrogenase 1，T-cell protein-tyrosine phosphatase，DNA polymerase beta，Aldo-keto reductase family 1 member B10，Nuclear receptor ROR-gamma，Receptor-type tyrosine-protein phosphatase F (LAR)，Low molecular weight phosphotyrosine protein phosphatase，Dual specificity phosphatase Cdc25B，Prostanoid EP2 receptor (by homology)，Phospholip…	PTPN1、CD81、HSD11B1、PTPN2、POLB、AKR1B10、RORC、PTPRF、ACP1、CDC25B、PTGER2、PLA2G1B、PDE4D、G6PD、CYP19A1、PTGER4、PTGIR、ESR2、PTGER1、FNTA FNTB、NOS2、PGR、NR3C1、CES2、PPARG、CDC25A、NR1H3、LTB4R、FDFT1、PTGES、FABP1、SHBG、PPARA、CYP17A1、PTGS2、BACE1、PPARD、SCD、AMPD2、PTPN6、SERPINA6、MMP3、MMP1、MMP2、PREP、FABP4、PTGER3、AGTR1、PTGDR2、FAAH、EDNRB、EDNRA、NPC1L1、RORA、HMGCR、SLC6A4、MDM2、MME、TNF、S1PR2、MAPK3、ITGB1 ITGA4、THRA、THRB、ADAMTS5、M…	TCMSP
N-Oleoylethanolamine	Cannabinoid receptor 1，Peroxisome proliferator-activated receptor alpha，Vanilloid receptor，Glucose-dependent insulinotropic receptor，Cannabinoid receptor 2，Anandamide amidohydrolase，11-beta-hydroxysteroid dehydrogenase 2 (by homology)，Epoxide hydratase，Niemann-Pick C1-like protein 1，Steroid 5-alpha-reductase 2，Protein kinase C alpha，Sphingosine 1-phosphate receptor Edg-3，Sphingosine 1-phosphate r…	CNR1、PPARA、TRPV1、GPR119、CNR2、FAAH、HSD11B2、EPHX2、NPC1L1、SRD5A2、PRKCA、S1PR3、S1PR1、NR1H3、FASN、ACACB、ACE、PFKFB3、AVPR2、AVPR1A、BACE2、HSD17B3、PRKCG、PRKCB、PRKCE、SRD5A1、IKBKE、TBK1、HSP90AA1、GNRHR、BCHE、HSD11B1、SPHK2、LPAR1、CD274、ACHE、NR1H4、PLA2G5、ENPP2、DRD2、HTR2A、TYMS、MET、BRAF、MAPK1、LPAR2、FNTA FNTB、MGLL、MCHR1、HTR4、CTSK、SCNN1A、CCNT1、CXCR3、RORC、OPRM1、OPRD1、CDC25B、F10、PABPC1、PREP、PTPN1、PSEN2 PSENEN NCSTN APH1A …	TCMSP
Damascenone	Cytochrome P450 19A1，Arachidonate 15-lipoxygenase，Arachidonate 12-lipoxygenase，Transient receptor potential cation channel subfamily A member 1，Acyl coenzyme A:cholesterol acyltransferase，Mannose-6-phosphate isomerase，Carboxylesterase 2，Alcohol dehydrogenase alpha chain，Muscarinic acetylcholine receptor M2，Muscarinic acetylcholine receptor M1，Alcohol dehydrogenase gamma chain，Androgen Receptor，Ne…	CYP19A1、ALOX15、ALOX12、TRPA1、CES1、MPI、CES2、ADH1A、CHRM2、CHRM1、ADH1C、AR、CHRNA4 CHRNB2、ADORA1、ADORA2A、ADORA3、HTR7、GRM5、EPHX2、CTSK、TRPV1、PPARG、MAOB、CTSL、CTSB、KAT2B、SHBG、MPO、PDE7A、P2RX7、TYMS、CHRM3、ACE、FLT3、GSK3B、GLI2、GLI1、CA2、CA1、PARP1、IDO1、TDO2、RARG、RARB、RARA、CYP11B1、MTNR1A、MTNR1B、CYP11B2、RXRG、RXRA、DRD4、PPARA、PABPC1、GABRB3 GABRG2 GABRA5、EPHX1、CHRM4、CHRM5、SLC6A2、PIN1、SLC6A4、BRD9、PREP、TBXAS1、NQO2、HPGDS、…	TCMSP
Syringic acid	Carbonic anhydrase II，Carbonic anhydrase VII，Carbonic anhydrase I，Carbonic anhydrase III，Carbonic anhydrase VI，Carbonic anhydrase XII，Carbonic anhydrase XIV，Carbonic anhydrase IX，Carbonic anhydrase VA，Carbonic anhydrase IV，Carbonic anhydrase XIII (by homology)，Carbonic anhydrase VB，Alpha-(1,3)-fucosyltransferase 7，Thiopurine S-methyltransferase，Aldo-keto-reductase family 1 member C3，Tubulin beta-…	CA2、CA7、CA1、CA3、CA6、CA12、CA14、CA9、CA5A、CA4、CA13、CA5B、FUT7、TPMT、AKR1C3、TUBB1、POLA1、POLB、SQLE、OGA、FYN、LCK、FBP1、SERPINE1、TTR、KDM4E、KDM4A、KDM3A、KDM2A、KDM6B、FTO、KDM4C、ERN1、NGFR、PTGDR2、KMO、SLC13A5、CPA1、ADA、ITGAL ICAM1 ITGB2、DTYMK、GPR17、ACHE、GRM2、MGAM、GGH、CASP3、SI、CASP6、CASP7、CASP8、CASP2、IGF1R、ALK、PTPRB、MMP9、MMP1、MMP2、MMP8、SLC29A1、ACE、AMPD3、LAP3、REN、PIN1、SLC16A1、PTGES、UGCG、FUCA1、CTNNB1、CNR2、MME、TYMP、CDA…	TCMSP
2-Decanol*	Androgen Receptor，Carbonic anhydrase II，Carbonic anhydrase I，Carbonic anhydrase IV，Testis-specific androgen-binding protein，Estrogen receptor alpha，Estrogen receptor beta，11-beta-hydroxysteroid dehydrogenase 1，Dual specificity phosphatase Cdc25A，Dual specificity phosphatase Cdc25B，G-protein coupled bile acid receptor 1，Sonic hedgehog protein (by homology)，Nuclear receptor subfamily 1 group I memb…	AR、CA2、CA1、CA4、SHBG、ESR1、ESR2、HSD11B1、CDC25A、CDC25B、GPBAR1、SHH、NR1I3、TRPM8、UGT2B7、HMGCR、PTGS2、PSEN2 PSENEN NCSTN APH1A PSEN1 APH1B、JAK3、JAK1、TYK2、KCNH2、PGR、JAK2、KCNA3、CYP17A1、IDO1、NR3C1、NPC1L1、GLUL、CNR1、PRKCG、PRKCH、CCNB3 CDK1 CCNB1 CCNB2、GSK3B、PRKCD、PRKCA、PRKCB、CDK1、PRKCE、PRKCQ、RASGRP1、EPHX1、TRPA1、EPHX2、PER2、CNR2、CYP19A1、TRPV1、POLA1、PIM1、PIM3、CYP11B1、C5AR1、CYP11B2、EGFR、EDNRA、GABRB3 GABRG2 GABRA5、…	TCMSP
Butyl isobutyl phthalate*	Serotonin 6 (5-HT6) receptor，Thrombin，Urokinase-type plasminogen activator，Cytochrome P450 11B2，Cathepsin K，Cathepsin L，Cathepsin (B and K)，Transient receptor potential cation channel subfamily M member 8 (by homology)，Progesterone receptor，Translocator protein (by homology)，Serotonin 2b (5-HT2b) receptor，Thromboxane-A synthase，Alpha-2a adrenergic receptor，Adrenergic receptor alpha-2，Alpha-2b adr…	HTR6、F2、PLAU、CYP11B2、CTSK、CTSL、CTSB、TRPM8、PGR、TSPO、HTR2B、TBXAS1、ADRA2A、ADRA2C、ADRA2B、DRD1、GABRB3 GABRA3 GABRG2、GABRB3 GABRG2 GABRA1、GABRB3 GABRG2 GABRA5、GABRA2 GABRB3 GABRG2、ACHE、SLC6A2、HTR2A、TACR2、DRD3、OPRD1、ADRB3、CYP2D6、CYP2C9、CYP3A4、CYP2C19、GALR3、MEN1、TNKS2、PRKCA、CTSG、TRPA1、PREP、GPR55、ADORA2B、MIF、ADORA1、CHRM5、CES1、CXCR2、CES2、ADAM17、PTGS2、PSMB1、GABRA1、GABRA1 GABRB2 GABRG2、GABRA3 GABRB2 GABRG2、G…	TCMSP
6-Methoxy-2-(2-phenylethyl)chromone	ATP-binding cassette sub-family G member 2，Serotonin 2b (5-HT2b) receptor，Serotonin 3a (5-HT3a) receptor，Monoamine oxidase A，Monoamine oxidase B，Dopamine D2 receptor，Nerve growth factor receptor Trk-A，11-beta-hydroxysteroid dehydrogenase 1，Orexin receptor 2，Orexin receptor 1，Neurokinin 1 receptor，Sigma opioid receptor，Sterol 26-hydroxylase, mitochondrial，Tyrosine-protein kinase JAK2，Quinone reduc…	ABCG2、HTR2B、HTR3A、MAOA、MAOB、DRD2、NTRK1、HSD11B1、HCRTR2、HCRTR1、TACR1、SIGMAR1、CYP27A1、JAK2、NQO2、CYP24A1、NAAA、PSMB5、MAPT、CYP2C19、PARP2、SNCA、DAO、MAPKAPK2、ELANE、FNTA FNTB、PGGT1B FNTA、KCNH2、FGFR1、SLC5A7、EPHX1、DRD1、SLC6A2、HTR2C、ADAMTS5、EPHX2、PTP4A3、CCND1 CDK4、RPS6KB1、AURKA、CTSK、AKR1C3、OPRK1、HDAC6、JAK1、HDAC1、KCNA5、MDM2、CACNA1B、STS、DRD5、DRD4、DRD3、PDE4B、HSD17B2、PDE10A、FLT4、TUBB3、ICAM1、VCAM1、SELE、BCHE、MAPK14…	TCMSP
Salidroside	Tyrosinase，Carbonic anhydrase II，Carbonic anhydrase VII，Carbonic anhydrase I，Carbonic anhydrase III，Carbonic anhydrase XII，Carbonic anhydrase XIV，Carbonic anhydrase IX，Carbonic anhydrase IV，Carbonic anhydrase VA，Carbonic anhydrase VI，Adenosine kinase，Adenosine deaminase，Adenosine A2a receptor (by homology)，Aldo-keto-reductase family 1 member C3，Adenosine A3 receptor，Purine nucleoside phosphorylas…	TYR、CA2、CA7、CA1、CA3、CA12、CA14、CA9、CA4、CA5A、CA6、ADK、ADA、ADORA2A、AKR1C3、ADORA3、PNP、TYMP、CDA、P2RX3、ATIC、GSK3B、ALOX12、PYGL、HRAS、SLC5A2、MCL1、CDC25B、HSPA8、AHCY、GRK1、ESR2、MAPK1、GAPDH、ADORA2B、GBA、PFKFB3、VEGFA、FGF1、FGF2、HPSE、FUCA1、IDO1、IGFBP3、FOLH1、CDK2 CCNA1 CCNA2、DHODH、NGFR、SLC5A1、HSPA5、PRKCG、PRKCD、PRKCB、PRKCE、PRKCH、PRKCQ、MGAM、TREH、DAO、CA13、SLC28A3、OGA、GAA、ERN1、HK2、HK1、MMP3、DPP4、MMP9、MMP1、ADAM17、SSTR5、S…	TCMSP
Doitungbiphenyl A	Dual specificity protein phosphatase 3，Thymidylate synthase，Insulin-like growth factor I receptor，Dual-specificity tyrosine-phosphorylation regulated kinase 1A (by homology)，Dual specificty protein kinase CLK1，Dual specificity tyrosine-phosphorylation-regulated kinase 1B，Epidermal growth factor receptor erbB1，Androgen Receptor (by homology)，Butyrylcholinesterase，Tyrosine-protein kinase SRC，Arachi…	DUSP3、TYMS、IGF1R、DYRK1A、CLK1、DYRK1B、EGFR、AR、BCHE、SRC、ALOX12、CYP19A1、DHFR、HSD17B2、HSD17B1、NR3C1、TTR、MMP9、MMP1、DRD2、LTB4R、GSK3B、PTPN1、KIF11、BRAF、EPHB4、CHEK1、CYP11B1、CYP11B2、CYP17A1、INSR、CAPN1、RAF1、CA2、CA7、CA1、CA14、CA9、HTR2B、RPS6KA3、HSD11B1、HSP90AB1、AURKA、FYN、CDK5R1 CDK5、EPHA2、YES1、BLK、LCK、SYK、CSK、EPHB2、PLA2G2A、BMX、LYN、EPHA5、EPHA4、TXK、FGR、EPHA6、PTK6、EPHB3、EPHA3、BTK、TYRO3、COQ8B、EPHA1、ERBB2、ESRRA、ESRR…	TCMSP
Pimaric acid*	Peroxisome proliferator-activated receptor gamma，Cyclooxygenase-1，T-cell protein-tyrosine phosphatase，11-beta-hydroxysteroid dehydrogenase 1，Peroxisome proliferator-activated receptor alpha，Peroxisome proliferator-activated receptor delta，Fatty acid binding protein adipocyte，Protein-tyrosine phosphatase 1B，Prostaglandin E synthase，Free fatty acid receptor 1，Protein-tyrosine phosphatase 1C，DNA pol…	PPARG、PTGS1、PTPN2、HSD11B1、PPARA、PPARD、FABP4、PTPN1、PTGES、FFAR1、PTPN6、POLB、NR1H3、FABP3、CDC25B、CES2、PREP、SCD、ALOX5、CDC25A、FABP5、SRD5A2、ACP1、AKR1B10、FABP1、CNR1、PTGS2、LTB4R、CD81、PRKCH、PTPN11、HMGCR、SERPINA6、SHBG、G6PD、CYP51A1、PDE4D、ESR2、FNTA FNTB、NPC1L1、SIGMAR1、CYP17A1、FAAH、TERT、NOS2、MAPK3、RORC、TOP1、MDM2、BCHE、BACE1、PLA2G1B、HSD11B2、PTGES2、TP53、TOP2A、NR3C2、PTGDR2、PTGER1、AR、CYP19A1、ACHE、SLC6A2、CYP2C19、SLC2…	TCMSP
2-Methoxy-4-ethenylphenol	Cytochrome P450 1A2，Cytochrome P450 1A1，Cytochrome P450 1B1，Methionine aminopeptidase 2，Nuclear factor NF-kappa-B p65 subunit，Quinone reductase 2，Mannose-6-phosphate isomerase，Carbonic anhydrase I，Carbonic anhydrase XII，Carbonic anhydrase IX，Tubulin beta-3 chain，P-glycoprotein 1，Macrophage migration inhibitory factor，Aryl hydrocarbon receptor，G-protein coupled receptor 84，Proteasome Macropain sub…	CYP1A2、CYP1A1、CYP1B1、METAP2、RELA、NQO2、MPI、CA1、CA12、CA9、TUBB3、ABCB1、MIF、AHR、GPR84、PSMB5、TDO2、SRC、CA2、CA5A、TUBB1、PTGS1、PARP1、VEGFA、EGLN1、NFE2L2、MAPT、DAO、DCTPP1、SRD5A1、PTGS2、CBR1、FADS1、HDAC6、SYK、ERBB2、CHRNA3、CHRNA4、MAOB、ACHE、KDR、TLR7、CA7、CA14、EGFR、CHRNA4 CHRNB2、CYP2C9、CYP3A4、ERN1、EPAS1、GRM5、TYMS、MAOA、AURKA、GRM4、KAT2B、CXCR2、KCNMA1、ADORA1、ADORA2A、DYRK1A、DYRK2、DYRK1B、HTR2B、ADRA2A、ADRA2C、ADRA2B、NISCH、AD…	TCMSP
Histamine	Histamine H2 receptor，Histamine H1 receptor，Histamine H3 receptor，Histamine H4 receptor，Diamine oxidase，Neuronal acetylcholine receptor protein alpha-7 subunit，Amine oxidase, copper containing，Cytochrome P450 2A6，Thrombin，Leucine aminopeptidase，GABA receptor rho-1 subunit，Phenylethanolamine N-methyltransferase，Neuronal acetylcholine receptor; alpha4/beta2，Dopamine D2 receptor (by homology)，Neurok…	HRH2、HRH1、HRH3、HRH4、AOC1、CHRNA7、AOC3、CYP2A6、F2、LAP3、GABRR1、PNMT、CHRNA4 CHRNB2、DRD2、TACR1、DRD4、KDM4E、DRD5、MTNR1A、MTNR1B、DRD1、SLC6A2、DRD3、SLC6A3、ANPEP、HTR2A、SLC6A4、TRPA1、HTR1B、HTR2C、MAOB、AADAT、HTR2B、ADRA2A、HTR4、CHRNA4、ADRA2C、HTR1D、HTR1A、MAOA、CHRM1、HTR1E、CHRM3、ADORA3、HTR7、HTR6、HTR5A、ADRB2、CHRNA3 CHRNB4、QDPR、KYAT3、OXTR、OPRM1、KDM1A、ROCK1、CTSC、KAT2B、CHRNB1 CHRNA1 CHRNG CHRND、SIGMAR1、PLD1、EPHX1、DPP4、AKT…	TCMSP
Dihydroactinidiolide	Potassium-transporting ATPase alpha chain 2，Ribosomal protein S6 kinase alpha 5，Taste receptor type 2 member 31，Cytochrome P450 19A1，Peroxisome proliferator-activated receptor gamma，Androgen Receptor，Protein-tyrosine phosphatase 1B，Dual specificity phosphatase Cdc25A，Dual specificity phosphatase Cdc25B，Programmed cell death protein 4，Tubulin--tyrosine ligase，Phospholipase A2 group 1B，Mineralocort…	ATP12A、RPS6KA5、TAS2R31、CYP19A1、PPARG、AR、PTPN1、CDC25A、CDC25B、PDCD4、TTL、PLA2G1B、NR3C2、PGR、PPARA、PPARD、CDC25C、PRKCA、MAOA、HSD17B2、PLA2G2A、HSD11B2、HCAR2、RASGRP3、HMGCR、IKBKB、BCL2L1、CES2、PPP2CA、EPHX1、IARS、SHBG、CYP2C19、AKR1C3、AKR1C2、AKR1C1、TBXAS1、TYMS、STAT3、IL1B、CHRNA3 CHRNB4、ESR1、ESR2、CA2、PTGS2、F2RL1、PDE4D、CYP11B2、PTPN11、ADH1A、RORC、ATP1A1、KCNK2、EPAS1、CXCR1、ADH1C、ALOX5、PREP、PTGES、CTSK、ABCB1、CHRNA4 CHRNB2…	TCMSP
2,4,2',4'-tetrahydroxy-3'-prenylchalcone	Cytochrome P450 19A1，Nitric oxide synthase, inducible (by homology)，Neuronal acetylcholine receptor protein alpha-7 subunit，Aldose reductase (by homology)，Arachidonate 5-lipoxygenase，3-phosphoinositide dependent protein kinase-1，Epidermal growth factor receptor erbB1，Beta-secretase 1，Beta amyloid A4 protein，Coagulation factor VII/tissue factor，Telomerase reverse transcriptase，Aldehyde dehydrogena…	CYP19A1、NOS2、CHRNA7、AKR1B1、ALOX5、PDPK1、EGFR、BACE1、APP、F3、TERT、ALDH2、MAOB、MAOA、KCNA3、PTPN1、SNCA、ABCG2、PTGS1、AKR1C3、PTGS2、ODC1、ABCB1、F10、DHODH、F2、PRKCB、PRKCH、PLAU、TUBB1、ACHE、PTGES、MAPKAPK2、MAPKAPK5、PRKCG、PRKCA、PRKCE、PRKCD、CTSL、STS、PTGER4、PTGER2、PTGER3、OPRM1、PLG、PLAT、PRSS1、CNR2、PRKACA、MAPT、PPARG、PRKCZ、ESR1、ESR2、CXCR2、CXCR4、CYSLTR2、IGF1R、AURKA、ALOX15、BCHE、PIK3CA、RELA、F9、LIG1、DUSP3、HRH3、KIT、MAP2K1、CTS…	TCMSP
4',5,7-Trihydroxy-3',6-dimethoxyflavone (Jaceosidin)	Aldose reductase (by homology)，Delta opioid receptor，Serine/threonine-protein kinase PIM1，Adenosine A1 receptor (by homology)，Adenosine A2a receptor (by homology)，Stem cell growth factor receptor，Cytochrome P450 1B1，NADPH oxidase 4，Multidrug resistance-associated protein 1，Estrogen receptor beta，Beta amyloid A4 protein，Phospholipase A2 group IIA，Adenosine A3 receptor，ATP-binding cassette sub-fami…	AKR1B1、OPRD1、PIM1、ADORA1、ADORA2A、KIT、CYP1B1、NOX4、ABCC1、ESR2、APP、PLA2G2A、ADORA3、ABCG2、TERT、EGFR、CA2、CA4、XDH、CA7、CA12、HSD17B1、BACE1、CDK5R1 CDK5、FLT3、HSD17B2、NOS2、PTPRS、PLG、ALOX5、MAOA、GLO1、GSK3B、MMP9、MMP2、SYK、ABCB1、CA6、CCNB3 CDK1 CCNB1 CCNB2、PARP1、TTR、MMP12、CD38、AKR1B10、TNKS2、TNKS、TOP1、ARG1、ST6GAL1、AMY1A、GRK6、F2、ESR1、IGF1R、PIK3CG、ALK、CA9、OPRM1、CYP19A1、ALOX15、CDK1、CSNK2A1、ALOX12、AKT1、GPR35、DAPK1、ODC1…	TCMSP
L-Ascorbic acid (Vitamin C)	Glycogen synthase kinase-3 beta，Protein kinase C alpha，Protein-tyrosine phosphatase 1B，T-cell protein-tyrosine phosphatase，Dual specificity phosphatase Cdc25B (by homology)，Low molecular weight phosphotyrosine protein phosphatase，Programmed cell death protein 4，Tubulin--tyrosine ligase，Dual specificity protein phosphatase 3，Protein kinase C delta，Isoleucyl-tRNA synthetase，Glutathione S-transferas…	GSK3B、PRKCA、PTPN1、PTPN2、CDC25B、ACP1、PDCD4、TTL、DUSP3、PRKCD、IARS、GSTM1、PRKCE、KDM3A、KDM6B、KDM5C、EGLN2、EGLN1、FOLH1、PDE4D、TERT、RPS6KA5、CA2、ATP2A1、JUN、PRKCG、PRKCB、VAV1、PRKCH、PRKCQ、TRPV4、GGH、PTGS2、KCNA3、STAT3、CXCR1、AR、F2RL1、ABCB1、PGR、PPARG、ATP6AP1、RORC、ATP1A1、CA9、CA1	TCMSP
Tryptamine	Serotonin 1b (5-HT1b) receptor，Serotonin 1d (5-HT1d) receptor，Serotonin 2c (5-HT2c) receptor，Serotonin transporter (by homology)，Dopamine transporter (by homology)，Myeloperoxidase，Serotonin 6 (5-HT6) receptor，Serotonin 2b (5-HT2b) receptor，Serotonin 2a (5-HT2a) receptor，Serotonin 1a (5-HT1a) receptor，Alpha-2a adrenergic receptor，Beta-1 adrenergic receptor，Serotonin 1e (5-HT1e) receptor，Norepineph…	HTR1B、HTR1D、HTR2C、SLC6A4、SLC6A3、MPO、HTR6、HTR2B、HTR2A、HTR1A、ADRA2A、ADRB1、HTR1E、SLC6A2、HTR7、HTR5A、HTR4、ADORA3、DRD3、DRD2、ADRA1A、SIGMAR1、TRPM8、CA3、CA6、CA5B、CA5A、CA13、ADRA2C、HRH1、MTNR1A、MTNR1B、DRD1、KIF11、ICMT、DPP7、DPP4、NISCH、DNMT1、FLT4、IGF1R、EGFR、KDR、LTA4H、ADRA2B、ADRA1B、OPRK1、NQO2、HTR3A、MAOB、SCN4A、MC4R、MMP9、MC1R、IDO1、RCOR1 KDM1A、CCND1 CDK4、CDK4、AR、NR3C2、NR3C1、PGR、ANPEP、FAAH、CHRM2、CHRM3、PARP1、TACR1、PLA…	TCMSP
2,5-Dihydroxybenzoic acid; Gentisic Acid*	Carbonic anhydrase II，Carbonic anhydrase I，Carbonic anhydrase XII，Carbonic anhydrase IX，Carbonic anhydrase VI，Carbonic anhydrase VII，Carbonic anhydrase XIV，Carbonic anhydrase IV，L-lactate dehydrogenase A chain，L-lactate dehydrogenase B chain，Serum albumin，Carbonic anhydrase III，Carbonic anhydrase VB，Carbonic anhydrase VA，Carbonic anhydrase XIII (by homology)，Squalene monooxygenase (by homology)，S…	CA2、CA1、CA12、CA9、CA6、CA7、CA14、CA4、LDHA、LDHB、ALB、CA3、CA5B、CA5A、CA13、SQLE、ERN1、AKR1C3、GPR35、COMT、ESR2、HDAC6、HDAC8、BCL2L1、TYR、TTR、IGF1R、ALK、FUT7、AKR1C2、AKR1C1、MCL1、PARP1、SERPINE1、EGFR、MMP9、MMP1、MMP2、MMP8、POLB、AURKB、SRC、PTK2、KDR、MET、NEK2、AXL、CNR2、TYMS、PTGS1、PTGS2、SRD5A2、LCK、GBA、SAE1、EP300、KAT2B、PTPRB、RARG、RARB、PTPN2、DYRK1A、CLK1、DYRK1B、CYP19A1、OGA、ESR1、MAOB、TUBB1、ACHE、LAP3、MAOA、FASN、DPP4、FYN、TLR4、IDO1…	TCMSP
2,3-Dihydroxybenzoic Acid*	Carbonic anhydrase II，Carbonic anhydrase I，Carbonic anhydrase XII，Carbonic anhydrase IX，Carbonic anhydrase VI，Carbonic anhydrase VII，Carbonic anhydrase XIV，Carbonic anhydrase IV，L-lactate dehydrogenase A chain，L-lactate dehydrogenase B chain，Carbonic anhydrase III，Carbonic anhydrase VB，Carbonic anhydrase VA，Carbonic anhydrase XIII (by homology)，Serum albumin，Catechol O-methyltransferase (by homol…	CA2、CA1、CA12、CA9、CA6、CA7、CA14、CA4、LDHA、LDHB、CA3、CA5B、CA5A、CA13、ALB、COMT、BCL2L1、SQLE、ERN1、AKR1C3、GPR35、FUT7、TTR、IGF1R、ALK、HDAC6、HDAC8、TYR、ESR2、MMP9、MMP1、MMP2、MMP8、AKR1C2、AKR1C1、MCL1、PARP1、SERPINE1、POLB、AURKB、SRC、PTK2、KDR、MET、NEK2、AXL、PTPRB、CNR2、TYMS、PTGS1、PTGS2、PTPN2、SRD5A2、GBA、EGFR、SAE1、EP300、KAT2B、OGA、RARG、RARB、DYRK1A、CLK1、DYRK1B、FYN、LCK、CYP19A1、MAOB、TUBB1、ACHE、ENPEP、CTBP2、DPP4、TLR4、FASN、LAP3、AK…	TCMSP
3,4-Dihydroxybenzoic acid (Protocatechuic acid)*	Carbonic anhydrase II，Carbonic anhydrase VII，Carbonic anhydrase I，Carbonic anhydrase VI，Carbonic anhydrase XII，Carbonic anhydrase XIV，Carbonic anhydrase IX，Carbonic anhydrase IV，Carbonic anhydrase III，Carbonic anhydrase VB，Carbonic anhydrase VA，Carbonic anhydrase XIII (by homology)，Alpha-(1,3)-fucosyltransferase 7，Squalene monooxygenase (by homology)，L-lactate dehydrogenase A chain，L-lactate dehy…	CA2、CA7、CA1、CA6、CA12、CA14、CA9、CA4、CA3、CA5B、CA5A、CA13、FUT7、SQLE、LDHA、LDHB、TTR、ESR2、COMT、BCL2L1、IGF1R、ALK、SERPINE1、AKR1C3、GPR35、ALB、TYR、SRD5A2、FYN、LCK、MMP8、ESR1、ERN1、PARP1、AURKB、SRC、PTK2、KDR、MET、NEK2、AXL、TYMS、TPMT、PTPRB、MAOB、POLA1、POLB、LAP3、ELANE、CNR2、GBA、ADRA2A、ADRA2C、ADRA2B、ADRB2、ADRB1、DRD2、ADRA1A、MAOA、RARG、RARB、MCL1、DYRK1A、CLK1、DYRK1B、AKR1B1、OGA、TUBB1、CDK2、ACHE、CTBP2、AKR1C2、AKR1C1、FASN、PLA2G4B、A…	TCMSP
N-Feruloylagmatine	Carbonic anhydrase II，Cyclin-dependent kinase 2，Serine/threonine-protein kinase PIM2，Serine/threonine-protein kinase Chk1，Serine/threonine-protein kinase PIM3，Hepatocyte growth factor receptor，ADAM17，Leukotriene A4 hydrolase，MAP kinase ERK2，Serine/threonine-protein kinase PIM1，Tyrosine-protein kinase receptor FLT3，G protein-coupled receptor kinase 5，MAP kinase-activated protein kinase 2，Tyrosine-…	CA2、CDK2、PIM2、CHEK1、PIM3、MET、ADAM17、LTA4H、MAPK1、PIM1、FLT3、GRK5、MAPKAPK2、BLK、SYK、ROS1、HSP90AB1、MMP3、IRAK4、LRRK2、PDGFRA、RET、KCNH2、SRC、KDR、ALK、ZAP70、KARS、CCND1 CDK4、PRKD1、PRKD2、JAK3、ADORA2A、MAPK8、GRK2、TERT、AKT1、ABL1、TAAR1、AURKB、RPS6KB1、AURKA、OPRM1、OPRD1、PDGFRB、YES1、HIPK4、DAPK3、MTOR、ROCK2、DAPK2、PIK3CD、PRKDC、PIK3CB、HCK、PIK3CG、STK17B、PIK3CA、HIPK2、EPHB4、HDAC8、ROCK1、MMP8、MELK、ITGA2B ITGB3、CDK7、PARP1、PTK6…	TCMSP
O-Phosphorylethanolamine	Triosephosphate isomerase，Metabotropic glutamate receptor 4，Metabotropic glutamate receptor 6 (by homology)，Farnesyl diphosphate synthase，Acetylcholinesterase	TPI1、GRM4、GRM6、FDPS、ACHE	TCMSP
Protocatechualdehyde*	Carbonic anhydrase VI，Carbonic anhydrase IV，Carbonic anhydrase III，Alpha-(1,3)-fucosyltransferase 7，Carbonic anhydrase VB，Carbonic anhydrase VA，Carbonic anhydrase II，Tyrosinase (by homology)，Carbonic anhydrase VII，Carbonic anhydrase I，Carbonic anhydrase XII，Carbonic anhydrase XIV，Carbonic anhydrase IX，Serine/threonine-protein kinase/endoribonuclease IRE1，Catechol O-methyltransferase (by homology)…	CA6、CA4、CA3、FUT7、CA5B、CA5A、CA2、TYR、CA7、CA1、CA12、CA14、CA9、ERN1、COMT、CDC25B、DUSP1、DYRK1A、CLK1、DYRK1B、TTR、EGFR、ALB、HDAC1、LDHA、LDHB、ALDH5A1、ABAT、FASN、STS、PARP1、IDO1、KDM4E、CA13、ESR2、MCL1、BCL2、HDAC6、HDAC2、MB、ESR1、IGF1R、ALK、PTPRC、HSD17B1、BCL2L1、ALOX15、ALPG、PLAA、AKR1C3、PSMB5、GPR35、DBH、HCAR2、SRD5A2、HSD17B2、SERPINE1、KCNA1、KCNA4、NAT1、GSK3B、HSD17B3、CRHR1、DRD3、TPMT、HDAC3、AR、PTGS1、TRPA1、MTNR1A、ACHE、PIK3CD、PRKD…	TCMSP
N-p-Coumaroyl-N'-feruloylputrescine	Dynamin-1，Epidermal growth factor receptor erbB1，Monoamine oxidase B，Butyrylcholinesterase，Acetylcholinesterase，C-C chemokine receptor type 2，Matrix metalloproteinase 9，Matrix metalloproteinase 2，Methionine aminopeptidase 2，Dihydropteridine reductase，Matrix metalloproteinase 1，Cyclooxygenase-2，Dopamine D2 receptor，Dopamine D3 receptor，Thrombin and coagulation factor X，Histone acetyltransferase p3…	DNM1、EGFR、MAOB、BCHE、ACHE、CCR2、MMP9、MMP2、METAP2、QDPR、MMP1、PTGS2、DRD2、DRD3、F10、EP300、ADAM17、PYGL、MMP8、SSTR1、SSTR3、POLB、ABL1、LYN、FGFR2、SAE1 UBA2、SIGMAR1、NCOR2 HDAC3、HDAC11、HTR4、ALOX5、CYP2C9、CYP2C19、F7、FAAH、TNF、MTNR1A、MTNR1B、ERBB2、BMP1、KARS、CCR5、PRKCG、MARK2、ROCK2、LIPC、CCKBR、TSHR、PTGER2、OXTR、TACR2、TACR1、CCR3、TACR3、GRM2、CSF1R、NTRK1、SLC6A5、NTRK2、MAP3K7、NR4A1、JAK3、BCL2、PDE2A、MMP16、MMP13、F11、MMP14、DGAT1、S…	TCMSP
Orotic acid (Vitamin B13)	Carbonic anhydrase II，Carbonic anhydrase I，Carbonic anhydrase XII，Carbonic anhydrase IX，Cytidine deaminase，Caspase-3，Hypoxia-inducible factor prolyl 4-hydroxylase，Adenosine deaminase，Alpha-L-fucosidase I，Beta-glucocerebrosidase (by homology)，Toll-like receptor 4 (by homology)，Liver glycogen phosphorylase (by homology)，Muscle glycogen phosphorylase，Brain glycogen phosphorylase，Protein-tyrosine pho…	CA2、CA1、CA12、CA9、CDA、CASP3、P4HTM、ADA、FUCA1、GBA、TLR4、PYGL、PYGM、PYGB、PTPN1、FOLH1、PTPRB、DAO、HEXA、HEXB、OGA、KDM4E、KDM2A、PHF8、KDM5C、KDM5A、JMJD1C、PTPN2、GGH、LIG1、HCAR2、CDC25A、CDC25B、MGAM、SI、ACE、PIN1、KDM4A、KDM4D、KDM4C、TK1、KMO、DDO、ADK、HSP90AA1、CASP6、CASP7、CASP8、CASP2、TYMS、PTGES、NAALAD2、PNP、ACHE、GDA	TCMSP
Kobusone	Cytochrome P450 19A1，Melatonin receptor 1A，Dual specificity phosphatase Cdc25A，11-beta-hydroxysteroid dehydrogenase 1，HMG-CoA reductase，Polyadenylate-binding protein 1，Kinesin-like protein 1，Serotonin transporter (by homology)，Dopamine transporter (by homology)，Estradiol 17-beta-dehydrogenase 3，Vitamin D receptor，Isoprenylcysteine carboxyl methyltransferase，p53-binding protein Mdm-2，Bromodomain-c…	CYP19A1、MTNR1A、CDC25A、HSD11B1、HMGCR、PABPC1、KIF11、SLC6A4、SLC6A3、HSD17B3、VDR、ICMT、MDM2、BRD2、NOS2、P2RX7、KCNA5、IMPDH2、PRKCA、TBXAS1、CTSK、CTSL、CTSB、BRD4、BRD3、PPM1B、PPP1CC、EPHX1、CTSC、CTSF、CTSS、CTSV、CCR2、PTPN1、MTNR1B、CACNA1B、TNKS2、FADS1、UGT2B7、GABRB3 GABRA3 GABRG2、GABRB3 GABRG2 GABRA1、GABRB3 GABRG2 GABRA5、GABRA2 GABRB3 GABRG2、CPT1A、TSPO、SLC6A2、NQO2、NLRP3、PDE10A、ADORA2A、ADORA2B、PTGS1、MGLL、DRD4、MAPK14、CTSD…	TCMSP
2-(Formylamino)benzoic acid	Carbonic anhydrase II，Carbonic anhydrase I，Dihydroorotate dehydrogenase，Multidrug resistance-associated protein 1，Cyclooxygenase-1，Cyclooxygenase-2，Lysine-specific demethylase 4D-like，Lysine-specific demethylase 4A，Carbonic anhydrase XII，Carbonic anhydrase IX，Flap endonuclease 1，D-aspartate oxidase，Dihydroorotase，Aldo-keto-reductase family 1 member C3，Aldo-keto reductase family 1 member C2，Prosta…	CA2、CA1、DHODH、ABCC1、PTGS1、PTGS2、KDM4E、KDM4A、CA12、CA9、FEN1、DDO、CAD、AKR1C3、AKR1C2、PTGER4、KDM5C、KDM4B、KDM5B、P4HTM、ERCC5、GBA、AKR1B10、AKR1A1、FUCA1、GRIK1、CPA1、TDP2、CA6、CA14、CA5B、CDA、CA5A、FOLH1、ALPL、CDK9 CCNT1、CSNK2A1、NR1H4、MAPK8、MAPK10、KMO、CPA3、CPB2、LIG1、RNPEP、FDPS、TTR、ADA、ADK、GPR35、CA3、CCR2、EPHX1、HCAR2、PARP14、MPO、TDP1、CA13、CNR2、ACE、HEXA、TYMS、HEXB、OGA、PTGDR2、TLR4、TK1、HCAR3、EGLN3、TERT、SLC22A6、PTPN2、KDM2…	TCMSP
N-Feruloylputrescine	Monoamine oxidase B，Dynamin-1，Acetylcholinesterase，Epidermal growth factor receptor erbB1，C-C chemokine receptor type 2，Cyclooxygenase-2，Butyrylcholinesterase，Serine/threonine-protein kinase Chk1，MAP kinase-activated protein kinase 2，Ribosomal protein S6 kinase alpha 3，Matrix metalloproteinase 2，Serine/threonine-protein kinase WEE1，Dopamine D3 receptor，Lysine-specific demethylase 4D-like，Lysine-s…	MAOB、DNM1、ACHE、EGFR、CCR2、PTGS2、BCHE、CHEK1、MAPKAPK2、RPS6KA3、MMP2、WEE1、DRD3、KDM4E、KDM2A、EGLN1、KDM4C、MMP9、MPO、PARP1、PRMT6、PRMT8、PRMT1、MMP1、ABL1、CHEK2、ALDH2、CDK2、DRD2、SYK、IKBKB、CHUK、CSNK2A2、CSNK2A1、AKT3、KLKB1、AADAT、ZAP70、ROCK2、PFKFB3、QDPR、CAMK2D、PRKCB、MTNR1A、MTNR1B、TDP1、RPS6KA1、RPS6KA5、MELK、BRD4、ATAD2、MKNK2、KIF11、HTR4、PRKCQ、PBK、ROCK1、AOC3、IRAK1、IRAK4、EP300、METAP2、MAP2K1、HRH4、HSP90AA1、CCNB3 CDK1 CCNB1…	TCMSP
Picein (4-Acetylphenyl-glucoside)	Tyrosinase，Sodium/glucose cotransporter 2，Sodium/glucose cotransporter 1，Epoxide hydratase，Aldose reductase，Glycogen synthase kinase-3 beta，Steroid 5-alpha-reductase 1，Low affinity sodium-glucose cotransporter，Adenosine A2a receptor，Adenosine A3 receptor，Adenosine kinase，Adenosine deaminase，Beta-glucocerebrosidase，Cyclin-dependent kinase 2/cyclin A，Bifunctional protein NCOAT，Protein-tyrosine phos…	TYR、SLC5A2、SLC5A1、EPHX2、AKR1B1、GSK3B、SRD5A1、SLC5A4、ADORA2A、ADORA3、ADK、ADA、GBA、CDK2 CCNA1 CCNA2、OGA、PTPN1、GAPDH、PNP、HSPA8、GRK1、MAPK1、CDA、AHCY、DAO、FUCA1、HSPA5、CA6、CA4、CA5A、F2、PIN1、CDK9 CCNT1、CSNK2A1、CA14、ADORA1、GAA、TYMP、KDM4C、TK1、IDO1、CDK1 CCNB1、PTPN2、CA1、CA12、CA9、AKR1C3、DTYMK、HK2、HK1、ADORA2B、DPP4、FOLH1、MMP3、MMP9、ADAM17、GGH、CA3、MMP1、CYP19A1、CASP3、CASP6、CASP7、CASP8、CASP2、NGFR、CCND1 CDK4、MGAM、CA2、CFT…	TCMSP
Pentadecanoic acid,14-methyl-,methyl ester	Carbonic anhydrase II，Carbonic anhydrase I，Estradiol 17-beta-dehydrogenase 3，Vitamin D receptor，Fatty acid binding protein adipocyte，Fatty acid binding protein muscle，Fatty acid binding protein epidermal，Fatty acid binding protein intestinal，11-beta-hydroxysteroid dehydrogenase 1，Solute carrier family 22 member 6 (by homology)，Androgen Receptor，Cytochrome P450 19A1，DNA polymerase beta (by homolog…	CA2、CA1、HSD17B3、VDR、FABP4、FABP3、FABP5、FABP2、HSD11B1、SLC22A6、AR、CYP19A1、POLB、CPT1A、FFAR1、PPARD、PPARA、UGT2B7、PTPN1、HRH3、HRH4、TOP2A、MCL1、NR1H4、CDC25A、KDM2A、PHF8、KDM5C、CTSB、AURKB、GSK3B、JAK2、ROCK2、TRPV1、HMGCR、ROCK1、RAF1、PLA2G4A、F2R、GPBAR1、AVPR1A、CNR1、CNR2、GNRHR、HTR7、SERPINA6、GABBR1、LCK、HSD17B1、STS、MAPK9、ALOX5AP、BCL2、PSEN2 PSENEN NCSTN APH1A PSEN1 APH1B、ALOX5、CTSS、LDLR、MCHR1、MGLL、ADORA1、ADORA2B、PFKFB3、…	TCMSP
Trigonelline	Hydroxycarboxylic acid receptor 2，D-aspartate oxidase，Matrix metalloproteinase 9，Matrix metalloproteinase 2，NAD-dependent deacetylase sirtuin 3，NAD-dependent deacetylase sirtuin 2，Inosine-5'-monophosphate dehydrogenase 2，Protein-tyrosine phosphatase 1B，Muscarinic acetylcholine receptor M1，Prolyl 4-hydroxylase subunit alpha-1，Hypoxia-inducible factor prolyl 4-hydroxylase，Carbonic anhydrase II，Carb…	HCAR2、DDO、MMP9、MMP2、SIRT3、SIRT2、IMPDH2、PTPN1、CHRM1、P4HA1、P4HTM、CA2、CA1、MMP3、CA12、MMP1、CA9、PLK1、SLC22A12、FABP4、CYP2A6、CNR1、CNR2、KDM2A、PHF8、KDM5C、KDM4E、KDM4A、KDM4D、KDM4C、PARP1、PABPC1、HAAO、PIM1、PIM2、PIM3、CHRM2、NR4A1、EGLN3、FAAH、ADRA1D、CYP19A1、CYP11B2、MMP8、CCR2、CHRNA4 CHRNB2、CHRNA3 CHRNB4、HDAC8、HDAC1、IKBKB、NOS1、NOS3、NOS2、KIT、PDGFRA、FGFR3、FGFR1、ERN1、AKR1B1、MAOA、FDPS、CYP11B1、CYP3A4、CYP17A1、RAF1、EPHX1、EP…	TCMSP
Lirioresinol A	Arachidonate 5-lipoxygenase，Platelet activating factor receptor，c-Jun N-terminal kinase 2，Induced myeloid leukemia cell differentiation protein Mcl-1，Testis-specific androgen-binding protein，Sodium/glucose cotransporter 2，Acyl coenzyme A:cholesterol acyltransferase 1，Hypoxia-inducible factor 1 alpha (by homology)，Acyl coenzyme A:cholesterol acyltransferase 2，Norepinephrine transporter，Serotonin t…	ALOX5、PTAFR、MAPK9、MCL1、SHBG、SLC5A2、SOAT1、HIF1A、SOAT2、SLC6A2、SLC6A4、CNR2、PIK3CG、PIK3CA、CNR1、GSK3B、CDK2、PDE5A、SLC6A3、OPRM1、TDP1、CHRM4、FFAR1、ALOX12、SCN9A、NR3C1、CYP2C9、CYP3A4、CYP2C19、SCN5A、DPP4、DPP7、DPP8、LYPLA1、LYPLA2、ALOX15、TACR1、MMP1、CSF1R、BMP1、MMP8、MTOR、PTGER3、TOP1、PCNA、CDK1、CHEK1、WEE1、PRSS1、PIM1、HDAC1、ADORA2A、SERPINE1、BDKRB1、NR1H3、NR1H2、ERBB2、CA14、MMP10、KMO、SLC5A4、TARS、ALPL、JAK1、JAK2、PLA2G7、PIK3C…	TCMSP
2-Amino-3-methoxybenzoic acid	Kynurenine 3-monooxygenase (by homology)，Carbonic anhydrase I，Carbonic anhydrase XII，Carbonic anhydrase XIV，Carbonic anhydrase IX，Carbonic anhydrase VII，Carbonic anhydrase IV，Carbonic anhydrase II，Carbonic anhydrase VA，Aldose reductase (by homology)，Carbonic anhydrase III，Lysine-specific demethylase 4D-like，Lysine-specific demethylase 5C，Lysine-specific demethylase 4A，Lysine-specific demethylase …	KMO、CA1、CA12、CA14、CA9、CA7、CA4、CA2、CA5A、AKR1B1、CA3、KDM4E、KDM5C、KDM4A、KDM4D、KDM4C、HCAR2、HCAR3、CA6、FEN1、ERCC5、KDM4B、KDM5B、AKR1A1、RNPEP、GRK2、PARP10、FDPS、PAM、PARP14、PTGDR2、CAD、ALPL、CSNK2A1、NOTUM、CCR2、CSNK2A2、CPB2、CPN1、MMP12、MMP8、SLC22A6、ITGAL ICAM1 ITGB2、PIM1、KDM3A、KDM2A、CHRNA7、AHR、CA13、MAOB、KDM6B、PARP15、CHRNA4 CHRNB2、SLC16A3、CAPN2、SORT1、CAPN1、AKR1C3、CA5B、ACE、TDP2、REN、FYN、LCK、APEX1、CPA1、ERN1、GRIN1、CPA…	TCMSP
1-Methyl-6-Oxo-1,6-Dihydropyridine-3-Carboxamide	Carbonic anhydrase II，Carbonic anhydrase I，Protein-glutamine gamma-glutamyltransferase，Tyrosyl-DNA phosphodiesterase 2，Protein-arginine deiminase type-1，Protein-arginine deiminase type-2，Protein-arginine deiminase type-3，Protein-arginine deiminase type-4，Cytochrome P450 2A6，Amine oxidase, copper containing，Monoamine oxidase B，Serine/threonine-protein kinase PIM2，Poly [ADP-ribose] polymerase-1，Car…	CA2、CA1、TGM2、TDP2、PADI1、PADI2、PADI3、PADI4、CYP2A6、AOC3、MAOB、PIM2、PARP1、CA12、CA9、MCL1、TYMP、MMP12、CNR1、CNR2、TLR9、ALDH1A1、AKR1A1、AKR1B10、CASP1、EGFR、MIF、PARP10、MALT1、NOS2、IGF1R、PTPRC、SIRT3、SIRT2、METAP1、DYRK1A、HMOX1、CLK1、DYRK2、DYRK1B、FAAH、TOP2A、MPO、PTGS1、KCNN1、KCNN3、KCNN2、JAK3、JAK1、JAK2、TYK2、MAPK1、CDC7、PLA2G10、EPHX2、PDE5A、MTNR1A、PDE3A、PDE3B、ALOX5、CTSK、ICAM1、VCAM1、SELE、STS、MKNK1、PARP2、CISD1、ADAMTS5、ADOR…	TCMSP
Confertifoline	Cytochrome P450 19A1，Androgen Receptor，Potassium-transporting ATPase alpha chain 2，Progesterone receptor，Dual specificity phosphatase Cdc25C，Peroxisome proliferator-activated receptor gamma，Protein-tyrosine phosphatase 1B，Dual specificity phosphatase Cdc25B，11-beta-hydroxysteroid dehydrogenase 2，Cytochrome P450 17A1，Mineralocorticoid receptor，Taste receptor type 2 member 31，Serine/threonine prote…	CYP19A1、AR、ATP12A、PGR、CDC25C、PPARG、PTPN1、CDC25B、HSD11B2、CYP17A1、NR3C2、TAS2R31、PPP2CA、CDC25A、F2RL1、HSD11B1、SHBG、AKR1C2、AKR1C1、HMGCR、NR3C1、PTPN11、PTGES、CYP11B2、PPP1CC、PPARA、PPARD、IL1B、RPS6KA5、TTL、CYP11B1、EPAS1、PLA2G2A、IKBKB、BCL2L1、ESR1、ESR2、HSD17B2、GSK3B、TBXAS1、PTGS2、FNTA FNTB、ADH1A、FLT3、PTPN2、MPO、SERPINA6、CHRNA4 CHRNB2、CYP2C19、JUN、PLA2G1B、ABCB1、TYMS、EPHX1、CES2、ACP1、ALOX5、PCSK7、PDE4D、CTRC、AKR1C3、AD…	TCMSP
Sinapoylputrescine	Dynamin-1，Monoamine oxidase B，Acetylcholinesterase，Epidermal growth factor receptor erbB1，Maternal embryonic leucine zipper kinase，Ribosomal protein S6 kinase alpha 1，Rho-associated protein kinase 1，Serine/threonine-protein kinase Chk1，Myeloperoxidase，Butyrylcholinesterase，Cyclooxygenase-2，Gamma-amino-N-butyrate transaminase (by homology)，Casein kinase II alpha，Casein kinase II alpha (prime)，MAP …	DNM1、MAOB、ACHE、EGFR、MELK、RPS6KA1、ROCK1、CHEK1、MPO、BCHE、PTGS2、ABAT、CSNK2A1、CSNK2A2、MKNK2、ABL1、PFKFB3、SRC、KIF11、MMP2、PRKCQ、ROCK2、DGAT1、KLKB1、PRMT6、PRMT8、PRMT1、PRKCA、RXRA、DRD3、MAPKAPK2、ALDH2、AKT3、HSP90AB1、LRRK2、METAP2、MMP9、AADAT、MAP2K1、AOC3、NOS1、RPS6KB1、WEE1、MAPK14、IKBKB、CAMK2D、PARP1、CHUK、RPS6KA5、PDPK1、JAK2、KDM4E、KDM2A、MTOR、EGLN1、KDM4C、TGM2、IRAK1、IRAK4、PDE10A、KHK、SMYD3、HTR4、MAPK11、DPP8、PBK、CHRM3、CDK9…	TCMSP
Eucommiol	Nuclear receptor ROR-gamma，Niemann-Pick C1-like protein 1，Nuclear receptor ROR-alpha，Dipeptidyl peptidase IV，Serotonin transporter (by homology)，Prostanoid EP1 receptor，Prostanoid EP4 receptor，Prostanoid FP receptor，Prostanoid EP3 receptor，Prostanoid DP receptor，LXR-alpha，Androgen Receptor (by homology)，Estrogen receptor alpha，Peroxisome proliferator-activated receptor gamma，Peroxisome proliferat…	RORC、NPC1L1、RORA、DPP4、SLC6A4、PTGER1、PTGER4、PTGFR、PTGER3、PTGDR、NR1H3、AR、ESR1、PPARG、PPARA、SHBG、PPARD、CDA、FOLH1、SREBF2、CYP17A1、HMGCR、CYP51A1、NR1I3、PRKCA、PTGER2、PTGIR、GBA、HCAR2、LTB4R、FUCA1、VDR、AHCY、DAO、SPHK2、SPHK1、TK1、KDM4C、AKR1C3、AKR1C2、ADORA2A、SLC22A6、ADA、ADORA1、CA2、CA1、TYMS、HSP90AA1、CDK9 CCNT1、CSNK2A1、KDM4E、CYP19A1、FBP1、PYGM、EPHX1、APEX1、ALPL、FNTA FNTB、CHRM2、ACHE、SLC6A2、SQLE、CYP2C19、CA7、CA6、CA12、CA…	TCMSP
Arbutin	Aldose reductase，Tyrosinase，Adenosine A2a receptor (by homology)，Adenosine deaminase，Purine nucleoside phosphorylase，P2X purinoceptor 3，Carbonic anhydrase VI，Carbonic anhydrase IV，Carbonic anhydrase VA，Carbonic anhydrase XIV，Sodium/glucose cotransporter 2，Adenosine kinase，Low affinity sodium-glucose cotransporter，Sodium/glucose cotransporter 1，Cytidine deaminase，Thymidylate kinase，Adenosine A3 re…	AKR1B1、TYR、ADORA2A、ADA、PNP、P2RX3、CA6、CA4、CA5A、CA14、SLC5A2、ADK、SLC5A4、SLC5A1、CDA、DTYMK、ADORA3、GSK3B、TREH、MAPK1、AHCY、CA3、DPP4、FOLH1、IDO1、TDP1、HSPA8、HSPA5、TYMP、GGH、MCL1、PIM1、TK1、AKR1C3、DAO、ADORA1、GAPDH、F2、MGAM、SI、OGA、FUCA1、KDM4E、FYN、CDK1 CCNB1、CDK2 CCNA1 CCNA2、LCK、PYGL、GRK1、MMP9、MMP1、MMP2、MMP8、GBA、GAA、ESR2、CA1、CA12、CA9、PDCD4、PYGM、CCND1 CDK4、HPRT1、CA7、CA13、MMP3、ADAM17、NGFR、CDK9 CCNT1、CSNK2A1、TYMS、ATI…	TCMSP
Nordihydrocapsiate	Beta-secretase 1，Aldo-keto reductase family 1 member B10，Monoamine oxidase B，Sterol regulatory element-binding protein 2，Dopamine D1 receptor，Squalene monooxygenase (by homology)，Serine/threonine-protein kinase RAF，Serine/threonine-protein kinase B-raf，Serine/threonine-protein kinase 17B，Serine/threonine-protein kinase mTOR，PI3-kinase p110-alpha subunit，Bromodomain-containing protein 4，NADPH oxid…	BACE1、AKR1B10、MAOB、SREBF2、DRD1、SQLE、RAF1、BRAF、STK17B、MTOR、PIK3CA、BRD4、NOX4、NOX1、GCGR、CDK4、ACHE、MMP9、MMP1、MMP2、MAPT、MAPK1、SNCA、MAOA、CDK5R1 CDK5、ADORA2A、HSD17B3、ERBB2、EGFR、AKR1C4、AKR1C2、BMP1、CCNB3 CDK1 CCNB1 CCNB2、CDC25A、CDC25B、RELA、YES1、ADRA1A、EPHB4、MDH2、ODC1、CHEK1、GRIN1 GRIN2B、NR1H4、GRK2、MAPK14、CCKBR、UQCRB、GSK3B、CDK2、ESRRA、KIF11、SHBG、PFKFB3、FAAH、ADAMTS5、PDE7A、MIF、ADORA1、EP300、MAPK8、ITK、MPEG1、ASAH…	TCMSP
Diethanolamine	High-affinity choline transporter (by homology)，Beta-glucocerebrosidase，Liver glycogen phosphorylase，Alpha-L-fucosidase I，Beta-galactosidase (by homology)，Ornithine decarboxylase (by homology)，Alpha-L-fucosidase 2，Maltase-glucoamylase，Lysosomal alpha-glucosidase，Muscarinic acetylcholine receptor M3 (by homology)，Endoplasmic reticulum mannosyl-oligosaccharide 1,2-alpha-mannosidase，Neprilysin (by h…	SLC5A7、GBA、PYGL、FUCA1、GLB1、ODC1、FUCA2、MGAM、GAA、CHRM3、MAN1B1、MME、AGL、GANAB、CACNA2D1、GABRR1、LTA4H、GABBR2 GABBR1、SLC7A5、KDM2A、PHF8、KDM7A、SI、MAN2B1、KDM4E、KDM5C、GLA、CPB1、CPB2、CA12、CA9、EGLN1、GSTK1、AKR1B1、UGCG、GABBR1、GSK3B、GBA2、KMO、HSPA1A、ANPEP、PARP1、CPN1、PARP2、ACE、CASP3、CA2、CA1	TCMSP
Tangeretin (4',5,6,7,8-Pentamethoxyflavone)*	Delta opioid receptor (by homology)，Aldose reductase，Mu opioid receptor (by homology)，ATP-binding cassette sub-family G member 2，Cytochrome P450 1B1，Stem cell growth factor receptor，Cyclooxygenase-2，Nitric oxide synthase, inducible，Adenosine A2a receptor，Adenosine A1 receptor，Adenosine A3 receptor，6-phosphofructo-2-kinase/fructose-2,6-bisphosphatase 3，Telomerase reverse transcriptase，P-glycoprote…	OPRD1、AKR1B1、OPRM1、ABCG2、CYP1B1、KIT、PTGS2、NOS2、ADORA2A、ADORA1、ADORA3、PFKFB3、TERT、ABCB1、ALOX5、FLT3、PLG、PIM1、NOX4、PTPRS、MMP13、IGF1R、CYP1A1、APP、AURKB、KDR、MET、SYK、PLK1、F2、CYP19A1、MCL1、AMY1A、GRK6、EGFR、TYR、AHR、ESRRA、CA2、CA12、NTRK2、PTK2、TNKS2、TNKS、GSK3B、SRC、ACHE、IKBKB、CSNK2A1、HSD17B2、HSD17B1、INSR、ALK、DRD4、PYGL、GPR35、ESR2、DAPK1、MPG、CDK1、MMP9、PARP1、MMP2、GLO1、MPO、PIK3R1、CA3、PKN1、CXCR1、NEK6、APEX1、NUAK1、AKR1…	TCMSP
4-Hydroxyacetophenone	Succinate semialdehyde dehydrogenase，Gamma-amino-N-butyrate transaminase，Serine/threonine-protein kinase/endoribonuclease IRE1，Catechol O-methyltransferase (by homology)，Carbonic anhydrase XII，Carbonic anhydrase IX，Steroid 5-alpha-reductase 2，Dual-specificity tyrosine-phosphorylation regulated kinase 1A，Dual specificty protein kinase CLK1，Dual specificity tyrosine-phosphorylation-regulated kinase…	ALDH5A1、ABAT、ERN1、COMT、CA12、CA9、SRD5A2、DYRK1A、CLK1、DYRK1B、HSD17B1、HTR6、ESRRG、FASN、CA7、CA6、PTPN22、CNR1、CNR2、CA13、ALB、GABRA1 GABRB2 GABRG2、CES2、CA2、PTGS1、SLC6A2、ACHE、CA1、CA14、CRHR1、DRD3、GSK3B、HSD17B3、HDAC2、HDAC8、HDAC4、TRPA1、GABRB3 GABRG2 GABRA5、GABRA2 GABRB3 GABRG2、CHRM2、SLC6A4、TACR2、SLC6A3、CHRM3、ADRB3、PIM3、STS、PLEC、CSNK1A1、CSNK1D、SRD5A1、NAT1、KDM4E、DRD5、MTNR1A、DRD1、DRD4、MAOB、RARG、RARB、IDO1、ALDH2、F3…	TCMSP
3-Hydroxy-3-acetonyloxindole	Receptor protein-tyrosine kinase erbB-2，Aldose reductase (by homology)，NF-kappaB inhibitor alpha，Nuclear factor NF-kappa-B p65 subunit，Prostatic acid phosphatase，Nociceptin receptor，Cytochrome P450 3A4，Cytochrome P450 2C19，Guanine deaminase，Endothelin receptor ET-A，Carbonic anhydrase II，Endothelin receptor ET-B，Muscarinic acetylcholine receptor M1，D-amino-acid oxidase，6-O-methylguanine-DNA methyl…	ERBB2、AKR1B1、NFKBIA、RELA、ACPP、OPRL1、CYP3A4、CYP2C19、GDA、EDNRA、CA2、EDNRB、CHRM1、DAO、MGMT、AOC3、MPO、ALPL、ADORA1、FBP1、NUDT1、CA5A、CCR4、AHCY、NQO2、CA7、CA6、CA14、CA5B、LRRK2、HTR2C、ADRA1A、CSNK2A1、GLRA2、AKR1A1、KCNJ11、CYP2C9、DHODH、PFKFB4 PFKFB3、HSD17B3、OPRM1、ELAVL1、BDKRB1、OPRK1、PLK4、TYMS、EHMT2、ERN1、ADORA2B、ADORA3、MAPK3、OPRD1、CXCR2、EWS-Fli1、GRK2、CHRM2、CHRM3、CDK5R1 CDK5、JAK1、JAK2、NOTUM、PGR、CCR1、CCR2、CSF1R、PPIA、GS…	TCMSP
Hydroxydihydrobovolide	Phospholipase A2 group 1B，Ribosomal protein S6 kinase alpha 5，Cytochrome P450 19A1，Androgen Receptor，Potassium-transporting ATPase alpha chain 2，Dopamine transporter (by homology)，Protein-tyrosine phosphatase 1B，Norepinephrine transporter，Serotonin transporter，Sigma opioid receptor，Dual specificity phosphatase Cdc25B，Dual specificity phosphatase Cdc25A，Progesterone receptor，Poly [ADP-ribose] poly…	PLA2G1B、RPS6KA5、CYP19A1、AR、ATP12A、SLC6A3、PTPN1、SLC6A2、SLC6A4、SIGMAR1、CDC25B、CDC25A、PGR、PARP1、TAS2R31、GSK3A、PPARG、HCRTR2、HCRTR1、HMOX1、CASR、MAPK8、ADORA2A、MAPK10、CYP51A1、DCTPP1、GRM4、FADS1、CHRM4、CHRM2、MTNR1A、ADORA3、PDCD4、CDC25C、TTL、IMPDH2、ADAMTS5、ADAMTS4、ADORA2B、MMP13、MMP2、NT5E、ADRA2A、ADRA2C、ADRA2B、AGTR1、MAPK14、P2RX7、ALK、PDE10A、MTNR1B、CCNE2 CDK2 CCNE1、CCNB3 CDK1 CCNB1 CCNB2、MDM2、CDK2、MAPK1、CDK5R1 CDK…	TCMSP
1-Decanol*	Transient receptor potential cation channel subfamily M member 8，Testis-specific androgen-binding protein，Androgen Receptor，Carbonic anhydrase II，Carbonic anhydrase I，Dual specificity phosphatase Cdc25A，Dual specificity phosphatase Cdc25B，Nuclear receptor subfamily 1 group I member 3，Carbonic anhydrase IV，Bile acid receptor FXR，G-protein coupled bile acid receptor 1，Sonic hedgehog protein (by hom…	TRPM8、SHBG、AR、CA2、CA1、CDC25A、CDC25B、NR1I3、CA4、NR1H4、GPBAR1、SHH、ESR1、ESR2、UGT2B7、HSD11B1、EPHX2、NPC1L1、KCNA3、PGR、CYP17A1、CNR2、HMGCR、SERPINA6、JAK2、PRKCA、PTGS2、FABP4、PPARA、FABP3、FABP5、PPARD、SPHK1、FFAR1、FABP2、CNR1、PSEN2 PSENEN NCSTN APH1A PSEN1 APH1B、LIPE、TBXAS1、RPS6KA5、GCK、CYP19A1、G6PD、SRD5A2、GBA、PLA2G2A、NR1H3、NR3C1、HLCS、SIGMAR1、AKR1C3、HSD17B3、POLA1、MDM2、GLUL、GPR88、TRPV1、SLC6A3、PRKCG、PRKCH、STS、NR1H2、…	TCMSP
Embelin	Macrophage-expressed gene 1 protein，Histone acetyltransferase PCAF，Arachidonate 5-lipoxygenase，Inhibitor of apoptosis protein 3，Cytochrome P450 19A1，Protein-tyrosine phosphatase 1B，Squalene synthetase (by homology)，Induced myeloid leukemia cell differentiation protein Mcl-1，Interleukin-6，Glutamine synthetase，Fatty acid-binding protein, liver (by homology)，Phospholipase A2 group IIA，Dihydroorotate…	MPEG1、KAT2B、ALOX5、XIAP、CYP19A1、PTPN1、FDFT1、MCL1、IL6、GLUL、FABP1、PLA2G2A、DHODH、AGTR1、SLC10A2、EDNRA、MMP13、MMP9、MMP1、HCAR2、LDHA、LDHB、GPR35、FOLH1、PPARG、PTPN22、RORA、HSF1、ACE、MME、CLK4、CLK1、CLK2、DYRK1B、IGFBP3、CYP17A1、MAP2K1、NR3C1、MMP3、AMPD3、MMP2、MMP7、LTA4H、PIK3CA、AR、ADAM17、MAPK14、PDE4B、PDE7A、AKR1B1、FABP4、FABP3、ERBB2、EGFR、MAPK8、MAPK10、EDNRB、EP300、KAT5、STS、RCE1、ADH5、UPP1、PTGDR2、GALK1、CNR2、CTSD、CYP2C9、HPGD、…	TCMSP
Nepetin (5,7,3',4'-Tetrahydroxy-6-methoxyflavone)	Aldose reductase (by homology)，Serine/threonine-protein kinase PIM1，Adenosine A1 receptor (by homology)，Adenosine A2a receptor (by homology)，NADPH oxidase 4，Beta amyloid A4 protein，Cytochrome P450 1B1，Multidrug resistance-associated protein 1，Stem cell growth factor receptor，Delta opioid receptor，Adenosine A3 receptor，Cyclin-dependent kinase 5/CDK5 activator 1，Arachidonate 5-lipoxygenase，Receptor…	AKR1B1、PIM1、ADORA1、ADORA2A、NOX4、APP、CYP1B1、ABCC1、KIT、OPRD1、ADORA3、CDK5R1 CDK5、ALOX5、PTPRS、EGFR、FLT3、TERT、ABCG2、XDH、CA2、CA7、CA12、CA4、AMY1A、GRK6、MAOA、GLO1、GSK3B、MMP9、MMP2、PLA2G2A、PLG、NOS2、CCNB3 CDK1 CCNB1 CCNB2、SYK、PARP1、TTR、MMP12、CD38、AKR1B10、TNKS2、TNKS、TOP1、ARG1、ESR2、HSD17B1、F2、ESR1、HSD17B2、PFKFB3、CBR1、AR、ST6GAL1、CYP19A1、ALOX15、CDK1、CSNK2A1、ALOX12、ABCB1、BACE1、IGF1R、GPR35、DAPK1、KDM4E、ACHE、AVPR2、AU…	TCMSP
2-Aminoethylphosphonate	Aminopeptidase N，GABA-B receptor，Leucine aminopeptidase，GABA-B receptor (by homology)，Endoplasmic reticulum aminopeptidase 1，Carbonic anhydrase II，Endoplasmic reticulum aminopeptidase 2，Gamma-butyrobetaine dioxygenase	ANPEP、GABBR2 GABBR1、LAP3、GABBR1、ERAP1、CA2、ERAP2、BBOX1	TCMSP
3-(3-Hydroxyphenyl)-propionic acid	Tyrosine-protein kinase FYN，Tyrosine-protein kinase LCK，Epidermal growth factor receptor erbB1，Lysine-specific demethylase 4D-like，Estrogen receptor beta，Carboxypeptidase A1，Carbonic anhydrase VII，Carbonic anhydrase XIV，Carbonic anhydrase VA，Carbonic anhydrase VB，Cytochrome P450 19A1，Bile acid receptor FXR，Estrogen receptor alpha，Lysine-specific demethylase 3A，Lysine-specific demethylase 6B，Alpha…	FYN、LCK、EGFR、KDM4E、ESR2、CPA1、CA7、CA14、CA5A、CA5B、CYP19A1、NR1H4、ESR1、KDM3A、KDM6B、FTO、KDM4A、KDM4C、SLC6A2、CYP1A2、OPRM1、TH、FBP1、THRA、THRB、PTGFR、MIF、AKR1B1、STS、PTGDR2、HTR1A、HSD11B1、FFAR1、IGF1R、ALOX15、ALOX12、LTB4R、POLB、GABRA1 GABRB2 GABRG2、FOLH1、SRC、PTK2、KDR、ALK、KYNU、BACE1、PTGS2、GPR17、GPR55、CNR1、GPR18、CNR2、CA2、SHBG、NGFR、TYR、HSD17B1、KIF11、TPMT、CTBP2、PTPRA、KDM2A、HTR2B、AR、SLC6A4、MAP2K1、CA4、FFAR4、GABRR1、ERC…	TCMSP
Biotin	Insulin-degrading enzyme，Biotin--protein ligase，Thromboxane-A synthase，Endothelin-converting enzyme 1，Peroxisome proliferator-activated receptor alpha，Phospholipase A2 group IIA，Poly [ADP-ribose] polymerase-1，Poly [ADP-ribose] polymerase 2 (by homology)，Melatonin receptor 1A，Cyclooxygenase-1，Cyclooxygenase-2，Phosphodiesterase 5A，Phosphodiesterase 9A，Carbonic anhydrase II，Carbonic anhydrase I，Heat…	IDE、HLCS、TBXAS1、ECE1、PPARA、PLA2G2A、PARP1、PARP2、MTNR1A、PTGS1、PTGS2、PDE5A、PDE9A、CA2、CA1、HSPA1A、AKR1B1、ITGAV ITGB3、MMP12、PTPRC、OXER1、GRM4、SLC22A12、NOTUM、PARP10、ITGAL ICAM1 ITGB2、PDE7A、PTGDR2、PPARG、ACE2、MMP13、CDC25A、CDC25B、NEK2、AKR1A1、TTR、CNR1、CA12、CA9、SLC16A3、PYGL、BCAT2、GRK2、AKR1C3、EGFR、CXCL8、HCAR2、PLCD1、CES1、CXCR2、CES2、PDE4A、CTSA、TNKS、FDFT1、AKR1C1、PIM2、THRA、THRB、PARP15、CXCR1、FABP1、AKR1B10、FOLH1、DYR…	TCMSP
3,5,7,2'-Tetrahydroxyflavone; Datiscetin	P-glycoprotein 1，Butyrylcholinesterase，Xanthine dehydrogenase，Acetylcholinesterase，Adenosine A1 receptor (by homology)，Carbonic anhydrase VII，Adenosine A2a receptor (by homology)，Adenosine A3 receptor，Carbonic anhydrase XII，Carbonic anhydrase IV，Cytochrome P450 1B1，Estrogen receptor beta，Receptor-type tyrosine-protein phosphatase S，NADPH oxidase 4，Aldose reductase (by homology)，Tyrosinase，Tyrosin…	ABCB1、BCHE、XDH、ACHE、ADORA1、CA7、ADORA2A、ADORA3、CA12、CA4、CYP1B1、ESR2、PTPRS、NOX4、AKR1B1、TYR、FLT3、CA2、ALOX5、HSD17B2、ABCC1、HSD17B1、AHR、ESRRA、ABCG2、GPR35、DAPK1、MPG、SLC22A12、ALOX15、IGF1R、PIM1、AURKB、KDR、PLK1、MET、ALK、AXL、CSNK2A1、MAOA、GLO1、SYK、GSK3B、MMP9、MMP2、ALOX12、CDK5R1 CDK5、CCNB3 CDK1 CCNB1 CCNB2、CDK6、EGFR、CYP19A1、CDK2、ARG1、ESR1、TTR、AKR1B10、TNKS2、TNKS、KDM4E、CDK1、AVPR2、F2、DRD4、MPO、PIK3R1、PYGL、CA1、SRC、PT…	TCMSP
4-Coumaroylcholine	Aldose reductase，Carbonic anhydrase XII，Carbonic anhydrase IX，Carbonic anhydrase II，Carbonic anhydrase VII，Carbonic anhydrase I，Carbonic anhydrase XIV，Aldo-keto reductase family 1 member B10，Orexin receptor 2，Orexin receptor 1，Gamma-secretase，Thymidylate synthase，Vitamin D receptor，Cathepsin K，Voltage-gated N-type calcium channel alpha-1B subunit，MAP kinase p38 alpha，Cathepsin (B and K)，TGF-beta …	AKR1B1、CA12、CA9、CA2、CA7、CA1、CA14、AKR1B10、HCRTR2、HCRTR1、PSEN2 PSENEN NCSTN APH1A PSEN1 APH1B、TYMS、VDR、CTSK、CACNA1B、MAPK14、CTSB、TGFBR1、ROCK2、MAOB、CCNC CDK8、CCR3、MAP2K1、ESR2、DBF4 CDC7、PARP1、ROCK1、MAPK3、MTNR1A、MTNR1B、JAK2、NQO2、AVPR1A、ABHD6、FAAH、PDE4B、LRRK2、MAOA、MMP3、CTSL、MMP7、TRPV1、TRPM8、KIT、FLT4、FLT3、PDGFRA、KDR、PREP、FAP、HRH3、AKT1、IDH1、LIPE、GSTP1、P2RX7、MAPK8、CYP26A1、EPHB4、TAOK1、TAOK3、GRK3、CPT1A、SYK、G…	TCMSP
L-Tyramine	Trace amine-associated receptor 1 (by homology)，Dopamine D2 receptor，Dopamine D3 receptor，Dopamine D1 receptor，Dopamine D4 receptor，Lysine-specific demethylase 4D-like，Dopamine D5 receptor，Melatonin receptor 1A，Melatonin receptor 1B，Norepinephrine transporter，Dopamine transporter，Serotonin transporter (by homology)，Alpha-2a adrenergic receptor，Adrenergic receptor alpha-2，Serotonin 3a (5-HT3a) rec…	TAAR1、DRD2、DRD3、DRD1、DRD4、KDM4E、DRD5、MTNR1A、MTNR1B、SLC6A2、SLC6A3、SLC6A4、ADRA2A、ADRA2C、HTR3A、HTR6、HTR2A、GAPDH、NMUR2、AR、ESR1、ESR2、ESRRG、CHRNA7、ADRA2B、MIF、HTR2B、HTR2C、HTR1D、ADORA3、HRH1、SHBG、GABRA1 GABRB2 GABRG2、OPRM1、GABRB3 GABRG2 GABRA1、PTGS1、ADRA1D、AOC1、DPP7、ALOX5、KAT2B、OPRD1、CYP2D6、CYP2C9、CYP3A4、CYP2C19、HRH4、SIGMAR1、HRH3、ADRA1B、ANPEP、ADRB2、CYP2A6、ACHE、AADAT、CHRM2、CHRM1、PTGS2、TACR2、CHRM3、ADRB3、MAO…	TCMSP
4-Aminobenzoic acid	Carbonic anhydrase II，Carbonic anhydrase I，D-amino-acid oxidase，Plectin，Hydroxycarboxylic acid receptor 2，PH domain leucine-rich repeat-containing protein phosphatase 2，Aldo-keto-reductase family 1 member C3，Aldo-keto reductase family 1 member C2，Carbonic anhydrase XII，Carbonic anhydrase IX，Carboxypeptidase A1，Mast cell carboxypeptidase A，Carboxypeptidase B2 isoform A，D-aspartate oxidase，DNA-(apu…	CA2、CA1、DAO、PLEC、HCAR2、PHLPP2、AKR1C3、AKR1C2、CA12、CA9、CPA1、CPA3、CPB2、DDO、APEX1、KDM4D、FDPS、P4HTM、CA7、CA6、CA14、CA5B、CA5A、ACHE、CA13、ALDH1A1、CA3、CA4、TLR4、GRIN1、SLC6A3、PARP1、SLC16A1、TDP2、MPO、KMO、CAD、EGLN3、AKR1B1、PIM1、ERCC5、FEN1、PRSS1、PLAU、AKR1C1、AKR1B10、CAPN2、CAPN1、GPR35、AKR1A1、ALPL、RNPEP、PLG、F2、KLK1、FABP4、FABP3、FUT7、NOS1、GPR17、FBP1、KDM5C、KDM4B、KDM5B、ESR2、CPN1、LIG1、PLAT、KLKB1、TPMT、PTGDR2、SCN5A、HTR2A、HT…	TCMSP
Prunetin (5,4'-Dihydroxy-7-methoxyisoflavone)	Estrogen receptor beta，Aldehyde dehydrogenase，Carbonyl reductase [NADPH] 1，Adenosine A1 receptor (by homology)，Adenosine A2a receptor，Estradiol 17-beta-dehydrogenase 2，Carbonic anhydrase XII，Estrogen receptor alpha，Epidermal growth factor receptor erbB1，Interleukin-2，Estradiol 17-beta-dehydrogenase 1，Thromboxane-A synthase，Maltase-glucoamylase，Serotonin 2a (5-HT2a) receptor，Serotonin 2c (5-HT2c) …	ESR2、ALDH2、CBR1、ADORA1、ADORA2A、HSD17B2、CA12、ESR1、EGFR、IL2、HSD17B1、TBXAS1、MGAM、HTR2A、HTR2C、ESRRB、CYP19A1、PTGS1、SLC6A2、CA7、CA4、MIF、ABCB1、ESRRA、ABCG2、MAOA、CA2、CA1、ALOX12、MAOB、PTPRS、XDH、PPARA、PFKFB3、TLR9、ALOX15、TYR、PON1、NOX4、CA9、STS、CA3、CA14、CA13、CA5B、CA5A、KCNMA1、ALOX5、PIM1、ACHE、PRSS1、F10、PLAU、BAD、CXCR2、BACE1、HSPA1A、DHODH、FEN1、HDAC1、EGLN1、AKR1B1、PIK3CA、PDE10A、PTPN1、PPARG、PRKAA1、HSP90B1、THRA、THRB、COMT…	TCMSP
N1,N10-Bis(p-coumaroyl)spermidine	Dynamin-1，Matrix metalloproteinase 9，Matrix metalloproteinase 1，Matrix metalloproteinase 2，Sigma opioid receptor，Histone acetyltransferase p300，Epidermal growth factor receptor erbB1，Liver glycogen phosphorylase，Calpain 1，C-C chemokine receptor type 2，Butyrylcholinesterase，Acetylcholinesterase，Dopamine D2 receptor，Histamine H3 receptor，Melanin-concentrating hormone receptor 1，Nociceptin receptor，…	DNM1、MMP9、MMP1、MMP2、SIGMAR1、EP300、EGFR、PYGL、CAPN1、CCR2、BCHE、ACHE、DRD2、HRH3、MCHR1、OPRL1、PTGS2、DRD3、METAP2、OPRM1、OPRD1、STAT3、DRD5、DRD1、HTR2A、GRIA1、ABCB1、ACKR3、MC4R、MC1R、MAOB、METAP1、ADORA1、PRKACA、JAK1、HTR4、MTNR1A、MTNR1B、QDPR、KDR、AURKA、ERBB2、CDC25B、BDKRB2、FURIN、NCOR2 HDAC3、MMP14、LCK、CHRM4、PDPK1、TMPRSS6、ST14、CHEK1、ACACB、TRPV1、MET、SLC6A4、CHRNA4 CHRNB2、CHRNA3 CHRNB4、LTA4H、NPY1R、CNR2、TPSAB1、ALK、LIPC、LIPG…	TCMSP
Naringenin chalcone; 2',4,4',6'-Tetrahydroxychalcone	Aldose reductase，Neuronal acetylcholine receptor protein alpha-7 subunit，Epidermal growth factor receptor erbB1，Telomerase reverse transcriptase，ATP-binding cassette sub-family G member 2，Beta amyloid A4 protein，Coagulation factor VII/tissue factor，Monoamine oxidase B，Nitric oxide synthase, inducible (by homology)，Arachidonate 5-lipoxygenase，Cytochrome P450 19A1，Monoamine oxidase A，Beta-secretase…	AKR1B1、CHRNA7、EGFR、TERT、ABCG2、APP、F3、MAOB、NOS2、ALOX5、CYP19A1、MAOA、BACE1、KCNA3、SNCA、ALDH2、PDPK1、ESR2、ESR1、PTGS2、ABCB1、CBR1、TLR9、PTPRS、AMY1A、GRK6、KCNMA1、TUBB1、PIM1、PDE4D、PTPN1、CTSL、ACHE、AKR1C3、STS、HSD17B2、HSD17B1、IGF1R、NOX4、XDH、TYR、FLT3、F2、PRSS1、F10、ABCC1、AHR、PLAU、CYP1B1、FNTA FNTB、IGFBP6、IGFBP4、IGFBP5、IGFBP2、IGFBP3、IGFBP1、FEN1、SLC22A12、DHODH、GPR35、DAPK1、MPG、DUSP3、KDM4E、ALOX15、CDK1、ALOX12、CCNB3 CDK1…	TCMSP
2-Amino-4,5-dihydro-1H-imidazole-4-acetic acid	GABA A receptor alpha-2/beta-2/gamma-2，GABA receptor rho-1 subunit，GABA-A receptor; alpha-1/beta-2/gamma-2，GABA A receptor alpha-3/beta-2/gamma-2，Thymidine phosphorylase (by homology)，Farnesyl diphosphate synthase，Aminopeptidase A，Aminopeptidase N，Glutamate receptor ionotropic kainate 1，Glutamate receptor ionotropic, AMPA 1，Adenosine A3 receptor，Glutamate receptor ionotropic kainate 5，Glutamate r…	GABRA2 GABRB2 GABRG2、GABRR1、GABRA1 GABRB2 GABRG2、GABRA3 GABRB2 GABRG2、TYMP、FDPS、ENPEP、ANPEP、GRIK1、GRIA1、ADORA3、GRIK5、GRIA4、GRIK2、GRIK3、PNP、CA2、CA1、CA12、CA9、GRIA2、SLC6A1、RNPEP、ODC1、CPB2、PEPD、FBP1、NOS2、MGAM、CHRM1、GRM6、SLC6A3、SLC6A12、GFPT1、TDP1、GABBR2 GABBR1、ACE、GRM3、GRM8、GRM2、CA14、MMP1、MMP2、LAP3	TCMSP
Vanillic acid	Carbonic anhydrase II，Carbonic anhydrase VII，Carbonic anhydrase I，Carbonic anhydrase XII，Carbonic anhydrase XIV，Carbonic anhydrase IX，Carbonic anhydrase III，Carbonic anhydrase VI，Carbonic anhydrase VA，Carbonic anhydrase IV，Thiopurine S-methyltransferase，Transthyretin，Carbonic anhydrase VB，Carbonic anhydrase XIII (by homology)，Alpha-(1,3)-fucosyltransferase 7，Lysine-specific demethylase 4D-like，Ly…	CA2、CA7、CA1、CA12、CA14、CA9、CA3、CA6、CA5A、CA4、TPMT、TTR、CA5B、CA13、FUT7、KDM4E、KDM4A、KDM3A、KDM6B、FTO、KDM4C、FYN、LCK、FBP1、AKR1C3、KDM2A、MMP9、MMP1、MMP2、MMP8、SQLE、POLA1、POLB、SERPINE1、TUBB1、NGFR、KMO、TYMS、PTPRB、LDHA、LDHB、LAP3、GPR17、MIF、IDO1、CTBP2、IGF1R、ALK、SRD5A2、PLA2G4B、ELANE、ERN1、LIG1、ACHE、FUCA1、GRM2、DPP4、SLC13A5、OGA、MAOA、MAOB、HSP90AA1、COMT、AKR1B1、BCL2L1、ESR2、CNR2、SLC29A1、CPA1、ALB、DTYMK、CASP3、SHBG、PIN1、RXRB…	TCMSP
Homovanillic acid; 4-Hydroxy-3-methoxyphenylacetic acid*	Cyclooxygenase-1，Cyclooxygenase-2，Aldose reductase，14-3-3 protein gamma，Aldo-keto-reductase family 1 member C3，Carbonic anhydrase II，G protein-coupled receptor 44，Solute carrier family 13 member 5，Carboxypeptidase A1，Kynurenine 3-monooxygenase (by homology)，Fructose-1,6-bisphosphatase，Lysine-specific demethylase 4A，AMP deaminase 3，Lysine-specific demethylase 3A，Lysine-specific demethylase 6B，Alph…	PTGS1、PTGS2、AKR1B1、YWHAG、AKR1C3、CA2、PTGDR2、SLC13A5、CPA1、KMO、FBP1、KDM4A、AMPD3、KDM3A、KDM6B、FTO、KDM4C、MME、ECE1、ACE、TPMT、MIF、GPR17、ACLY、ITGAL ICAM1 ITGB2、KDM2A、REN、MAPK8、MMP1、MMP2、NGFR、OGA、PLA2G4B、SRD5A2、CA7、CA6、CA14、CA9、CA5A、CES1、CES2、ADA、FUCA1、CTNNB1、SLC16A1、THRA、THRB、GABRR1、ALOX15、MGAM、SI、PARP1、GSR、CA12、CNR1、CNR2、CA5B、CA13、GRIK1、BACE1、GABBR1、LAP3、UGCG、PTPRC、ALPL、FYN、LCK、PDCD4、DTYMK、EGLN1、CA1、TDP1、…	TCMSP
3,7-Dihydroxychromen-4-one	Monoamine oxidase A，Cyclin-dependent kinase 5/CDK5 activator 1，Cyclooxygenase-2，D-amino-acid oxidase，Epidermal growth factor receptor erbB1，G-protein coupled receptor 35，Receptor protein-tyrosine kinase erbB-2，Aldose reductase，Cyclin-dependent kinase 4/cyclin D1，Platelet-derived growth factor receptor beta，Vascular endothelial growth factor receptor 3，Insulin-like growth factor I receptor，Insulin…	MAOA、CDK5R1 CDK5、PTGS2、DAO、EGFR、GPR35、ERBB2、AKR1B1、CCND1 CDK4、PDGFRB、FLT4、IGF1R、INSR、CA2、CDK2 CCNA1 CCNA2、AURKB、CA7、CA1、GSK3B、SRC、PTK2、KDR、PLK1、CA6、CA12、CA14、CA9、CSNK2A1、MET、CA4、PLK4、CA13、TEK、AKT1、AURKA、CA5A、BACE1、MAP3K8、BRAF、EPHB4、HSPA1A、NUAK1、SQLE、FGR、LYN、XDH、PIM1、GSR、ALK、AXL、ESR2、ESR1、HSD17B3、TTR、CA5B、ALOX5、CBR1、PFKFB3、ALOX15、BCL2L1、CES2、COMT、IKBKB、NTRK2、TNNC1 TNNT2 TNNI3、MAOB、ALDH2、BCHE、ACHE、…	TCMSP
7-Hydroxy-4-chromone	Monoamine oxidase A，Cyclin-dependent kinase 5/CDK5 activator 1，Cyclooxygenase-2，Carbonic anhydrase XII，Carbonic anhydrase IX，Xanthine dehydrogenase，Serine/threonine-protein kinase PIM1，Serine/threonine-protein kinase Aurora-B，Estrogen receptor alpha，Estrogen receptor beta，Carbonic anhydrase VII，Carbonic anhydrase VI，Carbonic anhydrase XIV，Carbonic anhydrase IV，Carbonic anhydrase XIII (by homology…	MAOA、CDK5R1 CDK5、PTGS2、CA12、CA9、XDH、PIM1、AURKB、ESR1、ESR2、CA7、CA6、CA14、CA4、CA13、CA5A、IGF1R、KDR、PLK1、MET、ALK、AXL、GPR35、AKR1B1、CCND1 CDK4、PDGFRB、FLT4、INSR、CDK2 CCNA1 CCNA2、GSK3B、SRC、PTK2、CSNK2A1、PLK4、TEK、AKT1、AURKA、BACE1、MAP3K8、BRAF、EPHB4、HSPA1A、NUAK1、SQLE、FGR、LYN、CA5B、HSD17B3、DAO、ERCC5、FEN1、RNASEH1、GSR、EGFR、CA3、CBR1、METAP2、MAOB、ALDH2、TBXAS1、CYP19A1、MGAM、HTR2A、HTR2C、ADORA2A、HSD17B1、ESRRA、ESRRB、ABCG2…	TCMSP
3',4',7-Trihydroxyflavone	Arachidonate 5-lipoxygenase，Poly [ADP-ribose] polymerase-1，Tankyrase-2，Tankyrase-1，Aldose reductase，NADPH oxidase 4，Cyclin-dependent kinase 5/CDK5 activator 1，Xanthine dehydrogenase，Monoamine oxidase A，Tyrosine-protein kinase receptor FLT3，Cyclin-dependent kinase 1/cyclin B，Adenosine A1 receptor (by homology)，Tyrosine-protein kinase SYK，Glycogen synthase kinase-3 beta，Transthyretin，Cytochrome P45…	ALOX5、PARP1、TNKS2、TNKS、AKR1B1、NOX4、CDK5R1 CDK5、XDH、MAOA、FLT3、CCNB3 CDK1 CCNB1 CCNB2、ADORA1、SYK、GSK3B、TTR、CYP1B1、ABCG2、AKR1B10、CYP19A1、PTPRS、ARG1、CA2、CA7、GLO1、APP、MMP9、CA12、MMP2、CA4、MMP12、CD38、TOP1、ESR1、ACHE、PTGS2、ESR2、CDK6、ADORA2A、ABCC1、HSD17B1、CSNK2A1、CFTR、TERT、EGFR、ALOX12、ALOX15、CDK2、ABCB1、ESRRA、HSD17B2、ST6GAL1、TYR、PFKFB3、PIM1、AURKB、AR、IGF1R、KDR、PLK1、MET、ALK、AXL、CA1、CA9、AMY1A、GRK6、F2、TBXAS1、AHR…	TCMSP
Senkyunolide B	Macrophage migration inhibitory factor，Histone deacetylase 2，Histone deacetylase 8，Histone deacetylase 4，Cytochrome P450 17A1 (by homology)，Carbonic anhydrase VA，Dual specificity protein phosphatase 3，Calcium-activated potassium channel subunit alpha-1，D-amino-acid oxidase，Dopamine D1 receptor，Neuronal acetylcholine receptor; alpha3/beta4，Tubulin beta-1 chain，Catechol O-methyltransferase，Vascular…	MIF、HDAC2、HDAC8、HDAC4、CYP17A1、CA5A、DUSP3、KCNMA1、DAO、DRD1、CHRNA3 CHRNB4、TUBB1、COMT、VEGFA、EGLN1、FADS1、TRPM8、HDAC6、TYR、KLKB1、F2、ELANE、HDAC1、HSD17B3、KDM4E、AR、PTGS1、SLC6A2、GRM5、ALPL、GPR84、MAOA、DRD2、DRD4、BRAF、IDO1、PARP1、PARP2、EGFR、CXCR2、SLC9A1、TOP2A、PNP、HTR2B、HTR3A、DCTPP1、RPS6KA3、PDE4B、PDE4D、FYN、AKR1B1、ALOX5、HSD17B2、SRD5A1、SRD5A2、PDE4A、PDE4C、MMP9、MMP2、UPP1、ESR1、GSTP1、GSTM2、HDAC3、PANK3、MCL1、CA6、FGFR1、CA…	TCMSP
4-Hydroxybenzaldehyde	Carbonic anhydrase II，Carbonic anhydrase VII，Carbonic anhydrase I，Carbonic anhydrase III，Carbonic anhydrase VI，Carbonic anhydrase XII，Carbonic anhydrase XIV，Carbonic anhydrase IX，Carbonic anhydrase IV，Carbonic anhydrase VB，Carbonic anhydrase VA，Carbonic anhydrase XIII (by homology)，Serine/threonine-protein kinase/endoribonuclease IRE1，Catechol O-methyltransferase (by homology)，Acetylcholinesteras…	CA2、CA7、CA1、CA3、CA6、CA12、CA14、CA9、CA4、CA5B、CA5A、CA13、ERN1、COMT、ACHE、ALDH5A1、TYR、ABAT、FUT7、PARP1、ESR2、CES2、HSD17B1、DAO、MCL1、DYRK1A、CLK1、DYRK1B、SRD5A2、AR、GSK3B、HSD17B3、ESR1、MPO、MTNR1A、FASN、ALB、HSD17B2、STS、KDM4E、LDHA、LDHB、CNR1、CES1、CNR2、SQLE、HTR6、ESRRG、MAOB、ALOX5、GABRA1 GABRB2 GABRG2、CDK1、AKR1C2、AKR1C1、CRHR1、HTR2B、GABRB3 GABRG2 GABRA1、PTGS1、SLC6A2、HTR2C、DRD3、BCL2、RARG、RARB、AKR1C3、SHBG、TRPA1、IGF1R、EL…	TCMSP
Avicennol	Carbonic anhydrase VII，Carbonic anhydrase I，Carbonic anhydrase XII，Carbonic anhydrase IX，Phosphodiesterase 4D，Carbonic anhydrase XIII，Phosphodiesterase 2A，Phosphodiesterase 10A，Tyrosine-protein kinase FYN，Tyrosine-protein kinase YES，Serine/threonine-protein kinase Aurora-B，Tyrosine-protein kinase SRC，Serine/threonine-protein kinase Aurora-A，Vascular endothelial growth factor receptor 2，Cyclin-dep…	CA7、CA1、CA12、CA9、PDE4D、CA13、PDE2A、PDE10A、FYN、YES1、AURKB、SRC、AURKA、KDR、CDK2、CDK1、KCNE1 KCNQ1、ABCC9、MAPK14、HMGCR、PDE9A、EGFR、SIGMAR1、GSK3B、MKNK1、NPY5R、P2RX7、GRM5、PTGER1、CCND1 CDK4、CCNE2 CDK2 CCNE1、CSF1R、ADORA2A、PARP1、MTOR、PIK3CA、CFD、MAPK8、MAP2K1、ROS1、SMO、NTRK1、MMP3、MAP3K20、TGFBR2、TGFBR1、CASP1、RHOA、MTNR1B、PDE7A、CYP17A1、CHRM4、ADRA2C、HRH2、CHRM5、CHRM2、CHRM1、HTR2A、SLC6A4、ADRA1B、OPRM1、CHRM3、HTR7、CDK5R1 CD…	TCMSP
2,4-Dihydroxyquinoline	Cyclin-dependent kinase 4/cyclin D1，Cyclin-dependent kinase 2/cyclin E，D-amino-acid oxidase，D-aspartate oxidase，Poly [ADP-ribose] polymerase-1，Carbonic anhydrase VII，Carbonic anhydrase I，Carbonic anhydrase III，Carbonic anhydrase VI，Carbonic anhydrase XII，Cytochrome P450 1A2，Carbonic anhydrase XIV，Carbonic anhydrase IX，Carbonic anhydrase IV，Carbonic anhydrase XIII，Carbonic anhydrase VB，Carbonic an…	CCND1 CDK4、CCNE2 CDK2 CCNE1、DAO、DDO、PARP1、CA7、CA1、CA3、CA6、CA12、CYP1A2、CA14、CA9、CA4、CA13、CA5B、CA5A、TNKS2、TNKS、SRC、GSK3B、CHEK1、GLI2、GLI1、CDK5R1 CDK5、WEE1、PARP2、ABCG2、TNNC1 TNNT2 TNNI3、BRD9、AR、CCNB3 CDK1 CCNB1 CCNB2、MAP3K11、MAP3K9、PRKCB、AURKB、CDK2、CDK1、CDK4、NQO1、AURKA、TLR9、FEN1、ERCC5、RNASEH1、CCNE1 CDK2、MIF、KDR、ADORA2A、KCNA3、AKR1B1、PDGFRB、RAC1、CLK1、DYRK1A、TERT、STAT3、HIF1A、PSMB5、IDO1、TDO2、MAOB、ACHE、CT…	TCMSP
Isodendrocrepine*	Dopamine transporter (by homology)，Squalene synthetase (by homology)，Neurokinin 1 receptor，Sigma opioid receptor，Serotonin transporter，Serotonin 1a (5-HT1a) receptor，Norepinephrine transporter，Mitogen-activated protein kinase kinase kinase 12，G-protein coupled receptor 4，Dopamine D2 receptor，Dopamine D4 receptor，Dopamine D3 receptor，Cyclin-dependent kinase 4/cyclin D1，Cyclin-dependent kinase 2/cy…	SLC6A3、FDFT1、TACR1、SIGMAR1、SLC6A4、HTR1A、SLC6A2、MAP3K12、GPR4、DRD2、DRD4、DRD3、CCND1 CDK4、CCNE2 CDK2 CCNE1、MAP3K20、AKT1、GRIN2A GRIN1、MAPK14、PTPN11、PRKDC、PDE10A、NPY1R、CHRM1、SLC18A3、HRH4、BACE1、BIRC2、FLT3、CDK2 CCNA1 CCNA2、JAK2、MTAP、PARP1、KCNJ11 ABCC9、KCNK3、KCNK2、PIK3CD、CYP1A2、HTR4、CFD、CCR5、PIM1、SYK、GNRHR、PDGFRB、KIT、KDR、CDK9、MAP2K1、PRKCQ、TRPV3、OPRM1、PLAT、MRGPRX1、F10、GSK3B、CCR3、HIF1A、BACE2、EGLN1、BRD4、ATAD…	TCMSP
3-O-Methylquercetin	NADPH oxidase 4，Cytochrome P450 1B1，Aldose reductase (by homology)，Beta amyloid A4 protein，Induced myeloid leukemia cell differentiation protein Mcl-1，Xanthine dehydrogenase，Carbonic anhydrase II，Carbonic anhydrase VII，Carbonic anhydrase XII，Carbonic anhydrase IV，ATP-binding cassette sub-family G member 2，Multidrug resistance-associated protein 1，Plasminogen，P-glycoprotein 1，Insulin-like growth f…	NOX4、CYP1B1、AKR1B1、APP、MCL1、XDH、CA2、CA7、CA12、CA4、ABCG2、ABCC1、PLG、ABCB1、IGF1R、EGFR、ADORA1、ACHE、ALOX15、ALOX12、AVPR2、MAOA、FLT3、CYP19A1、F2、PIM1、ALOX5、AURKB、DRD4、GLO1、MPO、PIK3R1、ADORA2A、DAPK1、PYGL、CA1、GSK3B、SRC、PTK2、HSD17B2、KDR、MMP13、MMP3、CA3、PLK1、CA6、CDK1、MMP9、MMP2、PKN1、CA14、CA9、CSNK2A1、MET、NEK2、CXCR1、CAMK2B、ALK、AKT1、NEK6、PLA2G1B、CA5A、BACE1、AXL、NUAK1、AKR1C2、AKR1C1、AKR1C3、AKR1C4、CA13、AKR1A1、GPR35、SYK、…	TCMSP
Dendrocrepine*	Muscarinic acetylcholine receptor M3，Muscarinic acetylcholine receptor M2，Muscarinic acetylcholine receptor M1，Dopamine transporter (by homology)，Beta-secretase 1，Beta secretase 2，Cathepsin D，Sphingosine kinase 2，Sphingosine kinase 1，Sigma opioid receptor，Renin，Vesicular acetylcholine transporter，Serotonin transporter，Serotonin 2a (5-HT2a) receptor，Squalene synthetase (by homology)，Norepinephrine…	CHRM3、CHRM2、CHRM1、SLC6A3、BACE1、BACE2、CTSD、SPHK2、SPHK1、SIGMAR1、REN、SLC18A3、SLC6A4、HTR2A、FDFT1、SLC6A2、KCNH2、SLC18A2、CHRNA4 CHRNB2、CHRNA7、CCR5、DRD2、HTR2C、HTR1A、SLC6A9、ACER2、ASAH1、ADRA1A、OPRM1、OPRK1、OPRD1、CFTR、HRH1、HTR7、CCNE2 CDK2 CCNE1、CDK9、PRKDC、PIM1、SYK、MAPK14、KDR、PTPN11、AKT1、HTR4、FLT3、JAK2、MAP3K20、TTK、DRD3、GRIN1 GRIN2B、CDK4、GNRHR、IGF1R、PDE10A、PIK3CD、ALK、JAK3、GPR4、HCRTR2、HCRTR1、EZH2、PDE9A、PDE1C、GR…	TCMSP
Gnetifolin B	Induced myeloid leukemia cell differentiation protein Mcl-1，P-glycoprotein 1，Cytochrome P450 1B1，Aldose reductase (by homology)，ATP-binding cassette sub-family G member 2，NADPH oxidase 4，Beta amyloid A4 protein，Plasminogen，Multidrug resistance-associated protein 1，Adenosine A1 receptor (by homology)，Adenosine A2a receptor，Adenosine A3 receptor，Xanthine dehydrogenase，Carbonic anhydrase II，Carbonic…	MCL1、ABCB1、CYP1B1、AKR1B1、ABCG2、NOX4、APP、PLG、ABCC1、ADORA1、ADORA2A、ADORA3、XDH、CA2、CA7、CA12、CA4、HSD17B2、IGF1R、EGFR、ALOX5、CYP19A1、ACHE、ALOX15、ALOX12、MAOA、MET、KDM4E、CDK1、PIK3CG、FLT3、F2、SYK、GSK3B、CSNK2A1、CA1、CA9、HSD17B1、GLO1、MMP9、MMP2、CDK5R1 CDK5、CCNB3 CDK1 CCNB1 CCNB2、CDK6、CDK2、ARG1、PIM1、AURKB、KDR、PLK1、ALK、AXL、BACE1、BCHE、GPR35、DAPK1、AVPR2、DRD4、MPO、PIK3R1、PYGL、SRC、PTK2、MMP13、MMP3、CA3、CA6、PKN1、CA14、NEK2…	TCMSP
Aracarpene 2	Phospholipase A2 group 1B，Estrogen receptor alpha，Fibroblast growth factor receptor 1，PI3-kinase p110-alpha subunit，GABA receptor alpha-5 subunit，Glutamate NMDA receptor; GRIN1/GRIN2A，Glutamate NMDA receptor; GRIN1/GRIN2B，Serotonin 2b (5-HT2b) receptor，Alpha-synuclein，Anoctamin-1，UDP-N-acetylglucosamine--peptide N-acetylglucosaminyltransferase 110 kDa subunit，Matrix metalloproteinase 1，ADAM17，Mat…	PLA2G1B、ESR1、FGFR1、PIK3CA、GABRA5、GRIN2A GRIN1、GRIN1 GRIN2B、HTR2B、SNCA、ANO1、OGT、MMP1、ADAM17、MMP14、MMP7、MMP8、ADAM10、EDNRB、DYRK1A、NFKBIA、GRM5、RELA、PSEN2 PSENEN NCSTN APH1A PSEN1 APH1B、EP300、MAPK1、SCN9A、BRD4、PNP、ABL1、MME、CHRNA7、PIK3CD、PRKDC、HCK、ALPL、RET、FKBP1A MTOR、SLC6A2、BACE2、MTOR、HPRT1、CDC25A、CDC25B、NT5E、PIK3CB、BRAF、GRK6、FYN、YES1、FDFT1、CHEK1、WEE1、ACPP、EIF2AK3、FLT1、ADORA2B、PLAA、CA5B、XDH、IMPDH2、ZAP7…	TCMSP
Vanillin acetate	Plasminogen activator inhibitor-1，Carbonic anhydrase II，Carbonic anhydrase I，Carbonic anhydrase XII，Carbonic anhydrase IX，Carbonic anhydrase XIV，Nicotinamide phosphoribosyltransferase，Ubiquitin carboxyl-terminal hydrolase 7，Neprilysin (by homology)，DNA polymerase alpha subunit，DNA polymerase beta，Poly [ADP-ribose] polymerase 10，Poly [ADP-ribose] polymerase-1，Transthyretin，Isocitrate dehydrogenase…	SERPINE1、CA2、CA1、CA12、CA9、CA14、NAMPT、USP7、MME、POLA1、POLB、PARP10、PARP1、TTR、IDH1、MMP13、HMOX1、PARP2、EPHX1、CA7、CHRNA7、SLC27A4、IMPDH2、CXCR3、ASAH1、JAK3、MKNK2、MKNK1、PIM1、PIM2、ADORA1、CHEK1、ADAM17、HSD11B1、TAAR1、MMP1、FBP1、CISD1、MAPK8、MAPK10、MAPK9、RPS6KA5、MTNR1B、TGM2、TDP2、CHRM1、DYRK1A、CDK2、ROCK1、RPS6KB1、SOAT1、MAPK1、MAP2K1、CCNE2 CDK2 CCNE1、CCNB3 CDK1 CCNB1 CCNB2、CCR1、PTGES、CREBBP、AKR1A1、PRKDC、MMP2、AKR1B10、HD…	TCMSP
2-Hydroxycinnamic acid*	Carbonic anhydrase II，Carbonic anhydrase I，Aldose reductase，Carbonic anhydrase VII，Estrogen receptor beta，Carbonic anhydrase III，Carbonic anhydrase VI，Carbonic anhydrase XII，Carbonic anhydrase XIV，Carbonic anhydrase IX，Carbonic anhydrase IV，Carbonic anhydrase VB，Carbonic anhydrase VA，Macrophage migration inhibitory factor，Aldo-keto reductase family 1 member B10，Lysine-specific demethylase 4D-like…	CA2、CA1、AKR1B1、CA7、ESR2、CA3、CA6、CA12、CA14、CA9、CA4、CA5B、CA5A、MIF、AKR1B10、KDM4E、KDM4A、ALOX5、MMP9、MMP1、MMP2、PTPN1、HCAR2、KDM3A、KDM6B、FTO、KDM4C、TPMT、CA13、TLR4、KMO、NGFR、KDM2A、CPA1、DAO、TRPA1、GPR17、FBP1、F3、HSD11B1、HSD17B2、HSD17B1、CYP1A2、CYP2C9、CYP3A4、CYP2C19、PTGDR2、ALPL、ADORA1、ADORA2A、ADORA2B、FOLH1、PTGER4、PTGER2、PTGER3、ESR1、PGR、CTBP2、SLC13A5、CAPN2、CAPN1、APEX1、IDO1、SLC16A1、GSK3B、TLR9、ERBB2、SLC6A2、MAPK1、AK…	TCMSP
Fraxetin (7,8-Dihydroxy-6-methoxycoumarin)	Carbonic anhydrase VII，Carbonic anhydrase I，Carbonic anhydrase XII，Carbonic anhydrase IX，Carbonic anhydrase XIII，Epidermal growth factor receptor erbB1，Carbonic anhydrase II，Carbonic anhydrase XIV，Squalene monooxygenase (by homology)，Glutathione reductase，Monoamine oxidase A，G-protein coupled receptor 35，Vascular endothelial growth factor receptor 3，Insulin receptor，Tyrosine-protein kinase TIE-2，…	CA7、CA1、CA12、CA9、CA13、EGFR、CA2、CA14、SQLE、GSR、MAOA、GPR35、FLT4、INSR、TEK、HSPA1A、NUAK1、FGR、LYN、SRC、KDR、CDK2 CCNA1 CCNA2、CBR1、BRAF、IGF1R、AURKB、PTK2、MET、ACHE、CSNK2A1、ERBB2、CA4、GSK3B、PDGFRB、XDH、AKR1B1、DAO、AURKA、TNNC1 TNNT2 TNNI3、EPHB4、ALOX5、BACE1、CCND1 CDK4、MAP3K8、MB、GRK6、AKT1、CYP1A2、CA6、CA5A、NAT1、MAOB、CISD1、ALPG、PLAA、AKR1C1、PLK1、PLK4、F2、HTR2B、KCNMA1、APEX1、MMP9、TDP1、KCNA3、TYR、CTSV、COMT、CA5B、ABL1、MTOR、PI…	TCMSP
4-Pyridoxic acid	Thiopurine S-methyltransferase，Leucine aminopeptidase，Aldose reductase，Fructose-1,6-bisphosphatase，Protein-tyrosine phosphatase 1B，Maltase-glucoamylase，Sucrase-isomaltase，Matrix metalloproteinase 9，Matrix metalloproteinase 1，Matrix metalloproteinase 2，Matrix metalloproteinase 8，G protein-coupled receptor 44，Carbonic anhydrase VII，Carbonic anhydrase III，Carbonic anhydrase VI，Carbonic anhydrase XII…	TPMT、LAP3、AKR1B1、FBP1、PTPN1、MGAM、SI、MMP9、MMP1、MMP2、MMP8、PTGDR2、CA7、CA3、CA6、CA12、CA14、CA5A、ECE1、CASP3、GBA、CA4、OGA、P2RX3、P2RX1、DHODH、TLR4、PTPRB、PTPN2、AHCY、FOLH1、NAALAD2、SLC13A5、PNPO、PHF8、DTYMK、CDA、PYGL、FUCA1、HDAC6、GGH、NEU3、HDAC8、NEU2、NEU4、CPA1、AKR1C3、ACE、PYGM、PYGB、CA5B、CA13、AKR1C2、AKR1C1、GPR17、ITGAL ICAM1 ITGB2、DPP4、NGFR、MME、LIG1、ADA、P4HA1、AMPD3、ESR2、JMJD1C、EGLN2、KDM5B、EGLN1、EGLN3、HIF1AN、KDM4D、PIN1…	TCMSP
Eugenol	Fatty acid desaturase 1，Histone deacetylase 6，Egl nine homolog 1，Vascular endothelial growth factor A，Carbonic anhydrase II，G-protein coupled receptor 84，Cyclooxygenase-1，D-amino-acid oxidase，Poly [ADP-ribose] polymerase-1，Tyrosine-protein kinase SRC，Adenosine A1 receptor，Adenosine A2a receptor，Steroid 5-alpha-reductase 1，Neuronal acetylcholine receptor subunit alpha-3，Neuronal acetylcholine rece…	FADS1、HDAC6、EGLN1、VEGFA、CA2、GPR84、PTGS1、DAO、PARP1、SRC、ADORA1、ADORA2A、SRD5A1、CHRNA3、CHRNA4、CXCR2、DCTPP1、ALPL、METAP2、CBR1、KCNMA1、ALOX15、CHRNA3 CHRNB4、KDR、HDAC8、AR、PSMB5、TDO2、CHRNA4 CHRNB2、HSD17B3、CYP17A1、AURKA、GRM5、TTR、HSD17B2、DRD2、PTPN22、TLR9、TUBB1、JAK1、JAK2、TYK2、BRAF、TYMS、UPP1、MPI、DUSP3、PDE7A、FGFR1、CA5A、RPS6KA3、MMP9、NOS1、CHEK1、CHRM5、CDK2、TYMP、TLR7、EPAS1、MMP1、PDE5A、MAPK8、MAPK10、MAPK9、F2、AKT1、CDC25…	TCMSP
Robinetin	Multidrug resistance-associated protein 1，NADPH oxidase 4，Vasopressin V2 receptor，Aldose reductase，Xanthine dehydrogenase，Monoamine oxidase A，Insulin-like growth factor I receptor，Tyrosine-protein kinase receptor FLT3，Cytochrome P450 19A1，Epidermal growth factor receptor erbB1，Thrombin，Carbonic anhydrase II，Serine/threonine-protein kinase PIM1，Arachidonate 5-lipoxygenase，Serine/threonine-protein …	ABCC1、NOX4、AVPR2、AKR1B1、XDH、MAOA、IGF1R、FLT3、CYP19A1、EGFR、F2、CA2、PIM1、ALOX5、AURKB、DRD4、ADORA1、CA7、GLO1、MPO、PIK3R1、ADORA2A、DAPK1、PYGL、CA1、GSK3B、SRC、PTK2、HSD17B2、KDR、MMP13、MMP3、CA3、ALOX15、PLK1、CA6、CDK1、MMP9、CA12、MMP2、PKN1、CA14、CA9、CSNK2A1、ALOX12、MET、CA4、NEK2、CXCR1、CAMK2B、ALK、AKT1、ABCB1、NEK6、PLA2G1B、CA5A、BACE1、CYP1B1、AXL、ABCG2、NUAK1、AKR1C2、AKR1C1、AKR1C3、AKR1C4、CA13、AKR1A1、GPR35、MAPT、KDM4E、TOP2A、INSR、…	TCMSP
Erythorbic Acid; Isoascorbic Acid	Glycogen synthase kinase-3 beta，Protein kinase C alpha，Protein-tyrosine phosphatase 1B，T-cell protein-tyrosine phosphatase，Dual specificity phosphatase Cdc25B (by homology)，Low molecular weight phosphotyrosine protein phosphatase，Programmed cell death protein 4，Tubulin--tyrosine ligase，Dual specificity protein phosphatase 3，Protein kinase C delta，Isoleucyl-tRNA synthetase，Glutathione S-transferas…	GSK3B、PRKCA、PTPN1、PTPN2、CDC25B、ACP1、PDCD4、TTL、DUSP3、PRKCD、IARS、GSTM1、PRKCE、KDM3A、KDM6B、KDM5C、EGLN2、EGLN1、FOLH1、PDE4D、TERT、RPS6KA5、CA2、ATP2A1、JUN、PRKCG、PRKCB、VAV1、PRKCH、PRKCQ、TRPV4、GGH、PTGS2、KCNA3、STAT3、CXCR1、AR、F2RL1、ABCB1、PGR、PPARG、ATP6AP1、RORC、ATP1A1、CA9、CA1	TCMSP
3-O-Methylgallic Acid*	Carbonic anhydrase II，Carbonic anhydrase VII，Carbonic anhydrase I，Carbonic anhydrase VI，Carbonic anhydrase XII，Carbonic anhydrase XIV，Carbonic anhydrase IX，Carbonic anhydrase III，Carbonic anhydrase VA，Carbonic anhydrase IV，Alpha-(1,3)-fucosyltransferase 7，Thiopurine S-methyltransferase，Transthyretin，Carbonic anhydrase XIII (by homology)，Carbonic anhydrase VB，DNA polymerase alpha subunit，DNA polym…	CA2、CA7、CA1、CA6、CA12、CA14、CA9、CA3、CA5A、CA4、FUT7、TPMT、TTR、CA13、CA5B、POLA1、POLB、SQLE、TUBB1、AKR1C3、ERN1、SERPINE1、LAP3、MMP9、MMP1、MMP2、MMP8、FYN、LCK、NGFR、IGF1R、ALK、GRM2、FBP1、OGA、TYMS、CNR2、KDM4E、KDM4A、PTPRB、ACHE、LDHA、LDHB、SLC29A1、KDM3A、KDM6B、FTO、KDM4C、DTYMK、KDM2A、KMO、ECE1、GGH、SRD5A2、IDO1、CASP3、PLA2G4B、MCL1、CTBP2、BCL2L1、GBA、ST14、PLAU、HMGCR、DBF4 CDC7、ELANE、SLC13A5、TYR、ADA、HSP90AA1、MGAM、SI、PDCD4、MIF、AMPD3、…	TCMSP
Methyl gallate*	Alpha-(1,3)-fucosyltransferase 7，Carbonic anhydrase II，Carbonic anhydrase VII，Carbonic anhydrase I，Carbonic anhydrase XII，Carbonic anhydrase XIV，Carbonic anhydrase IX，Carbonic anhydrase III，Carbonic anhydrase VI，Carbonic anhydrase IV，Carbonic anhydrase VB，Carbonic anhydrase VA，Carbonic anhydrase XIII (by homology)，Squalene monooxygenase (by homology)，Plasminogen activator inhibitor-1，Insulin-like…	FUT7、CA2、CA7、CA1、CA12、CA14、CA9、CA3、CA6、CA4、CA5B、CA5A、CA13、SQLE、SERPINE1、IGF1R、ALK、ESR2、TYR、BCL2L1、AURKB、SRC、PTK2、KDR、MET、NEK2、AXL、CNR2、TTR、POLA1、POLB、LDHA、LDHB、ESR1、TYMS、MAOB、TUBB1、MAOA、TPMT、AKR1C3、ELANE、GPR35、ERN1、ALB、PTGS2、CNR1、FYN、LCK、BCL2、SLC29A1、DAO、SRD5A2、AKR1C2、AKR1C1、PLA2G4B、TRPM8、HSP90AA1、STS、ACHE、BACE1、PRKCE、SHBG、NEK6、RARG、RARB、PARP1、SELL、PTPRC、PTPN1、PTPN2、FASN、SELP、GRM2、FDFT1、CDK2、PPAR…	TCMSP
2-Feruloyl-sn-glycerol	Monoamine oxidase B，Carbonic anhydrase II，Carbonic anhydrase I，Carbonic anhydrase XII，Carbonic anhydrase IX，Carbonic anhydrase XIV，Adenosine A1 receptor，Toll-like receptor 4 (by homology)，Adenosine A2a receptor，Carbonic anhydrase VII，Carbonic anhydrase VA，Carbonic anhydrase XIII，Carbonic anhydrase VI，Adenosine A2b receptor，Hepatocyte growth factor receptor，Matrix metalloproteinase 9，Matrix metall…	MAOB、CA2、CA1、CA12、CA9、CA14、ADORA1、TLR4、ADORA2A、CA7、CA5A、CA13、CA6、ADORA2B、MET、MMP9、MMP1、AKR1B1、SLC5A1、CA5B、SLC5A2、PTGS1、TYR、TTR、SLC6A2、AKR1C4、HRAS、ADK、ADORA3、ADAM17、SLC28A3、ESR1、HSPA8、HSPA5、EGFR、AKR1C3、SLC29A1、LCK、MAPK1、MMP2、ALOX5、MAP2K1、MMP7、MMP8、SLC5A4、MMP13、MMP12、SLC16A1、IGFBP3、NFE2L2、STAT3、IMPDH1、IMPDH2、PRKCA、OPRK1、ST6GAL1、METAP2、SLC28A2、TARS、MAP3K7、PNP、PTGFR、YARS、IGFBP5、DPP4、CASP3、HPRT1、CXCR2…	TCMSP
Diisobutyl phthalate*	Metabotropic glutamate receptor 5，Cyclooxygenase-2，GABA-A receptor; alpha-3/beta-3/gamma-2，GABA-A receptor; alpha-1/beta-3/gamma-2，GABA-A receptor; alpha-5/beta-3/gamma-2，GABA-A receptor; alpha-2/beta-3/gamma-2，Transthyretin，Isocitrate dehydrogenase [NADP] cytoplasmic，Adenosine A1 receptor，Adenosine A2a receptor，Adenosine A2b receptor，Transmembrane domain-containing protein TMIGD3，Acyl coenzyme A…	GRM5、PTGS2、GABRB3 GABRA3 GABRG2、GABRB3 GABRG2 GABRA1、GABRB3 GABRG2 GABRA5、GABRA2 GABRB3 GABRG2、TTR、IDH1、ADORA1、ADORA2A、ADORA2B、TMIGD3、CES1、CES2、FNTA FNTB、NCEH1、TSPO、GABRG2 GABRB3 GABRA6、CRHR1、CDK1、ACHE、GABRB3 GABRA4 GABRG2、ADORA3、GCK、BRD9、CTSL、FKBP1A、HSD11B1、TLR9、PDE7A、PSMB5、CCNB3 CDK1 CCNB1 CCNB2、F2、PLAU、CTRB1、CACNA1C、PLA2G2A、C1R、RAF1、CXCR2、MAPK14、MMP2、LIPE、IDO1、TRPA1、VCP、CDK5R1 CDK5、CTSS、DHODH、…	TCMSP
2,6-Dimethoxy-1,4-benzoquinone*	Leukocyte common antigen，Arachidonate 5-lipoxygenase，Macrophage-expressed gene 1 protein，Cytochrome P450 2D6，Cytochrome P450 2C9，Cytochrome P450 3A4，Cytochrome P450 2C19，Glycogen synthase kinase-3 beta，Phospholipase A2 group IIA，Sigma opioid receptor，Amine oxidase, copper containing，Muscarinic acetylcholine receptor M1 (by homology)，Muscarinic acetylcholine receptor M3，Dual specificity phosphatas…	PTPRC、ALOX5、MPEG1、CYP2D6、CYP2C9、CYP3A4、CYP2C19、GSK3B、PLA2G2A、SIGMAR1、AOC3、CHRM1、CHRM3、CDC25B、SOAT1、NISCH、EPHX1、ESR2、IDO1、KDM5C、KDM4B、KDM5B、KDM4A、KDM4C、CYP2A6、BCHE、CA2、ACHE、CA7、CA6、CA12、CA14、CA9、CA4、CA5B、TYMS、MCL1、AKR1B1、MME、APEX1、TYMP、CASP3、ACE、HMOX1、CES2、SIRT3、SIRT2、NAMPT、PADI1、PADI2、PADI3、PADI4、ABCB1、MKNK1、CASP4、CASP9、CASP6、CASP7、PTGS2、MALT1、KDR、XIAP、CYP19A1、KAT2B	TCMSP
2-Methoxy-1-benzofuran-5-carbaldehyde	Indoleamine 2,3-dioxygenase，Cytochrome P450 2A6，CDC7/DBF4 (Cell division cycle 7-related protein kinase/Activator of S phase kinase)，Muscarinic acetylcholine receptor M1 (by homology)，Muscarinic acetylcholine receptor M3，Glycogen synthase kinase-3 beta，Arachidonate 15-lipoxygenase，Aldose reductase (by homology)，Transmembrane domain-containing protein TMIGD3，Receptor-type tyrosine-protein phosphat…	IDO1、CYP2A6、CDC7、CHRM1、CHRM3、GSK3B、ALOX15、AKR1B1、TMIGD3、PTPRG、PTGS1、CCR1、EPHX1、IMPDH2、EGFR、ADORA3、ALOX5、SOAT1、MCL1、ACE、RPS6KA3、SLC6A4、MAPK8、MAPK14、MAPK10、MAPK11、MAPK9、TRPA1、NAMPT、NISCH、FASN、F13A1、ADRA1D、CCND1 CDK4、CCNE2 CDK2 CCNE1、AOC3、MTNR1A、PDE7A、PTPRC、MTNR1B、OXTR、PTK2B、PIM2、PIM3、FADS1、SLC11A2、KDM5C、KDM4B、KDM5B、KDM4A、TERT、PRKD1、PRKD2、HTR2B、PPP1CA、HTR2C、ELANE、HCRTR2、HCRTR1、ADAMTS5、FAAH、METAP1、KD…	TCMSP
Scopoletin (7-Hydroxy-6-methoxycoumarin)	Carbonic anhydrase VII，Carbonic anhydrase XII，Carbonic anhydrase IX，Carbonic anhydrase XIII，Carbonic anhydrase I，Carbonic anhydrase XIV，Carbonic anhydrase VI，Carbonic anhydrase IV，Epidermal growth factor receptor erbB1，Carbonic anhydrase VA，Xanthine dehydrogenase，Carbonic anhydrase II，Monoamine oxidase A，Carbonyl reductase [NADPH] 1，Steroid 5-alpha-reductase 1，Cyclin-dependent kinase 2/cyclin A，C…	CA7、CA12、CA9、CA13、CA1、CA14、CA6、CA4、EGFR、CA5A、XDH、CA2、MAOA、CBR1、SRD5A1、CDK2 CCNA1 CCNA2、CA3、CCND1 CDK4、FLT4、INSR、PTK2、TEK、MAP3K8、HSPA1A、NUAK1、FGR、ESR2、AKR1C1、ALOX5、CA5B、GSK3B、DAO、KCNA3、GSR、KDR、ACHE、PTGS2、KCNA5、HSD17B3、SRC、CYP1A2、MAOB、NAT1、SQLE、PTPN1、KCNMA1、MB、BACE1、ERBB2、ESR1、PARP1、AKR1C3、MET、ALPG、PLAA、ALPL、COMT、GPR35、AURKA、CDK9 CCNT1、HMGCR、CSNK2A1、AKR1B1、PLEC、CSNK1A1、CSNK1D、AOC3、AURKB、AKT1、APEX1、…	TCMSP
Isovanillin	Serine/threonine-protein kinase/endoribonuclease IRE1，Carbonic anhydrase II，Carbonic anhydrase VII，Carbonic anhydrase I，Carbonic anhydrase XII，Carbonic anhydrase XIV，Carbonic anhydrase IX，Carbonic anhydrase IV，Arylamine N-acetyltransferase 1，Carbonic anhydrase III，Carbonic anhydrase VI，Carbonic anhydrase VA，Alkaline phosphatase placental-like，Phospholipase A-2-activating protein，Transthyretin，Dua…	ERN1、CA2、CA7、CA1、CA12、CA14、CA9、CA4、NAT1、CA3、CA6、CA5A、ALPG、PLAA、TTR、CDC25B、ADORA1、HDAC3、EP300、MB、ACHE、FUT7、CA5B、TPMT、PIM1、ACE、COMT、MCL1、GRM5、MPO、IMPDH2、MMP9、MMP2、ALPL、KCNMA1、PDE5A、CHRNA7、CISD1、PIK3CD、PRKDC、PIK3CG、SLC9A1、MKNK1、FYN、LCK、CNR1、CNR2、PIM3、VCAM1、PIK3CA、PTPN22、HMOX1、MMP3、MAPK9、PRKD1、PRKD2、IDO1、HCAR2、MMP8、LRRK2、ABL1、SRC、KDR、MTOR、PIK3CB、HCK、PI4KB、ASF1A、MME、HDAC6、TUBB1、GRM4、DAO、MAOB、MMP7、MMP1…	TCMSP
6,7-Dihydroxy-4-methylcoumarin	Carbonic anhydrase XII，Carbonic anhydrase IX，Estradiol 17-beta-dehydrogenase 3，Aldose reductase，Xanthine dehydrogenase，Estrogen receptor alpha，Estrogen receptor beta，Epidermal growth factor receptor erbB1，Aldehyde dehydrogenase，Carbonic anhydrase II，Carbonic anhydrase VII，Carbonic anhydrase I，Carbonic anhydrase XIV，Macrophage migration inhibitory factor，Cyclin-dependent kinase 2/cyclin E1，Protein…	CA12、CA9、HSD17B3、AKR1B1、XDH、ESR1、ESR2、EGFR、ALDH2、CA2、CA7、CA1、CA14、MIF、CCNE1 CDK2、PTK2B、GPR35、CCND1 CDK4、FLT4、INSR、CDK2 CCNA1 CCNA2、PLK1、CSNK2A1、TEK、AKT1、BACE1、MAP3K8、EPHB4、HSPA1A、NUAK1、FGR、LYN、CA3、ERN1、SQLE、QDPR、FYN、GSR、CA5A、SNCA、STS、DAO、MB、CNR1、CNR2、RNASEH1、AR、ERBB2、AURKB、AURKA、CA13、CA4、COMT、SRC、KCNMA1、IGF1R、PTK2、KDR、MET、BCHE、GSK3B、LCK、ALK、AXL、NQO2、PON1、PIM1、BRAF、MAOB、METAP2、IDO1、CA6、CLK1、DYRK1B…	TCMSP
6-hydroxycoumarin	Carbonic anhydrase XII，Carbonic anhydrase IX，D-amino-acid oxidase，Carbonic anhydrase VII，Carbonic anhydrase XIII，Carbonic anhydrase VI，Carbonic anhydrase IV，Carbonic anhydrase VB，Carbonic anhydrase II，Carbonic anhydrase I，Carbonic anhydrase XIV，Epidermal growth factor receptor erbB1，Xanthine dehydrogenase，Succinate semialdehyde dehydrogenase，Gamma-amino-N-butyrate transaminase，G-protein coupled r…	CA12、CA9、DAO、CA7、CA13、CA6、CA4、CA5B、CA2、CA1、CA14、EGFR、XDH、ALDH5A1、ABAT、GPR35、AKR1B1、CCND1 CDK4、PDGFRB、FLT4、IGF1R、INSR、AURKB、PTK2、KDR、PLK1、CSNK2A1、MET、PLK4、TEK、AKT1、BACE1、MAP3K8、BRAF、EPHB4、HSPA1A、NUAK1、FGR、LYN、NFKB1、PARP1、GSR、MAOA、CA3、CA5A、CYP1A2、COMT、NQO1、ACHE、PTPRC、CLK1、DYRK1B、CDK2 CCNA1 CCNA2、HSD17B3、MB、AKR1C3、AKR1C1、NAT1、TNNC1 TNNT2 TNNI3、ESR1、ESR2、KCNMA1、ALDH2、ERBB2、KCNA3、CBR1、PTPN1、HDAC6、HMGC…	TCMSP
2-Methoxy-4-methylphenol	Acetylcholinesterase，Methionine aminopeptidase 2，Mannose-6-phosphate isomerase，Carbonic anhydrase II，Estrogen receptor alpha，Serine/threonine-protein kinase/endoribonuclease IRE1，Adenosine A1 receptor，Adenosine A2a receptor，Indoleamine 2,3-dioxygenase，D-amino-acid oxidase，G-protein coupled receptor 84，Tyrosine-protein kinase SRC，Proteasome Macropain subunit MB1，Tryptophan 2,3-dioxygenase (by homo…	ACHE、METAP2、MPI、CA2、ESR1、ERN1、ADORA1、ADORA2A、IDO1、DAO、GPR84、SRC、PSMB5、TDO2、CA12、CA9、ERBB2、ESR2、CYP1A1、ALOX15、CYP1B1、TLR9、CBR1、KAT2B、HSD17B1、VEGFA、EGLN1、RELA、HSD17B3、CHRNA4 CHRNB2、ALOX12、CXCR2、DBH、CA1、SRD5A1、CHRNA7、GRM4、CHRNA3、CHRNA4、DCTPP1、EPAS1、ALPL、AURKA、NR3C1、ADRA2A、ADRA2C、NISCH、ADRA1A、IGF1R、CYP1A2、KCNMA1、TUBB3、CA6、ABCB1、HDAC6、TLR7、CALM1、DYRK1A、GRM5、DYRK2、DYRK1B、NPR1、HMGCR、KDR、FADS1、MAOB、GSK3A…	TCMSP
Mandelic acid	Interleukin-8，Cyclooxygenase-1，Cyclooxygenase-2，Solute carrier family 22 member 6 (by homology)，Aldose reductase，Acyl coenzyme A:cholesterol acyltransferase，Carboxylesterase 2，Intermediate conductance calcium-activated potassium channel protein 4，Voltage-gated calcium channel alpha2/delta subunit 1 (by homology)，Kynurenine 3-monooxygenase (by homology)，G protein-coupled receptor 44，Cystine/glutam…	CXCL8、PTGS1、PTGS2、SLC22A6、AKR1B1、CES1、CES2、KCNN4、CACNA2D1、KMO、PTGDR2、SLC7A11、AKR1C3、CA1、CA9、PAM、FBP1、CA12、CA6、KDM4E、KDM3A、KDM6B、FTO、KDM4A、KDM4C、CASP3、GPR17、TPMT、CPA1、FUCA1、CA7、CA3、CA14、CA4、CA5B、CA5A、CA13、AKR1C2、GRM1、SRD5A2、ANPEP、ENPEP、CPB2、CPN1、KDM2A、PHF8、KDM5C、PTPRC、DPP4、LAP3、CHRM4、CHRM2、CHRM1、CHRM3、FABP1、MGLL、MGAM、SI、MMP9、MMP1、MMP2、MMP8、F2、YWHAG、FYN、LCK、TLR4、FABP4、FABP3、SLC6A4、SLC6A3、TBXAS1、MIF…	TCMSP
Eugenyl formate	Cyclooxygenase-1，Aldehyde dehydrogenase，Protein tyrosine kinase 2 beta，Muscarinic acetylcholine receptor M5，Muscarinic acetylcholine receptor M1，Muscarinic acetylcholine receptor M3，Tyrosine-protein kinase JAK1，Tyrosine-protein kinase JAK2，Tyrosine-protein kinase TYK2，Metabotropic glutamate receptor 5，Leucine-rich repeat serine/threonine-protein kinase 2，Dual specificity tyrosine-phosphorylation-…	PTGS1、ALDH2、PTK2B、CHRM5、CHRM1、CHRM3、JAK1、JAK2、TYK2、GRM5、LRRK2、DYRK1B、GRM4、PTPRC、AKT1、ALDH3A1、DYRK1A、PDE7A、PDE7B、CDC7、TBXAS1、ADORA1、ADORA2A、JAK3、CA13、CA5B、NAAA、EGLN3、MAP3K14、CCNE1 CDK2、AURKB、NUDT1、CDK5、AURKA、FABP1、TOP2A、MAPK8、TGM2、MCL1、CDK5R1 CDK5、PTGDR、PTGDR2、ADAMTS5、CCNB3 CDK1 CCNB1 CCNB2、PIM2、CDK2、MALT1、PDE4B、TNNI3K、EPAS1、TDP2、PARP1、PTPN1、CHUK、PTPRF、MGLL、IDO1、CDC25B、ALPL、MPO、AHCY、VCAM1、DGAT1、CY…	TCMSP
2-Formyl-3-hydroxy-A(1)-norlup-20(29)-en-28-oic acid (Colubrinic acid)	SUMO-activating enzyme，DNA polymerase beta (by homology)，Aldo-keto reductase family 1 member B10，Protein-tyrosine phosphatase 1B，Prostaglandin E synthase，11-beta-hydroxysteroid dehydrogenase 1，Bile acid receptor FXR，Dual specificity phosphatase Cdc25A，DNA topoisomerase II alpha，Carboxylesterase 2，G-protein coupled bile acid receptor 1，Dual specificity phosphatase Cdc25C，T-cell protein-tyrosine ph…	SAE1 UBA2、POLB、AKR1B10、PTPN1、PTGES、HSD11B1、NR1H4、CDC25A、TOP2A、CES2、GPBAR1、CDC25C、PTPN2、TERT、AR、PTPN11、FABP1、PTGER2、UGT2B7、VDR、NR3C1、ACE、PTGER4、CD81、SCD、CYP51A1、THRA、THRB、PTGS2、PLA2G4A、PGR、PPARG、HSF1、CYP19A1、HSD17B3、GABBR1、MDM2、PREP、AGTR1、NPC1L1、SIGMAR1、CYP17A1、TOP1、HSD11B2、AMPD2、RORC、PTPRF、ACP1、MMP3、MMP1、MMP2、GABRA2 GABRB2 GABRG2、FAAH、PPARA、S1PR2、FABP4、PTGER1、CDC25B、FNTA FNTB、EDNRB、MME、CCR1、EDNRA…	TCMSP
Matairesinol	Testis-specific androgen-binding protein，Dual specificity mitogen-activated protein kinase kinase 1，Cytochrome P450 19A1，Norepinephrine transporter，Acyl-protein thioesterase 1，Acyl-protein thioesterase 2，Dopamine transporter，Estrogen receptor alpha，Estrogen receptor beta，Serotonin 1a (5-HT1a) receptor，Estradiol 17-beta-dehydrogenase 2，Arachidonate 5-lipoxygenase，Serine/threonine-protein kinase RA…	SHBG、MAP2K1、CYP19A1、SLC6A2、LYPLA1、LYPLA2、SLC6A3、ESR1、ESR2、HTR1A、HSD17B2、ALOX5、RAF1、BRAF、ALOX15、NOX4、TTR、UPP1、SERPINE1、GCGR、DYRK1A、CLK1、DYRK1B、WEE1、PTGFR、HSD11B1、NR3C1、HSD17B1、AURKB、TYMS、AURKA、PIM2、QDPR、HSP90AA1、POLA1、GSK3B、SGK1、SYK、DNM1、ERCC5、FEN1、ERBB2、PARP1、PIK3CG、AKR1C3、CDK2、HTR7、CDK4、IGF1R、CAPN1、MAPK8、PLK1、PAK4、CHEK1、RELA、DHFR、PITRM1、PNMT、IMPDH1、AGTR1、CNR1、PIK3CD、CHRNA4 CHRNB2、CNR2、ROCK1、PRKA…	TCMSP
Quinine	Butyrylcholinesterase，Sodium channel protein type V alpha subunit，HERG，P-glycoprotein 1，Voltage-gated potassium channel subunit Kv1.5，Serotonin 1a (5-HT1a) receptor，Tyrosine-protein kinase JAK1，Serotonin 1b (5-HT1b) receptor，Adrenergic receptor beta，Beta-1 adrenergic receptor，Serotonin 2a (5-HT2a) receptor，Transient receptor potential cation channel subfamily V member 3，Receptor protein-tyrosine …	BCHE、SCN5A、KCNH2、ABCB1、KCNA5、HTR1A、JAK1、HTR1B、ADRB2、ADRB1、HTR2A、TRPV3、ERBB2、MAP2K1、ADORA2A、OPRM1、ROCK2 ROCK1、PDE9A、PDE1C、DRD2、DRD3、DRD4、CHRM3、MAP3K12、CALCRL、CHRNA5 CHRNB2 CHRNA4、PNMT、TERT、CHRNB4 CHRNA2、CHRNA3 CHRNB2、ALK、PDE7A、SRC、HTR6、FLT1、HTR1D、DPP8、DPP9、CHRNB3 CHRNA6 CHRNB2 CHRNA3、SIGMAR1、CASR、BAZ2B、KIT、CA2、CA1、BAZ2A、CA9、PRKCQ、DPP7、DRD1、HSP90AA1、ABL1、BLK、CDK6、RPS6KA1、LCK、MST1R、FGFR3、ZAP70、PRKCZ…	TCMSP
18-Demethylparaensidimerin C	Toll-like receptor 4，Neurokinin 3 receptor，Dihydrofolate reductase，Voltage-gated potassium channel subunit Kv1.5，Tyrosine-protein kinase JAK3，Tyrosine-protein kinase JAK1，Tyrosine-protein kinase JAK2，Metabotropic glutamate receptor 5 (by homology)，Thrombin and coagulation factor X，P2X purinoceptor 3，Bradykinin B1 receptor，Fibroblast growth factor receptor 1，Cyclooxygenase-2，Sodium channel protein…	TLR4、TACR3、DHFR、KCNA5、JAK3、JAK1、JAK2、GRM5、F10、P2RX3、BDKRB1、FGFR1、PTGS2、SCN10A、ELOVL6、PIK3CD、MAPK11、DHODH、BRD3、FLT1、INSR、CCKBR、TYK2、ALK、HCRTR2、HCRTR1、CREBBP、ADORA2B、ADORA3、NPY5R、PSEN2 PSENEN NCSTN APH1A PSEN1 APH1B、GCK、DDR2、DDR1、GPBAR1、AR、CA2、SRC、CA4、ERBB2、PIK3CG、PIK3CA、NOS1、NOS2、JUN、FFAR1、GABRB3 GABRA3 GABRG2、GABRB3 GABRG2 GABRA1、FNTA FNTB、TACR2、LCK、TSPO、DUSP3、TEK、MTOR、AGPAT2、MDM4、SLC6A9、PDE4B、ID…	TCMSP
Sinapoyl malate	Beta amyloid A4 protein，AMP deaminase 3，Hepatocyte growth factor receptor，Monoamine oxidase B，Pyrimidinergic receptor P2Y6，Matrix metalloproteinase 13，Matrix metalloproteinase 12，Toll-like receptor 4 (by homology)，Tyrosine-protein kinase FYN，Transthyretin，Matrix metalloproteinase 1，Liver glycogen phosphorylase，Matrix metalloproteinase 9，Aldose reductase，Carbonic anhydrase VII，Carbonic anhydrase V…	APP、AMPD3、MET、MAOB、P2RY6、MMP13、MMP12、TLR4、FYN、TTR、MMP1、PYGL、MMP9、AKR1B1、CA7、CA6、CA13、CA5B、CA5A、MMP3、ACLY、ENPEP、DYRK1A、DYRK2、DYRK1B、P2RY1、SRC、NAALAD2、PRKCA、FOLH1、ACE、IGF1R、INSR、NEU3、NEU2、ALOX5、ABCB1、PTPN22、CYP19A1、FLT4、TEK、ELANE、P2RX3、NR4A1、GPR35、FDPS、ADORA2B、PIK3CG、GRK6、AKR1B10、FPGS、CASP3、CSNK2A1、GART、CSNK2A2、ERBB2、EGFR、ESR1、PTGS1、SLC6A2、LCK、MAPK1、AKR1C3、AKR1C4、AKR1C2、PYGM、CA12、CA9、CASP6、CASP7、CA…	TCMSP
Protocatechuic Acid Methyl Ester	Carbonic anhydrase II，Carbonic anhydrase VII，Carbonic anhydrase I，Carbonic anhydrase XII，Carbonic anhydrase XIV，Carbonic anhydrase IX，Squalene monooxygenase (by homology)，Alpha-(1,3)-fucosyltransferase 7，Carbonic anhydrase XIII，Carbonic anhydrase VI，Carbonic anhydrase VB，Plasminogen activator inhibitor-1，Carbonic anhydrase III，Carbonic anhydrase IV，Insulin-like growth factor I receptor，ALK tyrosi…	CA2、CA7、CA1、CA12、CA14、CA9、SQLE、FUT7、CA13、CA6、CA5B、SERPINE1、CA3、CA4、IGF1R、ALK、BCL2L1、CA5A、COMT、ADAMTS5、LDHA、LDHB、ESR2、ESR1、AURKB、SRC、PTK2、KDR、MET、NEK2、AXL、CNR2、POLA1、POLB、ALOX15、SNCA、F2、TPMT、TLR9、PNP、ALPL、GPR35、ALB、NAT1、RPS6KA3、GPR84、FYN、CDK5R1 CDK5、CDK2 CCNA1 CCNA2、CDK9 CCNT1、MMP9、BRAF、ERBB2、CYP1A2、ERN1、MB、FEN1、TYMP、HTR2B、CISD1、DBF4 CDC7、SRD5A2、PLEC、MPI、CSNK1A1、CSNK1D、AKR1C2、AKR1C1、VCAM1、PRKDC、TY…	TCMSP
1-Feruloyl-sn-glycerol	Monoamine oxidase B，Carbonic anhydrase XII，Carbonic anhydrase IX，Carbonic anhydrase XIV，Carbonic anhydrase II，Carbonic anhydrase I，Carbonic anhydrase VII，Carbonic anhydrase XIII，Carbonic anhydrase VA，Carbonic anhydrase VI，Toll-like receptor 4 (by homology)，Adenosine A1 receptor，Adenosine A2a receptor，Hepatocyte growth factor receptor，Transthyretin，Carbonic anhydrase VB，Sodium/glucose cotransporte…	MAOB、CA12、CA9、CA14、CA2、CA1、CA7、CA13、CA5A、CA6、TLR4、ADORA1、ADORA2A、MET、TTR、CA5B、SLC5A1、MMP13、MMP12、SLC6A2、PTGS1、ESR1、EGFR、ADORA3、ADORA2B、SLC28A3、SLC29A1、SLC5A2、PRKCA、AKR1B1、TYR、HRAS、AKR1C3、ERBB2、ADK、LCK、MAPK1、MAPK14、ADAM17、HSPA8、HSPA5、SLC28A2、MMP2、ALOX5、IGFBP3、MMP7、MMP8、SLC5A4、MAP2K1、MMP1、MMP9、GBA、FYN、IMPDH1、PTGFR、IMPDH2、PNP、FNTA FNTB、OPRK1、MMP3、TDP1、MCL1、CASP3、IGFBP5、HDAC3、HDAC6、ITGB1 ITGA4、HDAC2、…	TCMSP
3',4',5',5,7-Pentamethoxyflavone*	ATP-binding cassette sub-family G member 2，Plasminogen，Cytochrome P450 1B1，Tyrosine-protein kinase SYK，Delta opioid receptor，Glycogen synthase kinase-3 beta，Adenosine A1 receptor，Adenosine A2a receptor，Tyrosine-protein kinase receptor FLT3，Carbonic anhydrase II，Carbonic anhydrase VII，Carbonic anhydrase XII，Poly [ADP-ribose] polymerase-1，Stem cell growth factor receptor，Tankyrase-2，Tankyrase-1，Ald…	ABCG2、PLG、CYP1B1、SYK、OPRD1、GSK3B、ADORA1、ADORA2A、FLT3、CA2、CA7、CA12、PARP1、KIT、TNKS2、TNKS、AKR1B1、ABCB1、CDK5R1 CDK5、GLO1、MMP2、AKR1B10、ARG1、ABCC1、ADORA3、PTPRS、MET、CSNK2A1、PLA2G2A、MMP9、NOX4、XDH、ESR2、ALOX5、PIM1、MAOA、EGFR、SRC、PIK3CG、CA1、CA6、CA13、KDR、PLK1、CCNB3 CDK1 CCNB1 CCNB2、CA4、AMY1A、GRK6、CFTR、APP、AURKB、BACE1、CD38、DRD4、HSD17B1、MMP12、IGF1R、F2、ST6GAL1、CBR1、KDM4E、PIK3R1、PYGL、CA3、CXCR1、PLA2G1B、AXL、APEX1、A…	TCMSP
N-(4-oxopentyl)-acetamide	Alcohol dehydrogenase gamma chain，N-acylsphingosine-amidohydrolase，Protein-glutamine gamma-glutamyltransferase，11-beta-hydroxysteroid dehydrogenase 1，Muscarinic acetylcholine receptor M2，Muscarinic acetylcholine receptor M1，Dipeptidyl peptidase II，Poly [ADP-ribose] polymerase-1，Anandamide amidohydrolase，Dipeptidyl peptidase VIII，Dipeptidyl peptidase IX，Metabotropic glutamate receptor 5，Alcohol de…	ADH1C、NAAA、TGM2、HSD11B1、CHRM2、CHRM1、DPP7、PARP1、FAAH、DPP8、DPP9、GRM5、ADH1A、CHRNA4 CHRNB2、CYP19A1、ADH1B、SLC5A7、EPHX1、PDE5A、PDE3A、PDE3B、MAOB、MALT1、CTSK、MIF、NOS2、HSD17B7、PLA2G10、MMP12、CYP11B1、PARP10、CYP11B2、TRPA1、AOC3、MTNR1A、MTNR1B、TTR、EPHX2、CYP2A6、ADORA3、CDC7、GSK3B、AKR1B1、DHODH、PARP2、TDP2、FGFR1、TOP2A、CISD1、MPO、AKR1A1、CYP2C19、AKR1B10、PIM1、TYMP、PIM2、IDO1、PLA2G2C、DPP4、JAK1、JAK2、MAP2K1、MAPK1、NOTUM、TAAR1、…	TCMSP
3-Hydroxy-4-methoxybenzoic acid; Isovanillic Acid	Carbonic anhydrase II，Carbonic anhydrase I，Carbonic anhydrase XII，Carbonic anhydrase IX，Thiopurine S-methyltransferase，Carbonic anhydrase VII，Carbonic anhydrase XIV，Carbonic anhydrase III，Carbonic anhydrase VI，Carbonic anhydrase VA，Carbonic anhydrase IV，Carbonic anhydrase VB，Carbonic anhydrase XIII (by homology)，Alpha-(1,3)-fucosyltransferase 7，Transthyretin，Squalene monooxygenase (by homology)，T…	CA2、CA1、CA12、CA9、TPMT、CA7、CA14、CA3、CA6、CA5A、CA4、CA5B、CA13、FUT7、TTR、SQLE、FYN、LCK、KDM2A、SERPINE1、NGFR、KMO、FBP1、TYMS、MMP9、MMP1、MMP2、MMP8、LDHA、LDHB、CTBP2、ELANE、AKR1C3、TUBB1、POLA1、POLB、IGF1R、ALK、ACHE、SRD5A2、LAP3、GPR17、MIF、PLA2G4B、COMT、LIG1、BCL2L1、CPA1、PTPRB、ALB、ESR2、SLC13A5、ERN1、KDM4E、KDM4A、HSP90AA1、AKR1B1、DTYMK、ECE1、GRM2、RXRB、RXRG、RXRA、MCL1、KDM3A、KDM6B、FTO、KDM4C、RARG、RARB、RARA、DBF4 CDC7、TYR、TRPM8、CDA…	TCMSP
N,N-Dimethyl-5-methoxytryptamine	Serotonin 2b (5-HT2b) receptor，Serotonin 1b (5-HT1b) receptor，Melatonin receptor 1A，Melatonin receptor 1B，Serotonin 1d (5-HT1d) receptor，Serotonin 1a (5-HT1a) receptor，Serotonin 2a (5-HT2a) receptor，Serotonin 2c (5-HT2c) receptor，Serotonin 7 (5-HT7) receptor，Serotonin 6 (5-HT6) receptor，Serotonin transporter，Serotonin 1e (5-HT1e) receptor，Dopamine D3 receptor，Histamine H3 receptor，Serotonin 4 (5-…	HTR2B、HTR1B、MTNR1A、MTNR1B、HTR1D、HTR1A、HTR2A、HTR2C、HTR7、HTR6、SLC6A4、HTR1E、DRD3、HRH3、HTR4、SLC6A3、SIGMAR1、SLC6A2、HTR5A、HRH1、OPRK1、NQO2、DRD1、ADRA2A、ADRA2C、HRH2、ADRA2B、ADORA3、LTA4H、ACHE、EGFR、DRD2、FLT4、IGF1R、HTR3A、ADRA1A、PLA2G2A、HTR1F、MAOA、MAOB、ADRB1、OPRM1、CHRNA3 CHRNB4、CDK9、CHRNA4、CHRNB3 CHRNA6 CHRNB2 CHRNA3、FAAH、DRD5、NR4A1、PTPRCAP、PTGS2、ADRA1D、CASR、NR3C2、DRD4、QDPR、CHRNB1 CHRNA1 CHRNG CHRND、DPP4、MPO、K…	TCMSP
5,7-Dihydroxy-4-methylcoumarin	Carbonic anhydrase XII，Carbonic anhydrase IX，Estradiol 17-beta-dehydrogenase 3，Serine/threonine-protein kinase PIM1，Serine/threonine-protein kinase Aurora-B，Aldehyde dehydrogenase，Estrogen receptor alpha，Estrogen receptor beta，Insulin-like growth factor I receptor，Vascular endothelial growth factor receptor 2，Serine/threonine-protein kinase PLK1，Hepatocyte growth factor receptor，ALK tyrosine kina…	CA12、CA9、HSD17B3、PIM1、AURKB、ALDH2、ESR1、ESR2、IGF1R、KDR、PLK1、MET、ALK、AXL、XDH、ERN1、CNR1、CNR2、GSR、CA2、STS、GPR35、CCND1 CDK4、PDGFRB、FLT4、INSR、CDK2 CCNA1 CCNA2、CA7、CA1、SRC、PTK2、CA6、CA14、CA4、PLK4、CA13、TEK、AKT1、AURKA、CA5A、BACE1、MAP3K8、BRAF、EPHB4、HSPA1A、NUAK1、SQLE、FGR、LYN、FYN、AKR1B1、GRK6、BCHE、CA3、SRD5A1、AR、DAO、EGFR、CA5B、PTGS2、CDK5R1 CDK5、SHBG、PON1、ERBB2、CSNK2A1、MAOB、LCK、ACHE、MAOA、NQO1、GSK3B、GSTA1、BCL2L1、KC…	TCMSP
2-Hydroxy-2,3-dihydrogenistein	Arachidonate 12-lipoxygenase，Arachidonate 15-lipoxygenase，Protein-tyrosine phosphatase 1B，Estrogen receptor alpha，Estrogen receptor beta，Stem cell growth factor receptor，Tyrosine-protein kinase SRC，Vascular endothelial growth factor receptor 2，Fibroblast growth factor receptor 1，Hepatocyte growth factor receptor，Cytochrome P450 19A1，Monoamine oxidase B，Glutamate NMDA receptor; GRIN1/GRIN2B，Glutam…	ALOX12、ALOX15、PTPN1、ESR1、ESR2、KIT、SRC、KDR、FGFR1、MET、CYP19A1、MAOB、GRIN1 GRIN2B、GRIN2A GRIN1、PNP、RAPGEF4、ALOX15B、PLA2G7、KLK1、KLK2、FBP1、MT-ND4、PYGL、ALPL、ADORA1、HPRT1、MMP8、CYP1B1、CA7、CA12、CA4、MMP7、SIRT1、ABCC1、CBR1、RET、NFKBIA、FLT3、TTR、PTGS1、TAS2R31、OGT、PFKFB4 PFKFB3、GRIN1、MME、PSEN2 PSENEN NCSTN APH1A PSEN1 APH1B、BRD4、FDFT1、TYR、GRM2、GABRA5、PIK3CB、CYP2C19、CELA1、ECE1、SNCA、ACPP、TYMP、PRKCE、ADAM17、ADAM10、MA…	TCMSP
4-(3,4,5-Trihydroxybenzoxy)benzoic acid	Plasminogen activator inhibitor-1，Alpha-(1,3)-fucosyltransferase 7，Squalene monooxygenase (by homology)，Monoamine oxidase B，Carbonic anhydrase II，Carbonic anhydrase I，Tubulin beta-1 chain，Carbonic anhydrase VII，Carbonic anhydrase XII，Carbonic anhydrase III，Carbonic anhydrase VI，Carbonic anhydrase VA，Carbonic anhydrase VB，Monoamine oxidase A，Thymidylate synthase，Carbonic anhydrase XIII，Casein kina…	SERPINE1、FUT7、SQLE、MAOB、CA2、CA1、TUBB1、CA7、CA12、CA3、CA6、CA5A、CA5B、MAOA、TYMS、CA13、CSNK2A1、CSNK2A2、CA14、CA9、PLA2G4B、PIM1、POLA1、POLB、SELE、GRK6、NOX4、CAMKK2、ALK、AMPD3、CA4、IGF1R、TPMT、PTPRC、PTPN2、ALOX5、TRPM8、TTR、PTGS1、SLC6A2、ELANE、VCP、CHEK1、NEU3、PIK3CG、PIK3CA、PYGL、PTGS2、INSR、KDM4C、PYGM、ACE、PADI1、MME、PADI4、RPS6KA3、KDM3A、LCK、NR4A1、MMP9、MMP1、MMP8、CPB2、ENPEP、CPN1、PADI2、PADI3、ATIC、ALOX12、GART、ACLY、CXCR2、BRAF、…	TCMSP
Sinapine	Monoamine oxidase B，Hepatocyte growth factor receptor，Carbonic anhydrase VII，Carbonic anhydrase VI，Carbonic anhydrase XIV，Carbonic anhydrase IX，Carbonic anhydrase VA，Carbonic anhydrase I，Carbonic anhydrase XII，Transient receptor potential cation channel subfamily M member 8 (by homology)，Thymidylate synthase，Cyclin-dependent kinase 2/cyclin A，Serine/threonine-protein kinase Aurora-A，Carbonic anhy…	MAOB、MET、CA7、CA6、CA14、CA9、CA5A、CA1、CA12、TRPM8、TYMS、CDK2 CCNA1 CCNA2、AURKA、CA13、CA5B、CCNB3 CDK1 CCNB1 CCNB2、CA2、PARP1、FLT3、GCGR、GSTP1、GSTM2、ALPL、GRK3、GRK2、GRK5、ATP4B ATP4A、ROCK1、PRKACA、FASN、CCNE2 CDK2 CCNE1、PDE4B、KDR、CCR4、NTRK1、CASP3、CASP7、HSP90AB1、PTK6、ADAMTS5、BACE2、PLK1、CYP11B1、PIM1、CYP11B2、RPS6KA3、PDE7A、SLC5A2、TGFBR1、MAPK8、CFTR、HPGDS、IRAK4、CTSL、STK17B、CTSB、AGPAT2、ACACB、CDK5R1 CDK5、CDK2、CDK1、ENP…	TCMSP
Quercetin-3',4'-dimethyl ether	Carbonic anhydrase VII，Carbonic anhydrase XII，Carbonic anhydrase IV，Cytochrome P450 1B1，Aldose reductase，Xanthine dehydrogenase，Carbonic anhydrase II，P-glycoprotein 1，Cytochrome P450 19A1，Estradiol 17-beta-dehydrogenase 2，Multidrug resistance-associated protein 1，Beta-secretase 1，Cyclin-dependent kinase 1，PI3-kinase p110-gamma subunit，Adenosine A2a receptor，Delta opioid receptor，Carbonic anhydras…	CA7、CA12、CA4、CYP1B1、AKR1B1、XDH、CA2、ABCB1、CYP19A1、HSD17B2、ABCC1、BACE1、CDK1、PIK3CG、ADORA2A、OPRD1、CA1、CA9、FLT3、EGFR、PIM1、GSK3B、PKN1、CAMK2B、ALK、AXL、NOX4、DRD4、MAOA、ABCG2、CDK5R1 CDK5、F2、ADORA1、AHR、ESRRA、CDK2、PLA2G2A、MET、HSD17B1、ALOX12、ALOX15、CCNB3 CDK1 CCNB1 CCNB2、CDK6、IGF1R、SLC22A12、ST6GAL1、PLG、APP、CA6、AVPR2、AKT1、KIT、ALOX5、MAPT、KDM4E、GPR35、TOP2A、INSR、ACHE、GLO1、MYLK、SYK、APEX1、PARP1、TTR、MMP12、CD38、AKR1B…	TCMSP
5-Acetylsalicylic acid	AICAR transformylase，Arachidonate 12-lipoxygenase，G-protein coupled receptor 35，DNA polymerase beta，Carbonic anhydrase II，Carbonic anhydrase I，Carbonic anhydrase XII，Protein-tyrosine phosphatase 1B，Carbonic anhydrase IX，Lysine-specific demethylase 4D-like，Lysine-specific demethylase 3A，Lysine-specific demethylase 6B，Lysine-specific demethylase 4A，Lysine-specific demethylase 4C，Steroid 5-alpha-red…	ATIC、ALOX12、GPR35、POLB、CA2、CA1、CA12、PTPN1、CA9、KDM4E、KDM3A、KDM6B、KDM4A、KDM4C、SRD5A2、TPMT、FTO、ALB、LDHA、LDHB、CTBP2、KMO、PTPN6、MMP9、MMP1、MMP2、MMP8、MCL1、EGFR、NGFR、RARG、RARB、CA7、CA14、CDK1、FYN、CPA1、CA3、CA6、CA5A、KDM2A、PTGDR2、SLC13A5、DBF4 CDC7、CA13、CA5B、ITGAL ICAM1 ITGB2、FBP1、DTYMK、GPR17、COMT、ACE、ECE1、LAP3、GRM2、ALDH5A1、ABAT、MIF、CA4、ALPL、FUT7、MME、CDA、F2、P2RX3、CYP19A1、PYGL、LIG1、RARA、PLA2G2A、PLA2G5、ADA、OGA、CR…	TCMSP
Caffeic aldehyde	Carbonic anhydrase II，Carbonic anhydrase I，Carbonic anhydrase VI，Carbonic anhydrase VB，Carbonic anhydrase IX，Carbonic anhydrase VII，Carbonic anhydrase XII，Carbonic anhydrase XIV，Matrix metalloproteinase 1，Matrix metalloproteinase 9，Matrix metalloproteinase 2，Estrogen receptor beta，Tyrosine-protein kinase SYK，Arachidonate 5-lipoxygenase，Estrogen receptor alpha，Cytochrome P450 2C9，Cytochrome P450 3…	CA2、CA1、CA6、CA5B、CA9、CA7、CA12、CA14、MMP1、MMP9、MMP2、ESR2、SYK、ALOX5、ESR1、CYP2C9、CYP3A4、CYP2C19、AKR1B1、APP、EGFR、F3、NFE2L2、PIK3CA、RELA、ERN1、CA5A、CA13、PIK3CB、LCK、PTPN1、CYP1A2、CA4、CA3、TRPA1、BCL2、CYP1A1、MAOA、NQO2、AKR1B10、SLC6A2、MMP7、MMP8、MYLK、CCND1 CDK4、ALPG、PLAA、TDP1、AHR、ADAM17、MMP14、PTGS1、TUBB3、ABCB1、TYR、PIK3CD、PRKDC、ADCY5、PIK3CG、YWHAG、IKBKB、TLR4、KDM4E、IDO1、ERBB2、GAA、GRK2、NAT1、PTGS2、TOP1、FYN、AKR1C4、AKR…	TCMSP
2,3,19,23-Tetrahydroxyurs-12-en-28-oic acid	Protein-tyrosine phosphatase 1B，Aldo-keto reductase family 1 member B10，CD81 antigen，11-beta-hydroxysteroid dehydrogenase 1，LXR-alpha，Cytochrome P450 19A1，Prostanoid EP2 receptor (by homology)，Nuclear receptor ROR-gamma，DNA polymerase beta，Receptor-type tyrosine-protein phosphatase F (LAR)，T-cell protein-tyrosine phosphatase，Low molecular weight phosphotyrosine protein phosphatase，Phospholipase A…	PTPN1、AKR1B10、CD81、HSD11B1、NR1H3、CYP19A1、PTGER2、RORC、POLB、PTPRF、PTPN2、ACP1、PLA2G1B、CDC25B、SERPINA6、CES2、SHBG、G6PD、ESR2、PREP、PDE4D、PTGER4、PTPN6、NOS2、FNTA FNTB、PTGER1、CDC25A、AR、PTGES、TERT、FABP1、TNF、PTGFR、FDFT1、CYP17A1、AMPD2、PTGIR、PPARA、PPARD、SLC22A6、LTB4R、PTGDR2、NPC1L1、IDO1、RORA、ITGB1 ITGA4、PPARG、NR3C1、NR3C2、EDNRB、EDNRA、HMGCR、CHEK1、WEE1、SIGMAR1、PTGS2、MME、ADAMTS4、PDE5A、ALOX5、MMP3、MMP1、MMP2、CYP51A1、C…	TCMSP
Caffeoylcholine	Aldose reductase，Monoamine oxidase B，Carbonic anhydrase II，Carbonic anhydrase I，Carbonic anhydrase IX，Carbonic anhydrase VII，Carbonic anhydrase XII，Carbonic anhydrase XIV，Arachidonate 5-lipoxygenase，Matrix metalloproteinase 2，Matrix metalloproteinase 9，Matrix metalloproteinase 1，Protein-tyrosine phosphatase 1B，Cyclin-dependent kinase 2/cyclin A，Serine/threonine-protein kinase Aurora-A，Carbonic an…	AKR1B1、MAOB、CA2、CA1、CA9、CA7、CA12、CA14、ALOX5、MMP2、MMP9、MMP1、PTPN1、CDK2 CCNA1 CCNA2、AURKA、CA5B、CA5A、MAPK1、TTR、ADRA1D、EGFR、HDAC6、PIK3CA PIK3R1、CTSB、MMP3、MAP2K1、HDAC2、HDAC1、HDAC3、GRK2、ADAM17、HPGD、AKR1B10、EPHX1、GRK3、CYP11B1、TYMS、VDR、PDE2A、SRC、CTSK、CYP11B2、MPO、PDE4B、LRRK2、MTNR1A、MTNR1B、PLA2G7、HDAC8、ALOX12、S1PR1、TRHR、HDAC11、HTR2B、JAK3、PDPK1、JAK2、AKR1C3、ALPG、IRAK4、SCN9A、TNNI3K、PLAA、CPT1A、MME、PSEN2 PSENEN…	TCMSP
Myricetin-3,7,3'-trimethyl ether*	Aldose reductase (by homology)，NADPH oxidase 4，Carbonic anhydrase II，Carbonic anhydrase IV，ATP-binding cassette sub-family G member 2，Adenosine A3 receptor，Beta amyloid A4 protein，Cytochrome P450 1B1，Xanthine dehydrogenase，Plasminogen，Delta opioid receptor，P-glycoprotein 1，Carbonic anhydrase XII，Carbonic anhydrase VI，Carbonic anhydrase VII，Beta-secretase 1，Induced myeloid leukemia cell differenti…	AKR1B1、NOX4、CA2、CA4、ABCG2、ADORA3、APP、CYP1B1、XDH、PLG、OPRD1、ABCB1、CA12、CA6、CA7、BACE1、MCL1、ADORA2A、AKT1、F2、ADORA1、ALK、GSK3B、ALOX15、ALOX12、HSD17B2、CA9、CDK1、KIT、MMP9、MMP2、MAOA、PIK3CG、EGFR、CA1、OPRM1、NOS2、FLT3、PIM1、PKN1、CAMK2B、AXL、ABCC1、PLA2G2A、CYP19A1、IGF1R、AURKB、SRC、PTK2、KDR、PLK1、MET、NEK2、NEK6、NUAK1、CDK2、AVPR2、CXCR1、ALOX5、HSD17B1、MMP13、CDK5R1 CDK5、CCNB3 CDK1 CCNB1 CCNB2、CDK6、BCHE、ST6GAL1、ESR2、DRD4、GPR…	TCMSP
4-Methyl-5-thiazoleethanol	PI3-kinase p110-alpha/p85-alpha，Carbonic anhydrase II，Carbonic anhydrase VI，Carbonic anhydrase XII，Carbonic anhydrase XIV，Carbonic anhydrase IX，Carbonic anhydrase IV，Carbonic anhydrase VB，Carbonic anhydrase VA，Carbonic anhydrase XIII (by homology)，Gamma-butyrobetaine dioxygenase，Matrix metalloproteinase 2，Amine oxidase, copper containing，D-amino-acid oxidase，Epoxide hydrolase 1 (by homology)，Myel…	PIK3CA PIK3R1、CA2、CA6、CA12、CA14、CA9、CA4、CA5B、CA5A、CA13、BBOX1、MMP2、AOC3、DAO、EPHX1、MPO、NOS2、NOS3、CES1、CES2、TERT、AHCY、AR、NUDT1、ERN1、ADORA2A、NR3C1、PGR、HRH2、PTGS1、METAP2、FAAH、TK1、CASP3、GLRA2、ADORA1、CA1、PLAUR、CHRM1、CYP19A1、LRRK2、AKR1B1、TYR、IMPDH2、CYP11B2、GSR、CMA1、ADORA2B、ADORA3、MIF、PRKACA、AKT1、EHMT2、ADK、NOTUM、PTAFR、HPRT1、PARP1、PARP2、CDK2 CCNA1 CCNA2、EDNRA、CSNK2A1、FOLH1、CA7、AKR1C3、ESR2、HTR2B、ADAM17、PYGL…	TCMSP
Isoferulic Acid*	Carbonic anhydrase II，Carbonic anhydrase VII，Carbonic anhydrase I，Carbonic anhydrase VI，Carbonic anhydrase XII，Carbonic anhydrase XIV，Carbonic anhydrase IX，Carbonic anhydrase VA，Carbonic anhydrase VB，Aldose reductase，Arachidonate 5-lipoxygenase，Matrix metalloproteinase 9，Matrix metalloproteinase 1，Matrix metalloproteinase 2，Protein-tyrosine phosphatase 1B，Carbonic anhydrase III，Toll-like receptor…	CA2、CA7、CA1、CA6、CA12、CA14、CA9、CA5A、CA5B、AKR1B1、ALOX5、MMP9、MMP1、MMP2、PTPN1、CA3、TLR4、MAOB、APP、CA13、TUBB1、ESR2、CA4、NFE2L2、STAT3、HSD11B1、NQO2、RELA、CYP1A1、CYP1A2、CYP1B1、CPA1、SLC16A1、AKR1B10、TTR、MET、PTGS1、KDM4C、FYN、LCK、PTGS2、F3、SLC13A5、MME、ITGAL ICAM1 ITGB2、EGFR、ACE、REN、PARP1、TUBB3、ABCB1、KMO、CTNNB1、FBP1、AKR1C3、NGFR、BACE1、ALOX15、PRKCE、TLR9、F2、ERBB2、MAPK8、EGLN1、AMPD3、SLC6A2、AKR1C4、CCND1 CDK4、ACLY、AHR、NOX…	TCMSP
Ferulic acid*	Carbonic anhydrase II，Carbonic anhydrase VII，Carbonic anhydrase I，Carbonic anhydrase VI，Carbonic anhydrase XII，Carbonic anhydrase XIV，Carbonic anhydrase IX，Carbonic anhydrase VA，Carbonic anhydrase VB，Monoamine oxidase B，Aldose reductase，Arachidonate 5-lipoxygenase，Matrix metalloproteinase 9，Matrix metalloproteinase 1，Matrix metalloproteinase 2，Protein-tyrosine phosphatase 1B，Carbonic anhydrase XI…	CA2、CA7、CA1、CA6、CA12、CA14、CA9、CA5A、CA5B、MAOB、AKR1B1、ALOX5、MMP9、MMP1、MMP2、PTPN1、CA13、CA3、APP、NFE2L2、STAT3、HSD11B1、ESR2、CA4、TLR4、PTGS1、MET、CYP1A1、CYP1A2、NQO2、CYP1B1、CPA1、EGFR、PTGS2、TTR、KDM4E、KDM3A、KDM6B、FTO、KDM4A、KDM4C、TUBB1、RELA、FYN、LCK、SLC16A1、TLR9、AKR1B10、ALOX15、PRKCE、F3、NOS2、NGFR、CCND1 CDK4、TUBB3、ABCB1、FBP1、TOP2A、GLO1、BACE1、ACE、REN、PARP1、MAOA、AHR、KDM2A、TPMT、CTNNB1、F2、SLC13A5、IKBKG IKBKB CHUK、EC…	TCMSP
Frambinone	Estrogen receptor beta，Estrogen receptor alpha，Norepinephrine transporter，Monoamine oxidase A，Estradiol 17-beta-dehydrogenase 3，Testis-specific androgen-binding protein，Cyclooxygenase-2，Cytochrome P450 1A2，Muscarinic acetylcholine receptor M2，Neurokinin 2 receptor，Beta-3 adrenergic receptor，Cytochrome P450 19A1，Acetylcholinesterase，Arachidonate 5-lipoxygenase，Tyrosinase，Heat shock protein HSP 90-…	ESR2、ESR1、SLC6A2、MAOA、HSD17B3、SHBG、PTGS2、CYP1A2、CHRM2、TACR2、ADRB3、CYP19A1、ACHE、ALOX5、TYR、HSP90AA1、DAO、COMT、ADORA3、PTPN1、CA14、SRD5A1、CHRNA3 CHRNB4、ADRA2A、ADRA2B、HTR2C、VEGFA、EGLN1、HDAC2、HDAC8、HDAC4、BRAF、SLC6A3、ABAT、IGF1R、ADRA2C、PRKD1、FYN、ERN1、ALOX12、EGFR、PARP1、HSD17B1、SLC6A4、CHRM1、FADS1、DHFR、MB、ALOX15、PTGS1、LTB4R、FGFR1、HTR2B、ALDH2、NR1H2、ALPL、RPS6KA3、CHEK1、POLB、CA2、TTR、CPA1、CPA3、CPB2、PNMT、AR、THRA、TH…	TCMSP
Dehydrodiconiferyl alcohol	Cannabinoid receptor 1，Cannabinoid receptor 2，Delta opioid receptor (by homology)，Mu opioid receptor (by homology)，Matrix metalloproteinase 9，Cyclooxygenase-1，Cyclin-dependent kinase 2，Cyclooxygenase-2，Serine/threonine-protein kinase Chk1，Serine/threonine-protein kinase WEE1，Interleukin-1 receptor-associated kinase 4，Prostaglandin E synthase，Protein kinase C alpha，Nerve growth factor receptor Trk…	CNR1、CNR2、OPRD1、OPRM1、MMP9、PTGS1、CDK2、PTGS2、CHEK1、WEE1、IRAK4、PTGES、PRKCA、NTRK1、PIK3CA PIK3R1、SORD、HSP90AA1、MTOR、AKR1B10、ADORA2A、ACVRL1、TYRO3、MERTK、MAP3K14、FLT3、CDK1、PLK4、CDK5、MKNK2、AXL、PDE5A、CCNA2 CDK2、MAPK1、LNPEP、HDAC6、HDAC2、ADORA1、HDAC1、HMGCR、AR、XDH、ITK、JUN、ADORA3、PRKCD、P2RX3、SLC29A1、MAPK8、RPS6KA3、MAPK10、RPS6KA4、MAPK11、MAPK9、CSNK1E、NLK、MMP8、ABL1、EGFR、PIK3CD、PRKDC、PIK3CB、HCK、PIK3CG、PI4KB、ADAM17、…	TCMSP
2,6-Dimethoxybenzoic acid	Carbonic anhydrase II，Carbonic anhydrase VII，Carbonic anhydrase I，Carbonic anhydrase XII，Carbonic anhydrase XIV，Carbonic anhydrase IX，Serine/threonine-protein kinase/endoribonuclease IRE1，Carbonic anhydrase VI，Cyclooxygenase-1，Cyclooxygenase-2，Serine/threonine-protein kinase PIM1，Flap endonuclease 1，Peroxisome proliferator-activated receptor alpha (by homology)，DNA excision repair protein ERCC-5，…	CA2、CA7、CA1、CA12、CA14、CA9、ERN1、CA6、PTGS1、PTGS2、PIM1、FEN1、PPARA、ERCC5、CHRNA4 CHRNB2、CA4、KDM4C、KMO、KDM6B、SLC6A3、EGLN3、KDM4E、KDM5C、KDM4A、KDM4D、REN、CCR2、MMP12、MMP8、TUBB1、NR4A1、RNPEP、ACE、ITGAL ICAM1 ITGB2、FUT7、IDO1、FNTA FNTB、LDHA、LDHB、CHRNA7、AHR、CSNK2A1、CSNK2A2、CA3、CA5A、SLC16A1、MAP2K1、CPA3、BBOX1、PTPRG、TTR、HCAR2、SLC22A12、PARP15、TAS1R3 TAS1R1、GRM2、SLCO1B1、SORT1、TBXAS1、HCAR3、FDPS、PTGDR、P4HTM、MAPK10、NOTUM…	TCMSP
Pyridoxine	Brain Derived Neurotrophic Factor，Doublecortin，Glucokinase，Glial Fibrillary Acidic Protein，Insulin，Insulin Receptor，Tyrosine Hydroxylase，Glucagon，cannabinoid receptor 1，pyridoxal kinase，pyridoxal phosphatase，phosphoglycerate mutase 1，cannabinoid receptor interacting protein 1	BDNF、DCX、GCK、GFAP、INS、INSR、TH、GCG、CNR1、PDXK、PDXP、PGAM1、CNRIP1	TCMSP
Piperidine	Melanocortin 4 Receptor，prostaglandin-endoperoxide synthase 1，prostaglandin-endoperoxide synthase 2，Tyrosinase，Tyrosinase，melanocortin 3 receptor	MC4R、PTGS1、PTGS2、TYR、PPO2、MC3R	TCMSP
Geniposide	AKT Serine/threonine Kinase 1，Androgen Receptor，BCL2, Apoptosis Regulator，Carbonic Anhydrase 2，Catenin Beta 1，Estrogen Receptor 1，Forkhead Box O1，glycogen synthase kinase 3 beta，glutathione S-transferase mu 1，glutathione S-transferase mu 2，Heme Oxygenase 1，Insulin，Insulin Receptor，Mitogen-activated Protein Kinase 10，mitogen-activated protein kinase 3，Myeloperoxidase，Mechanistic Target Of Rapamyci…	AKT1、AR、BCL2、CA2、CTNNB1、ESR1、FOXO1、GSK3B、GSTM1、GSTM2、HMOX1、INS、INSR、MAPK10、MAPK3、MPO、MTOR、NOS2、NR1H4、OCLN、TLR4、TNF、TYR、GAP43、GCG、MLN、PLB1、PPO2、DPP4、ESD、GAST、GCGR、GLP1R、PDK4、SST、TCF7L2、VIP、WNT2、IDE	TCMSP
Myricetin	aldo-keto reductase family 1 member B，AKT Serine/threonine Kinase 1，Albumin，Androgen Receptor，ATPase Na+/K+ transporting subunit alpha 1，Brain Derived Neurotrophic Factor，Carbonic Anhydrase 2，Caspase 10，Caspase 14，caspase 3，caspase 7，Caspase 8，Catalase，cyclin A2，CD36 Molecule，cyclin dependent kinase 2，Cyclin Dependent Kinase 5，Cytochrome P450 Family 19 Subfamily A Member 1，Estrogen Receptor 1，est…	AKR1B1、AKT1、ALB、AR、ATP1A1、BDNF、CA2、CASP10、CASP14、CASP3、CASP7、CASP8、CAT、CCNA2、CD36、CDK2、CDK5、CYP19A1、ESR1、ESR2、FASN、FYN、GSK3B、IL1B、IL6、INS、JAK1、JUN、LDLR、MMP2、NOS2、PARP1、PCK1、PIK3CD、PIM1、PNLIP、PPARG、PROC、PTGS1、PTGS2、RELA、STAT3、TH、TNF、TOP1、TYR、XDH、YAP1、BAX、CASP9、SMAD1、PSMD3、SLC2A4、CDCP1、PPO2、ASMT、CASP4、DPEP1、DPP4、EPX、GLP1R、LATS1、LATS2、MAPK14、NCOA2	TCMSP
Betaine	4-aminobutyrate Aminotransferase，acetylcholinesterase (Cartwright blood group)，aldo-keto reductase family 1 member B，Albumin，aquaporin 1 (Colton blood group)，Androgen Receptor，butyrylcholinesterase，Catalase，cyclin A2，cell division cycle 25B，cyclin dependent kinase 2，Cathepsin D，DNA Methyltransferase 1，Estrogen Receptor 1，estrogen receptor 2，Gamma-aminobutyric Acid Type A Receptor Alpha1 Subunit，g…	ABAT、ACHE、AKR1B1、ALB、AQP1、AR、BCHE、CAT、CCNA2、CDC25B、CDK2、CTSD、DNMT1、ESR1、ESR2、GABRA1、GAD2、GAMT、GAPDH、GATM、GH1、GLDC、GNMT、GOT1、GRIA1、GSK3B、GSS、INS、LIPE、MAOB、MAT1A、MECP2、NOS2、OAT、PIM1、PPARA、PPARG、PRODH、PROS1、PRSS1、PTGS1、PTGS2、RPL15、SOD2、TNF、TPI1、IGFBP1、INMT、CHDH、CHEK1、CSAD、DPP4、FGF21、GLO1、GOT2、MAPK14、ME2、PPP2CA、PRDX2、SLC6A12、SURF4、ME3	TCMSP
Epicatechin	ATP binding cassette subfamily C member 1，ATP Binding Cassette Subfamily C Member 2，Angiotensin I Converting Enzyme，Albumin，Angiogenin，Androgen Receptor，Brain Derived Neurotrophic Factor，caspase 3，caspase 7，Catalase，CREB Binding Protein，Cytochrome P450 Family 19 Subfamily A Member 1，Dentin Sialophosphoprotein，Endothelin 1，glyceraldehyde-3-phosphate dehydrogenase，intercellular adhesion molecule 1，…	ABCC1、ABCC2、ACE、ALB、ANG、AR、BDNF、CASP3、CASP7、CAT、CREBBP、CYP19A1、DSPP、EDN1、GAPDH、ICAM1、IL10、IL6、INS、MAPK1、MPO、MSTN、NOS1、PLAT、PLG、POLB、PRKCD、PRKCG、PROS1、PSEN1、SELE、SELP、SNCA、STAT1、STAT2、TCF3、TNF、TYR、XDH、GCG、FABP5、PPO2、CEBPG、CSN2、FST、MLF1、MLF2、POLL	TCMSP
Stachydrine	acetylcholinesterase (Cartwright blood group)，Gamma-aminobutyric Acid Type A Receptor Alpha1 Subunit，Monoamine Oxidase A，monoamine oxidase B，Serine Protease 1，Caspase 9，Caspase 12 (gene/pseudogene)，dipeptidyl peptidase 4，natriuretic peptide B	ACHE、GABRA1、MAOA、MAOB、PRSS1、CASP9、CASP12、DPP4、NPPB	TCMSP
Decursinol	Androgen Receptor，Phenylalanine Hydroxylase，Protein S，selectin P，Selectin L，Protein C Receptor，acid phosphatase 1，acid phosphatase 4，glycoprotein 2	AR、PAH、PROS1、SELP、SELL、PROCR、ACP1、ACP4、GP2	TCMSP
Fagomine	Insulin	INS	TCMSP
Choline	Aggrecan，acetylcholinesterase (Cartwright blood group)，acid phosphatase, prostate，Albumin，Apolipoprotein E，Aquaporin 5，Axin 2，butyrylcholinesterase，Brain Derived Neurotrophic Factor，caspase 1，caspase 3，Catalase，Choline O-acetyltransferase，Choline Kinase Beta，cholinergic receptor muscarinic 1，Cholinergic Receptor Nicotinic Alpha 7 Subunit，CREB Binding Protein，D-amino Acid Oxidase，Doublecortin，Endo…	ACAN、ACHE、ACPP、ALB、APOE、AQP5、AXIN2、BCHE、BDNF、CASP1、CASP3、CAT、CHAT、CHKB、CHRM1、CHRNA7、CREBBP、DAO、DCX、ECE1、EDN1、EDN3、EGF、EGFR、ENO3、ENPEP、ETFA、ETFB、ETFDH、GAA、GAD1、GFAP、GPX4、GRIN2A、HTR2A、IGF1、IGF2、INS、INSL3、INSR、LYZ、MAG、MANBA、MAOA、MAOB、MAP2、MTHFR、NEFL、NEUROD1、NGF、NOS1、NPY、OAT、PCYT1A、PDYN、PPARD、PPARGC1A、PROS1、PRPH、PTDSS1、RARA、RARB、RELN、REN、SIGMAR1、SLC5A5、SLC5A7、SNAP25、SOD2、SYP、TCF4、TERT、TH、TNF、VEGFA、VW…	TCMSP
Sweroside	Albumin，Insulin	ALB、INS	TCMSP
Isohyperoside	Carbonic Anhydrase 2，Pim-1 proto-oncogene, serine/threonine kinase	CA2、PIM1	TCMSP
Carthamone	Carbonic Anhydrase 2，Pim-1 proto-oncogene, serine/threonine kinase，Serine Protease 1	CA2、PIM1、PRSS1	TCMSP
Syringin	Heme Oxygenase 1，Insulin，Myeloperoxidase，tumor necrosis factor	HMOX1、INS、MPO、TNF	TCMSP
Swertiamarin	fatty acid synthase，Insulin	FASN、INS	TCMSP
Vomifoliol (Blumenol A)	acetylcholinesterase (Cartwright blood group)，Cholinergic Receptor Nicotinic Alpha 7 Subunit，Gamma-aminobutyric Acid Type A Receptor Alpha1 Subunit，glutamate ionotropic receptor AMPA type subunit 2，matrix metallopeptidase 8，nitric oxide synthase 2，Serine Protease 1，dipeptidase 1，dipeptidyl peptidase 4	ACHE、CHRNA7、GABRA1、GRIA2、MMP8、NOS2、PRSS1、DPEP1、DPP4	TCMSP
Gallocatechin	Androgen Receptor，Carbonic Anhydrase 2，Caspase 10，Caspase 14，caspase 3，caspase 7，cyclin dependent kinase 2，DNA Methyltransferase 1，Estrogen Receptor 1，estrogen receptor 2，glycogen synthase kinase 3 beta，Matrix Metallopeptidase 9，nitric oxide synthase 2，Pim-1 proto-oncogene, serine/threonine kinase，Peroxisome Proliferator Activated Receptor Gamma，prostaglandin-endoperoxide synthase 1，prostaglandin…	AR、CA2、CASP10、CASP14、CASP3、CASP7、CDK2、DNMT1、ESR1、ESR2、GSK3B、MMP9、NOS2、PIM1、PPARG、PTGS1、PTGS2、TYR、CASP9、PPO2、CASP4、DPP4、MAPK14、NCOA2	TCMSP
Cimicifugamide	Carbonic Anhydrase 2	CA2	TCMSP
Isoacteoside	CD86 molecule，interleukin 1 beta，Interleukin 6	CD86、IL1B、IL6、COX-2、INOS	TCMSP
