# Supplementary material for: Network Pharmacology and Molecular Dynamics Identified Potential Androgen Receptor-Targeted Metabolites in Crocus alatavicus
Source: Int J Mol Sci. 2025 Apr 9;26(8):3533. doi: 10.3390/ijms26083533 (PMC12027412; doi:10.3390/ijms26083533)
Supplement: Supplementary file 1 [file ijms-26-03533-s001.zip › S3.xlsx]

## Sheet: Sheet1
Disease ID	Disease Name	Gene Symbol	Database Source
C0376358	Malignant neoplasm of prostate	AR	DisGeNET
C0376358	Malignant neoplasm of prostate	PTEN	DisGeNET
C0376358	Malignant neoplasm of prostate	BRCA2	DisGeNET
C0376358	Malignant neoplasm of prostate	CHEK2	DisGeNET
C0376358	Malignant neoplasm of prostate	APC	DisGeNET
C0376358	Malignant neoplasm of prostate	MSMB	DisGeNET
C0376358	Malignant neoplasm of prostate	SPOP	DisGeNET
C0376358	Malignant neoplasm of prostate	CDH1	DisGeNET
C0376358	Malignant neoplasm of prostate	MXI1	DisGeNET
C0376358	Malignant neoplasm of prostate	HOXB13	DisGeNET
C0376358	Malignant neoplasm of prostate	CTNNB1	DisGeNET
C0376358	Malignant neoplasm of prostate	FGFR4	DisGeNET
C0376358	Malignant neoplasm of prostate	KRAS	DisGeNET
C0376358	Malignant neoplasm of prostate	CCND1	DisGeNET
C0376358	Malignant neoplasm of prostate	TGFBR2	DisGeNET
C0376358	Malignant neoplasm of prostate	NKX3-1	DisGeNET
C0376358	Malignant neoplasm of prostate	SRD5A1	DisGeNET
C0376358	Malignant neoplasm of prostate	PCAT1	DisGeNET
C0376358	Malignant neoplasm of prostate	KLF6	DisGeNET
C0376358	Malignant neoplasm of prostate	EPHB2	DisGeNET
C0376358	Malignant neoplasm of prostate	KLK3	DisGeNET
C0376358	Malignant neoplasm of prostate	NBN	DisGeNET
C0376358	Malignant neoplasm of prostate	PIK3CA	DisGeNET
C0376358	Malignant neoplasm of prostate	RNASEL	DisGeNET
C0376358	Malignant neoplasm of prostate	BRCA1	DisGeNET
C0376358	Malignant neoplasm of prostate	HNF1B	DisGeNET
C0376358	Malignant neoplasm of prostate	TP53	DisGeNET
C0376358	Malignant neoplasm of prostate	ZFHX3	DisGeNET
C0376358	Malignant neoplasm of prostate	SLC22A3	DisGeNET
C0376358	Malignant neoplasm of prostate	CTBP2	DisGeNET
C0376358	Malignant neoplasm of prostate	RFX6	DisGeNET
C0376358	Malignant neoplasm of prostate	LDAH	DisGeNET
C0376358	Malignant neoplasm of prostate	FOXP4	DisGeNET
C0376358	Malignant neoplasm of prostate	LMTK2	DisGeNET
C0376358	Malignant neoplasm of prostate	PALB2	DisGeNET
C0376358	Malignant neoplasm of prostate	EHBP1	DisGeNET
C0376358	Malignant neoplasm of prostate	FGF10	DisGeNET
C0376358	Malignant neoplasm of prostate	POLK	DisGeNET
C0376358	Malignant neoplasm of prostate	NAT2	DisGeNET
C0376358	Malignant neoplasm of prostate	CDKN1A	DisGeNET
C0376358	Malignant neoplasm of prostate	CDKN1B	DisGeNET
C0376358	Malignant neoplasm of prostate	NDRG1	DisGeNET
C0376358	Malignant neoplasm of prostate	VAV3	DisGeNET
C0376358	Malignant neoplasm of prostate	AGR2	DisGeNET
C0376358	Malignant neoplasm of prostate	CENPF	DisGeNET
C0376358	Malignant neoplasm of prostate	IL24	DisGeNET
C0376358	Malignant neoplasm of prostate	CHD1	DisGeNET
C0376358	Malignant neoplasm of prostate	CLU	DisGeNET
C0376358	Malignant neoplasm of prostate	COMT	DisGeNET
C0376358	Malignant neoplasm of prostate	CREBBP	DisGeNET
C0376358	Malignant neoplasm of prostate	PARP1	DisGeNET
C0376358	Malignant neoplasm of prostate	DAB2IP	DisGeNET
C0376358	Malignant neoplasm of prostate	CYP1A1	DisGeNET
C0376358	Malignant neoplasm of prostate	CYP1B1	DisGeNET
C0376358	Malignant neoplasm of prostate	CYP3A4	DisGeNET
C0376358	Malignant neoplasm of prostate	CYP17A1	DisGeNET
C0376358	Malignant neoplasm of prostate	CYP19A1	DisGeNET
C0376358	Malignant neoplasm of prostate	ACE	DisGeNET
C0376358	Malignant neoplasm of prostate	NQO1	DisGeNET
C0376358	Malignant neoplasm of prostate	DNMT1	DisGeNET
C0376358	Malignant neoplasm of prostate	DNMT3B	DisGeNET
C0376358	Malignant neoplasm of prostate	EGF	DisGeNET
C0376358	Malignant neoplasm of prostate	EGFR	DisGeNET
C0376358	Malignant neoplasm of prostate	EGR1	DisGeNET
C0376358	Malignant neoplasm of prostate	AHR	DisGeNET
C0376358	Malignant neoplasm of prostate	ERBB2	DisGeNET
C0376358	Malignant neoplasm of prostate	ERCC2	DisGeNET
C0376358	Malignant neoplasm of prostate	AKT1	DisGeNET
C0376358	Malignant neoplasm of prostate	ERG	DisGeNET
C0376358	Malignant neoplasm of prostate	ESR1	DisGeNET
C0376358	Malignant neoplasm of prostate	ESR2	DisGeNET
C0376358	Malignant neoplasm of prostate	ETV1	DisGeNET
C0376358	Malignant neoplasm of prostate	ETV4	DisGeNET
C0376358	Malignant neoplasm of prostate	EZH2	DisGeNET
C0376358	Malignant neoplasm of prostate	FGF2	DisGeNET
C0376358	Malignant neoplasm of prostate	FOXO1	DisGeNET
C0376358	Malignant neoplasm of prostate	SIRT1	DisGeNET
C0376358	Malignant neoplasm of prostate	FOLH1	DisGeNET
C0376358	Malignant neoplasm of prostate	BRD4	DisGeNET
C0376358	Malignant neoplasm of prostate	AMACR	DisGeNET
C0376358	Malignant neoplasm of prostate	GJA1	DisGeNET
C0376358	Malignant neoplasm of prostate	SETD2	DisGeNET
C0376358	Malignant neoplasm of prostate	NR3C1	DisGeNET
C0376358	Malignant neoplasm of prostate	GRPR	DisGeNET
C0376358	Malignant neoplasm of prostate	GSK3B	DisGeNET
C0376358	Malignant neoplasm of prostate	GSTM1	DisGeNET
C0376358	Malignant neoplasm of prostate	GSTP1	DisGeNET
C0376358	Malignant neoplasm of prostate	GSTT1	DisGeNET
C0376358	Malignant neoplasm of prostate	HIF1A	DisGeNET
C0376358	Malignant neoplasm of prostate	HMOX1	DisGeNET
C0376358	Malignant neoplasm of prostate	FOXA1	DisGeNET
C0376358	Malignant neoplasm of prostate	HPN	DisGeNET
C0376358	Malignant neoplasm of prostate	APEX1	DisGeNET
C0376358	Malignant neoplasm of prostate	HSD3B1	DisGeNET
C0376358	Malignant neoplasm of prostate	IGF1	DisGeNET
C0376358	Malignant neoplasm of prostate	IGFBP3	DisGeNET
C0376358	Malignant neoplasm of prostate	IL6	DisGeNET
C0376358	Malignant neoplasm of prostate	CXCL8	DisGeNET
C0376358	Malignant neoplasm of prostate	IL10	DisGeNET
C0376358	Malignant neoplasm of prostate	GSTK1	DisGeNET
C0376358	Malignant neoplasm of prostate	KLK2	DisGeNET
C0376358	Malignant neoplasm of prostate	LEP	DisGeNET
C0376358	Malignant neoplasm of prostate	MIR21	DisGeNET
C0376358	Malignant neoplasm of prostate	EPCAM	DisGeNET
C0376358	Malignant neoplasm of prostate	MDM2	DisGeNET
C0376358	Malignant neoplasm of prostate	MET	DisGeNET
C0376358	Malignant neoplasm of prostate	MLH1	DisGeNET
C0376358	Malignant neoplasm of prostate	MME	DisGeNET
C0376358	Malignant neoplasm of prostate	MMP9	DisGeNET
C0376358	Malignant neoplasm of prostate	MSR1	DisGeNET
C0376358	Malignant neoplasm of prostate	MTHFR	DisGeNET
C0376358	Malignant neoplasm of prostate	MYC	DisGeNET
C0376358	Malignant neoplasm of prostate	ATM	DisGeNET
C0376358	Malignant neoplasm of prostate	NFE2L2	DisGeNET
C0376358	Malignant neoplasm of prostate	NOS3	DisGeNET
C0376358	Malignant neoplasm of prostate	OGG1	DisGeNET
C0376358	Malignant neoplasm of prostate	SERPINE1	DisGeNET
C0376358	Malignant neoplasm of prostate	PAWR	DisGeNET
C0376358	Malignant neoplasm of prostate	PIK3CB	DisGeNET
C0376358	Malignant neoplasm of prostate	PIK3CD	DisGeNET
C0376358	Malignant neoplasm of prostate	PLAU	DisGeNET
C0376358	Malignant neoplasm of prostate	CCHCR1	DisGeNET
C0376358	Malignant neoplasm of prostate	RNF43	DisGeNET
C0376358	Malignant neoplasm of prostate	MAPK3	DisGeNET
C0376358	Malignant neoplasm of prostate	PTGS2	DisGeNET
C0376358	Malignant neoplasm of prostate	PTHLH	DisGeNET
C0376358	Malignant neoplasm of prostate	BCL2	DisGeNET
C0376358	Malignant neoplasm of prostate	ELAC2	DisGeNET
C0376358	Malignant neoplasm of prostate	BGLAP	DisGeNET
C0376358	Malignant neoplasm of prostate	CXCL12	DisGeNET
C0376358	Malignant neoplasm of prostate	SHBG	DisGeNET
C0376358	Malignant neoplasm of prostate	SLC5A5	DisGeNET
C0376358	Malignant neoplasm of prostate	SOD2	DisGeNET
C0376358	Malignant neoplasm of prostate	SOX2	DisGeNET
C0376358	Malignant neoplasm of prostate	SPINK1	DisGeNET
C0376358	Malignant neoplasm of prostate	SRD5A2	DisGeNET
C0376358	Malignant neoplasm of prostate	ST14	DisGeNET
C0376358	Malignant neoplasm of prostate	STAT3	DisGeNET
C0376358	Malignant neoplasm of prostate	AURKA	DisGeNET
C0376358	Malignant neoplasm of prostate	TERT	DisGeNET
C0376358	Malignant neoplasm of prostate	TGFB1	DisGeNET
C0376358	Malignant neoplasm of prostate	TLR4	DisGeNET
C0376358	Malignant neoplasm of prostate	TMPRSS2	DisGeNET
C0376358	Malignant neoplasm of prostate	TPD52	DisGeNET
C0376358	Malignant neoplasm of prostate	UGT2B15	DisGeNET
C0376358	Malignant neoplasm of prostate	UGT2B17	DisGeNET
C0376358	Malignant neoplasm of prostate	VDR	DisGeNET
C0376358	Malignant neoplasm of prostate	VEGFA	DisGeNET
C0376358	Malignant neoplasm of prostate	VIM	DisGeNET
C0376358	Malignant neoplasm of prostate	VIP	DisGeNET
C0376358	Malignant neoplasm of prostate	XRCC1	DisGeNET
C0376358	Malignant neoplasm of prostate	CALCA	DisGeNET
C0376358	Malignant neoplasm of prostate	PSCA	DisGeNET
C0376358	Malignant neoplasm of prostate	CALR	DisGeNET
C0376358	Malignant neoplasm of prostate	NCOA3	DisGeNET
C0376358	Malignant neoplasm of prostate	MAD1L1	DisGeNET
C0376358	Malignant neoplasm of prostate	CASP9	DisGeNET
C0376358	Malignant neoplasm of prostate	CAV1	DisGeNET
C0376358	Malignant neoplasm of prostate	AKR1C3	DisGeNET
C0376358	Malignant neoplasm of prostate	TNFSF10	DisGeNET
C0376358	Malignant neoplasm of prostate	MBD2	DisGeNET
C0376358	Malignant neoplasm of prostate	CCND2	DisGeNET
C0376358	Malignant neoplasm of prostate	ZBED1	DisGeNET
C0376358	Malignant neoplasm of prostate	GDF15	DisGeNET
C0376358	Malignant neoplasm of prostate	CAMKK2	DisGeNET
C0376358	Malignant neoplasm of prostate	CTSB	DisGeNET
C0376358	Malignant neoplasm of prostate	CYP3A5	DisGeNET
C0376358	Malignant neoplasm of prostate	ETV5	DisGeNET
C0376358	Malignant neoplasm of prostate	TMEFF2	DisGeNET
C0376358	Malignant neoplasm of prostate	ANXA1	DisGeNET
C0376358	Malignant neoplasm of prostate	ICAM1	DisGeNET
C0376358	Malignant neoplasm of prostate	IL18	DisGeNET
C0376358	Malignant neoplasm of prostate	JAK2	DisGeNET
C0376358	Malignant neoplasm of prostate	EAF2	DisGeNET
C0376358	Malignant neoplasm of prostate	AZGP1	DisGeNET
C0376358	Malignant neoplasm of prostate	NCOA1	DisGeNET
C0376358	Malignant neoplasm of prostate	SCHLAP1	DisGeNET
C0376358	Malignant neoplasm of prostate	NCOA2	DisGeNET
C0376358	Malignant neoplasm of prostate	JAZF1	DisGeNET
C0376358	Malignant neoplasm of prostate	HOXD3	DisGeNET
C0376358	Malignant neoplasm of prostate	SERPINF1	DisGeNET
C0376358	Malignant neoplasm of prostate	PML	DisGeNET
C0376358	Malignant neoplasm of prostate	SELENOP	DisGeNET
C0376358	Malignant neoplasm of prostate	TGFA	DisGeNET
C0376358	Malignant neoplasm of prostate	NRP1	DisGeNET
C0376358	Malignant neoplasm of prostate	IL27	DisGeNET
C0376358	Malignant neoplasm of prostate	SLC39A1	DisGeNET
C0376358	Malignant neoplasm of prostate	HSD17B3	DisGeNET
C0376358	Malignant neoplasm of prostate	IDH1	DisGeNET
C0376358	Malignant neoplasm of prostate	IGFBP7	DisGeNET
C0376358	Malignant neoplasm of prostate	IL2	DisGeNET
C0376358	Malignant neoplasm of prostate	KMT2A	DisGeNET
C0376358	Malignant neoplasm of prostate	MPO	DisGeNET
C0376358	Malignant neoplasm of prostate	TRPM4	DisGeNET
C0376358	Malignant neoplasm of prostate	DCAF6	DisGeNET
C0376358	Malignant neoplasm of prostate	PRKDC	DisGeNET
C0376358	Malignant neoplasm of prostate	BAX	DisGeNET
C0376358	Malignant neoplasm of prostate	CYP3A43	DisGeNET
C0376358	Malignant neoplasm of prostate	BMP7	DisGeNET
C0376358	Malignant neoplasm of prostate	ADAM9	DisGeNET
C0376358	Malignant neoplasm of prostate	ERBB3	DisGeNET
C0376358	Malignant neoplasm of prostate	NEAT1	DisGeNET
C0376358	Malignant neoplasm of prostate	GPX3	DisGeNET
C0376358	Malignant neoplasm of prostate	HSD3B2	DisGeNET
C0376358	Malignant neoplasm of prostate	STMN1	DisGeNET
C0376358	Malignant neoplasm of prostate	PON1	DisGeNET
C0376358	Malignant neoplasm of prostate	PPARA	DisGeNET
C0376358	Malignant neoplasm of prostate	PAK6	DisGeNET
C0376358	Malignant neoplasm of prostate	BRAF	DisGeNET
C0376358	Malignant neoplasm of prostate	TOP2A	DisGeNET
C0376358	Malignant neoplasm of prostate	HMGN5	DisGeNET
C0376358	Malignant neoplasm of prostate	UXT	DisGeNET
C0376358	Malignant neoplasm of prostate	NAT1	DisGeNET
C0376358	Malignant neoplasm of prostate	TLR6	DisGeNET
C0376358	Malignant neoplasm of prostate	ADRB2	DisGeNET
C0376358	Malignant neoplasm of prostate	ALOX5	DisGeNET
C0376358	Malignant neoplasm of prostate	KLK5	DisGeNET
C0376358	Malignant neoplasm of prostate	IRS1	DisGeNET
C0376358	Malignant neoplasm of prostate	ATF3	DisGeNET
C0376358	Malignant neoplasm of prostate	NGFR	DisGeNET
C0376358	Malignant neoplasm of prostate	PIK3R1	DisGeNET
C0376358	Malignant neoplasm of prostate	TET2	DisGeNET
C0376358	Malignant neoplasm of prostate	SULT1E1	DisGeNET
C0376358	Malignant neoplasm of prostate	SULT2A1	DisGeNET
C0376358	Malignant neoplasm of prostate	TPT1	DisGeNET
C0376358	Malignant neoplasm of prostate	DDR1	DisGeNET
C0376358	Malignant neoplasm of prostate	CD276	DisGeNET
C0376358	Malignant neoplasm of prostate	EIF3H	DisGeNET
C0376358	Malignant neoplasm of prostate	TNFRSF10A	DisGeNET
C0376358	Malignant neoplasm of prostate	GREB1	DisGeNET
C0376358	Malignant neoplasm of prostate	ABCC4	DisGeNET
C0376358	Malignant neoplasm of prostate	TXNRD2	DisGeNET
C0376358	Malignant neoplasm of prostate	SERPINA3	DisGeNET
C0376358	Malignant neoplasm of prostate	CTSD	DisGeNET
C0376358	Malignant neoplasm of prostate	CYP2E1	DisGeNET
C0376358	Malignant neoplasm of prostate	DEFB1	DisGeNET
C0376358	Malignant neoplasm of prostate	LPAR1	DisGeNET
C0376358	Malignant neoplasm of prostate	EPHX1	DisGeNET
C0376358	Malignant neoplasm of prostate	FHIT	DisGeNET
C0376358	Malignant neoplasm of prostate	EHF	DisGeNET
C0376358	Malignant neoplasm of prostate	GHR	DisGeNET
C0376358	Malignant neoplasm of prostate	GNMT	DisGeNET
C0376358	Malignant neoplasm of prostate	AOX1	DisGeNET
C0376358	Malignant neoplasm of prostate	LPL	DisGeNET
C0376358	Malignant neoplasm of prostate	MIR106A	DisGeNET
C0376358	Malignant neoplasm of prostate	MMP13	DisGeNET
C0376358	Malignant neoplasm of prostate	MRE11	DisGeNET
C0376358	Malignant neoplasm of prostate	MSH3	DisGeNET
C0376358	Malignant neoplasm of prostate	MT2A	DisGeNET
C0376358	Malignant neoplasm of prostate	NUCB2	DisGeNET
C0376358	Malignant neoplasm of prostate	ZBTB7A	DisGeNET
C0376358	Malignant neoplasm of prostate	PIK3R2	DisGeNET
C0376358	Malignant neoplasm of prostate	ADI1	DisGeNET
C0376358	Malignant neoplasm of prostate	PRKCZ	DisGeNET
C0376358	Malignant neoplasm of prostate	RB1	DisGeNET
C0376358	Malignant neoplasm of prostate	RRAS	DisGeNET
C0376358	Malignant neoplasm of prostate	CX3CL1	DisGeNET
C0376358	Malignant neoplasm of prostate	SMARCA1	DisGeNET
C0376358	Malignant neoplasm of prostate	SPOCK1	DisGeNET
C0376358	Malignant neoplasm of prostate	SSX2	DisGeNET
C0376358	Malignant neoplasm of prostate	SULT1A1	DisGeNET
C0376358	Malignant neoplasm of prostate	PRDX2	DisGeNET
C0376358	Malignant neoplasm of prostate	EZR	DisGeNET
C0376358	Malignant neoplasm of prostate	XPO1	DisGeNET
C0376358	Malignant neoplasm of prostate	USP7	DisGeNET
C0376358	Malignant neoplasm of prostate	STEAP4	DisGeNET
C0376358	Malignant neoplasm of prostate	RUNX1	DisGeNET
C0376358	Malignant neoplasm of prostate	MED12	DisGeNET
C0376358	Malignant neoplasm of prostate	HDAC6	DisGeNET
C0376358	Malignant neoplasm of prostate	CDK2AP2	DisGeNET
C0376358	Malignant neoplasm of prostate	BAZ2A	DisGeNET
C0376358	Malignant neoplasm of prostate	LZTS1	DisGeNET
C0376358	Malignant neoplasm of prostate	CLDN3	DisGeNET
C0376358	Malignant neoplasm of prostate	CLDN7	DisGeNET
C0376358	Malignant neoplasm of prostate	DAG1	DisGeNET
C0376358	Malignant neoplasm of prostate	GADD45A	DisGeNET
C0376358	Malignant neoplasm of prostate	FOXC1	DisGeNET
C0376358	Malignant neoplasm of prostate	ABO	DisGeNET
C0376358	Malignant neoplasm of prostate	GSTA1	DisGeNET
C0376358	Malignant neoplasm of prostate	GSTM3	DisGeNET
C0376358	Malignant neoplasm of prostate	ANXA3	DisGeNET
C0376358	Malignant neoplasm of prostate	BIRC5	DisGeNET
C0376358	Malignant neoplasm of prostate	IGF2R	DisGeNET
C0376358	Malignant neoplasm of prostate	FASLG	DisGeNET
C0376358	Malignant neoplasm of prostate	IL16	DisGeNET
C0376358	Malignant neoplasm of prostate	LIFR	DisGeNET
C0376358	Malignant neoplasm of prostate	MAP3K1	DisGeNET
C0376358	Malignant neoplasm of prostate	MIF	DisGeNET
C0376358	Malignant neoplasm of prostate	PDHA1	DisGeNET
C0376358	Malignant neoplasm of prostate	CDK12	DisGeNET
C0376358	Malignant neoplasm of prostate	PLAUR	DisGeNET
C0376358	Malignant neoplasm of prostate	PODXL	DisGeNET
C0376358	Malignant neoplasm of prostate	B2M	DisGeNET
C0376358	Malignant neoplasm of prostate	VPS52	DisGeNET
C0376358	Malignant neoplasm of prostate	SLC7A1	DisGeNET
C0376358	Malignant neoplasm of prostate	MAP3K7	DisGeNET
C0376358	Malignant neoplasm of prostate	VCP	DisGeNET
C0376358	Malignant neoplasm of prostate	KMT2D	DisGeNET
C0376358	Malignant neoplasm of prostate	H4C8	DisGeNET
C0376358	Malignant neoplasm of prostate	IL17RC	DisGeNET
C0376358	Malignant neoplasm of prostate	ONECUT2	DisGeNET
C0376358	Malignant neoplasm of prostate	MYBBP1A	DisGeNET
C0376358	Malignant neoplasm of prostate	WASF3	DisGeNET
C0376358	Malignant neoplasm of prostate	STARD3	DisGeNET
C0376358	Malignant neoplasm of prostate	CSRP1	DisGeNET
C0376358	Malignant neoplasm of prostate	CREB3L4	DisGeNET
C0376358	Malignant neoplasm of prostate	EMP1	DisGeNET
C0376358	Malignant neoplasm of prostate	ACSL4	DisGeNET
C0376358	Malignant neoplasm of prostate	FBLN1	DisGeNET
C0376358	Malignant neoplasm of prostate	GCNT1	DisGeNET
C0376358	Malignant neoplasm of prostate	GGT1	DisGeNET
C0376358	Malignant neoplasm of prostate	PDIA3	DisGeNET
C0376358	Malignant neoplasm of prostate	HMGB2	DisGeNET
C0376358	Malignant neoplasm of prostate	HPGD	DisGeNET
C0376358	Malignant neoplasm of prostate	HSD17B1	DisGeNET
C0376358	Malignant neoplasm of prostate	HSPA1A	DisGeNET
C0376358	Malignant neoplasm of prostate	IL1RN	DisGeNET
C0376358	Malignant neoplasm of prostate	ITPR1	DisGeNET
C0376358	Malignant neoplasm of prostate	JAK1	DisGeNET
C0376358	Malignant neoplasm of prostate	ARG2	DisGeNET
C0376358	Malignant neoplasm of prostate	LAMC1	DisGeNET
C0376358	Malignant neoplasm of prostate	LDHB	DisGeNET
C0376358	Malignant neoplasm of prostate	LRP2	DisGeNET
C0376358	Malignant neoplasm of prostate	MBD1	DisGeNET
C0376358	Malignant neoplasm of prostate	MUC4	DisGeNET
C0376358	Malignant neoplasm of prostate	PCDH8	DisGeNET
C0376358	Malignant neoplasm of prostate	PDE4D	DisGeNET
C0376358	Malignant neoplasm of prostate	PENK	DisGeNET
C0376358	Malignant neoplasm of prostate	PMS1	DisGeNET
C0376358	Malignant neoplasm of prostate	ATR	DisGeNET
C0376358	Malignant neoplasm of prostate	IL17RD	DisGeNET
C0376358	Malignant neoplasm of prostate	PPP2R2A	DisGeNET
C0376358	Malignant neoplasm of prostate	PARD3	DisGeNET
C0376358	Malignant neoplasm of prostate	BAD	DisGeNET
C0376358	Malignant neoplasm of prostate	PVR	DisGeNET
C0376358	Malignant neoplasm of prostate	RAD23B	DisGeNET
C0376358	Malignant neoplasm of prostate	RAG1	DisGeNET
C0376358	Malignant neoplasm of prostate	RLN2	DisGeNET
C0376358	Malignant neoplasm of prostate	KLKP1	DisGeNET
C0376358	Malignant neoplasm of prostate	BNIP3	DisGeNET
C0376358	Malignant neoplasm of prostate	TERC	DisGeNET
C0376358	Malignant neoplasm of prostate	TIMP4	DisGeNET
C0376358	Malignant neoplasm of prostate	KDM6A	DisGeNET
C0376358	Malignant neoplasm of prostate	ZIC2	DisGeNET
C0376358	Malignant neoplasm of prostate	ZBTB16	DisGeNET
C0376358	Malignant neoplasm of prostate	TBL1XR1	DisGeNET
C0376358	Malignant neoplasm of prostate	TXNDC5	DisGeNET
C0376358	Malignant neoplasm of prostate	CAPNS1	DisGeNET
C0376358	Malignant neoplasm of prostate	PPFIBP2	DisGeNET
C0376358	Malignant neoplasm of prostate	EIF3A	DisGeNET
C0376358	Malignant neoplasm of prostate	ALDH1A2	DisGeNET
C0376358	Malignant neoplasm of prostate	CCNH	DisGeNET
C0376358	Malignant neoplasm of prostate	CYP7B1	DisGeNET
C0376358	Malignant neoplasm of prostate	LITAF	DisGeNET
C0376358	Malignant neoplasm of prostate	BCAR1	DisGeNET
C0376358	Malignant neoplasm of prostate	NCOR1	DisGeNET
C0376358	Malignant neoplasm of prostate	SETDB1	DisGeNET
C0376358	Malignant neoplasm of prostate	CDH13	DisGeNET
C0376358	Malignant neoplasm of prostate	SPON2	DisGeNET
C0376358	Malignant neoplasm of prostate	PGRMC1	DisGeNET
C0376358	Malignant neoplasm of prostate	ADAM28	DisGeNET
C0376358	Malignant neoplasm of prostate	RALBP1	DisGeNET
C0376358	Malignant neoplasm of prostate	CBX1	DisGeNET
C0376358	Malignant neoplasm of prostate	AKAP13	DisGeNET
C0376358	Malignant neoplasm of prostate	SLC31A1	DisGeNET
C0376358	Malignant neoplasm of prostate	CRYAB	DisGeNET
C0376358	Malignant neoplasm of prostate	CST6	DisGeNET
C0376358	Malignant neoplasm of prostate	CYP2C19	DisGeNET
C0376358	Malignant neoplasm of prostate	ALAD	DisGeNET
C0376358	Malignant neoplasm of prostate	ETV3	DisGeNET
C0376358	Malignant neoplasm of prostate	EWSR1	DisGeNET
C0376358	Malignant neoplasm of prostate	SPEN	DisGeNET
C0376358	Malignant neoplasm of prostate	SF3B1	DisGeNET
C0376358	Malignant neoplasm of prostate	SSBP2	DisGeNET
C0376358	Malignant neoplasm of prostate	GALNT3	DisGeNET
C0376358	Malignant neoplasm of prostate	SENP6	DisGeNET
C0376358	Malignant neoplasm of prostate	PHGDH	DisGeNET
C0376358	Malignant neoplasm of prostate	ABR	DisGeNET
C0376358	Malignant neoplasm of prostate	EFEMP2	DisGeNET
C0376358	Malignant neoplasm of prostate	ANXA4	DisGeNET
C0376358	Malignant neoplasm of prostate	HNRNPH1	DisGeNET
C0376358	Malignant neoplasm of prostate	HRAS	DisGeNET
C0376358	Malignant neoplasm of prostate	ID3	DisGeNET
C0376358	Malignant neoplasm of prostate	IGFBP6	DisGeNET
C0376358	Malignant neoplasm of prostate	ITGB3	DisGeNET
C0376358	Malignant neoplasm of prostate	M6PR	DisGeNET
C0376358	Malignant neoplasm of prostate	MTAP	DisGeNET
C0376358	Malignant neoplasm of prostate	PAX6	DisGeNET
C0376358	Malignant neoplasm of prostate	IRAK4	DisGeNET
C0376358	Malignant neoplasm of prostate	DCXR	DisGeNET
C0376358	Malignant neoplasm of prostate	LRP1B	DisGeNET
C0376358	Malignant neoplasm of prostate	CASZ1	DisGeNET
C0376358	Malignant neoplasm of prostate	PPL	DisGeNET
C0376358	Malignant neoplasm of prostate	NOL8	DisGeNET
C0376358	Malignant neoplasm of prostate	ATAD3A	DisGeNET
C0376358	Malignant neoplasm of prostate	PPP3CA	DisGeNET
C0376358	Malignant neoplasm of prostate	EIF2AK2	DisGeNET
C0376358	Malignant neoplasm of prostate	PRSS8	DisGeNET
C0376358	Malignant neoplasm of prostate	PTPRC	DisGeNET
C0376358	Malignant neoplasm of prostate	PTPRK	DisGeNET
C0376358	Malignant neoplasm of prostate	NECTIN2	DisGeNET
C0376358	Malignant neoplasm of prostate	ARID4A	DisGeNET
C0376358	Malignant neoplasm of prostate	ALOXE3	DisGeNET
C0376358	Malignant neoplasm of prostate	ROBO1	DisGeNET
C0376358	Malignant neoplasm of prostate	RPL10	DisGeNET
C0376358	Malignant neoplasm of prostate	RPS19	DisGeNET
C0376358	Malignant neoplasm of prostate	RXRA	DisGeNET
C0376358	Malignant neoplasm of prostate	ABCG5	DisGeNET
C0376358	Malignant neoplasm of prostate	BMPR1B	DisGeNET
C0376358	Malignant neoplasm of prostate	SULT2B1	DisGeNET
C0376358	Malignant neoplasm of prostate	TAP1	DisGeNET
C0376358	Malignant neoplasm of prostate	TMF1	DisGeNET
C0376358	Malignant neoplasm of prostate	TRAF1	DisGeNET
C0376358	Malignant neoplasm of prostate	WNT10B	DisGeNET
C0376358	Malignant neoplasm of prostate	EPS8L3	DisGeNET
C0376358	Malignant neoplasm of prostate	ARHGEF5	DisGeNET
C0376358	Malignant neoplasm of prostate	BAP1	DisGeNET
C0376358	Malignant neoplasm of prostate	USO1	DisGeNET
C0376358	Malignant neoplasm of prostate	MBTPS1	DisGeNET
C0376358	Malignant neoplasm of prostate	CBR1	DisGeNET
C0376358	Malignant neoplasm of prostate	MACIR	DisGeNET
C0376358	Malignant neoplasm of prostate	CD9	DisGeNET
C0376358	Malignant neoplasm of prostate	HERPUD1	DisGeNET
C0376358	Malignant neoplasm of prostate	CDC27	DisGeNET
C0376358	Malignant neoplasm of prostate	TOM1L1	DisGeNET
C0376358	Malignant neoplasm of prostate	CDH12	DisGeNET
C0376358	Malignant neoplasm of prostate	PDZK1IP1	DisGeNET
C0376358	Malignant neoplasm of prostate	PATJ	DisGeNET
C0376358	Malignant neoplasm of prostate	OLFM1	DisGeNET
C0376358	Malignant neoplasm of prostate	FBLN5	DisGeNET
C0376358	Malignant neoplasm of prostate	IVNS1ABP	DisGeNET
C0376358	Malignant neoplasm of prostate	CELF2	DisGeNET
C0376358	Malignant neoplasm of prostate	STARD10	DisGeNET
C0376358	Malignant neoplasm of prostate	KDELR1	DisGeNET
C0376358	Malignant neoplasm of prostate	SERINC3	DisGeNET
C0376358	Malignant neoplasm of prostate	ERP29	DisGeNET
C0376358	Malignant neoplasm of prostate	SPINK5	DisGeNET
C0376358	Malignant neoplasm of prostate	CHD3	DisGeNET
C0376358	Malignant neoplasm of prostate	ADAMTS8	DisGeNET
C0376358	Malignant neoplasm of prostate	PKP3	DisGeNET
C0376358	Malignant neoplasm of prostate	CHST14	DisGeNET
C0376358	Malignant neoplasm of prostate	TIRAP	DisGeNET
C0376358	Malignant neoplasm of prostate	ANTXR2	DisGeNET
C0376358	Malignant neoplasm of prostate	TPP1	DisGeNET
C0376358	Malignant neoplasm of prostate	PAQR4	DisGeNET
C0376358	Malignant neoplasm of prostate	CNN3	DisGeNET
C0376358	Malignant neoplasm of prostate	COL5A1	DisGeNET
C0376358	Malignant neoplasm of prostate	COL15A1	DisGeNET
C0376358	Malignant neoplasm of prostate	SPATA18	DisGeNET
C0376358	Malignant neoplasm of prostate	NCOA7	DisGeNET
C0376358	Malignant neoplasm of prostate	ASZ1	DisGeNET
C0376358	Malignant neoplasm of prostate	TAF1L	DisGeNET
C0376358	Malignant neoplasm of prostate	SESN3	DisGeNET
C0376358	Malignant neoplasm of prostate	CST1	DisGeNET
C0376358	Malignant neoplasm of prostate	PYHIN1	DisGeNET
C0376358	Malignant neoplasm of prostate	IGSF5	DisGeNET
C0376358	Malignant neoplasm of prostate	CYP2A6	DisGeNET
C0376358	Malignant neoplasm of prostate	CYP2C18	DisGeNET
C0376358	Malignant neoplasm of prostate	CYP11B2	DisGeNET
C0376358	Malignant neoplasm of prostate	DNASE1L2	DisGeNET
C0376358	Malignant neoplasm of prostate	EHHADH	DisGeNET
C0376358	Malignant neoplasm of prostate	ARID2	DisGeNET
C0376358	Malignant neoplasm of prostate	UNC13D	DisGeNET
C0376358	Malignant neoplasm of prostate	EMP3	DisGeNET
C0376358	Malignant neoplasm of prostate	ERF	DisGeNET
C0376358	Malignant neoplasm of prostate	FGFR2	DisGeNET
C0376358	Malignant neoplasm of prostate	DHX30	DisGeNET
C0376358	Malignant neoplasm of prostate	ZNF292	DisGeNET
C0376358	Malignant neoplasm of prostate	ERP44	DisGeNET
C0376358	Malignant neoplasm of prostate	FAF2	DisGeNET
C0376358	Malignant neoplasm of prostate	ARL6IP1	DisGeNET
C0376358	Malignant neoplasm of prostate	JMJD6	DisGeNET
C0376358	Malignant neoplasm of prostate	PDS5A	DisGeNET
C0376358	Malignant neoplasm of prostate	RPRD2	DisGeNET
C0376358	Malignant neoplasm of prostate	MGA	DisGeNET
C0376358	Malignant neoplasm of prostate	JADE2	DisGeNET
C0376358	Malignant neoplasm of prostate	AHCYL2	DisGeNET
C0376358	Malignant neoplasm of prostate	SDF2L1	DisGeNET
C0376358	Malignant neoplasm of prostate	ALOX12B	DisGeNET
C0376358	Malignant neoplasm of prostate	CIZ1	DisGeNET
C0376358	Malignant neoplasm of prostate	CLIC4	DisGeNET
C0376358	Malignant neoplasm of prostate	ZBTB20	DisGeNET
C0376358	Malignant neoplasm of prostate	LCE2B	DisGeNET
C0376358	Malignant neoplasm of prostate	PLEK2	DisGeNET
C0376358	Malignant neoplasm of prostate	TJP3	DisGeNET
C0376358	Malignant neoplasm of prostate	TNFRSF21	DisGeNET
C0376358	Malignant neoplasm of prostate	DHDH	DisGeNET
C0376358	Malignant neoplasm of prostate	GNG5	DisGeNET
C0376358	Malignant neoplasm of prostate	GOLGA4	DisGeNET
C0376358	Malignant neoplasm of prostate	TTC9C	DisGeNET
C0376358	Malignant neoplasm of prostate	RGMB	DisGeNET
C0376358	Malignant neoplasm of prostate	GRB7	DisGeNET
C0376358	Malignant neoplasm of prostate	KLF15	DisGeNET
C0376358	Malignant neoplasm of prostate	THYN1	DisGeNET
C0376358	Malignant neoplasm of prostate	PSMC3IP	DisGeNET
C0376358	Malignant neoplasm of prostate	HBG1	DisGeNET
C0376358	Malignant neoplasm of prostate	HBG2	DisGeNET
C0376358	Malignant neoplasm of prostate	FOXA3	DisGeNET
C0376358	Malignant neoplasm of prostate	HOXB9	DisGeNET
C0376358	Malignant neoplasm of prostate	HSP90AB1	DisGeNET
C0376358	Malignant neoplasm of prostate	IL6ST	DisGeNET
C0376358	Malignant neoplasm of prostate	INS	DisGeNET
C0376358	Malignant neoplasm of prostate	JUP	DisGeNET
C0376358	Malignant neoplasm of prostate	SP5	DisGeNET
C0376358	Malignant neoplasm of prostate	LAMB2	DisGeNET
C0376358	Malignant neoplasm of prostate	MC2R	DisGeNET
C0376358	Malignant neoplasm of prostate	ACHE	DisGeNET
C0376358	Malignant neoplasm of prostate	MMP7	DisGeNET
C0376358	Malignant neoplasm of prostate	MYCL	DisGeNET
C0376358	Malignant neoplasm of prostate	NAGLU	DisGeNET
C0376358	Malignant neoplasm of prostate	NFIC	DisGeNET
C0376358	Malignant neoplasm of prostate	CNOT3	DisGeNET
C0376358	Malignant neoplasm of prostate	NPPA	DisGeNET
C0376358	Malignant neoplasm of prostate	NPR3	DisGeNET
C0376358	Malignant neoplasm of prostate	P4HB	DisGeNET
C0376358	Malignant neoplasm of prostate	NOX3	DisGeNET
C0376358	Malignant neoplasm of prostate	COL5A3	DisGeNET
C0376358	Malignant neoplasm of prostate	ITSN2	DisGeNET
C0376358	Malignant neoplasm of prostate	CRYL1	DisGeNET
C0376358	Malignant neoplasm of prostate	RLIM	DisGeNET
C0376358	Malignant neoplasm of prostate	PIGP	DisGeNET
C0376358	Malignant neoplasm of prostate	WAC	DisGeNET
C0376358	Malignant neoplasm of prostate	PTRH2	DisGeNET
C0376358	Malignant neoplasm of prostate	RASD1	DisGeNET
C0376358	Malignant neoplasm of prostate	SLC26A4	DisGeNET
C0376358	Malignant neoplasm of prostate	PDZK1	DisGeNET
C0376358	Malignant neoplasm of prostate	PGAM2	DisGeNET
C0376358	Malignant neoplasm of prostate	SERPINB10	DisGeNET
C0376358	Malignant neoplasm of prostate	PITX3	DisGeNET
C0376358	Malignant neoplasm of prostate	RAB4B	DisGeNET
C0376358	Malignant neoplasm of prostate	PRRX1	DisGeNET
C0376358	Malignant neoplasm of prostate	ATP7B	DisGeNET
C0376358	Malignant neoplasm of prostate	WNT4	DisGeNET
C0376358	Malignant neoplasm of prostate	HAO1	DisGeNET
C0376358	Malignant neoplasm of prostate	DNAJC10	DisGeNET
C0376358	Malignant neoplasm of prostate	PDP1	DisGeNET
C0376358	Malignant neoplasm of prostate	SAMD9	DisGeNET
C0376358	Malignant neoplasm of prostate	ACP3	DisGeNET
C0376358	Malignant neoplasm of prostate	RNF31	DisGeNET
C0376358	Malignant neoplasm of prostate	APPL2	DisGeNET
C0376358	Malignant neoplasm of prostate	RFK	DisGeNET
C0376358	Malignant neoplasm of prostate	TBC1D2	DisGeNET
C0376358	Malignant neoplasm of prostate	STAB2	DisGeNET
C0376358	Malignant neoplasm of prostate	NAGK	DisGeNET
C0376358	Malignant neoplasm of prostate	CHD7	DisGeNET
C0376358	Malignant neoplasm of prostate	PRKACB	DisGeNET
C0376358	Malignant neoplasm of prostate	RNF130	DisGeNET
C0376358	Malignant neoplasm of prostate	SELENOS	DisGeNET
C0376358	Malignant neoplasm of prostate	ASH1L	DisGeNET
C0376358	Malignant neoplasm of prostate	DNAJC3	DisGeNET
C0376358	Malignant neoplasm of prostate	PRNP	DisGeNET
C0376358	Malignant neoplasm of prostate	DIABLO	DisGeNET
C0376358	Malignant neoplasm of prostate	TCEAL7	DisGeNET
C0376358	Malignant neoplasm of prostate	SMARCAD1	DisGeNET
C0376358	Malignant neoplasm of prostate	NIPAL3	DisGeNET
C0376358	Malignant neoplasm of prostate	USP28	DisGeNET
C0376358	Malignant neoplasm of prostate	KMT2C	DisGeNET
C0376358	Malignant neoplasm of prostate	ENPP5	DisGeNET
C0376358	Malignant neoplasm of prostate	RNASE4	DisGeNET
C0376358	Malignant neoplasm of prostate	ROBO2	DisGeNET
C0376358	Malignant neoplasm of prostate	RPL11	DisGeNET
C0376358	Malignant neoplasm of prostate	RPL12	DisGeNET
C0376358	Malignant neoplasm of prostate	RPN2	DisGeNET
C0376358	Malignant neoplasm of prostate	ACSM3	DisGeNET
C0376358	Malignant neoplasm of prostate	SIL1	DisGeNET
C0376358	Malignant neoplasm of prostate	ITSN1	DisGeNET
C0376358	Malignant neoplasm of prostate	NDST4	DisGeNET
C0376358	Malignant neoplasm of prostate	SLC4A2	DisGeNET
C0376358	Malignant neoplasm of prostate	SLC12A2	DisGeNET
C0376358	Malignant neoplasm of prostate	SSR2	DisGeNET
C0376358	Malignant neoplasm of prostate	ZFP36L2	DisGeNET
C0376358	Malignant neoplasm of prostate	SURF4	DisGeNET
C0376358	Malignant neoplasm of prostate	TBXAS1	DisGeNET
C0376358	Malignant neoplasm of prostate	TBX3	DisGeNET
C0376358	Malignant neoplasm of prostate	TCN2	DisGeNET
C0376358	Malignant neoplasm of prostate	TCP1	DisGeNET
C0376358	Malignant neoplasm of prostate	THBS1	DisGeNET
C0376358	Malignant neoplasm of prostate	TLR5	DisGeNET
C0376358	Malignant neoplasm of prostate	TMOD1	DisGeNET
C0376358	Malignant neoplasm of prostate	TMSB4X	DisGeNET
C0376358	Malignant neoplasm of prostate	TPBG	DisGeNET
C0376358	Malignant neoplasm of prostate	TPD52L1	DisGeNET
C0376358	Malignant neoplasm of prostate	HSP90B1	DisGeNET
C0376358	Malignant neoplasm of prostate	TST	DisGeNET
C0376358	Malignant neoplasm of prostate	TYMS	DisGeNET
C0376358	Malignant neoplasm of prostate	U2AF1	DisGeNET
C0376358	Malignant neoplasm of prostate	UCP3	DisGeNET
C0376358	Malignant neoplasm of prostate	UCK2	DisGeNET
C0376358	Malignant neoplasm of prostate	UMPS	DisGeNET
C0376358	Malignant neoplasm of prostate	ZFAND5	DisGeNET
C0376358	Malignant neoplasm of prostate	BRPF1	DisGeNET
C0376358	Malignant neoplasm of prostate	MYH14	DisGeNET
C0376358	Malignant neoplasm of prostate	GSTCD	DisGeNET
C0376358	Malignant neoplasm of prostate	KAT6A	DisGeNET
C0376358	Malignant neoplasm of prostate	AAAS	DisGeNET
C0376358	Malignant neoplasm of prostate	CLPTM1L	DisGeNET
C0376358	Malignant neoplasm of prostate	ARID1A	DisGeNET
C0376358	Malignant neoplasm of prostate	PCDH11Y	DisGeNET
C0376358	Malignant neoplasm of prostate	H2BC8	DisGeNET
C0376358	Malignant neoplasm of prostate	GUCD1	DisGeNET
C0376358	Malignant neoplasm of prostate	CHD6	DisGeNET
C0376358	Malignant neoplasm of prostate	ACRBP	DisGeNET
C0376358	Malignant neoplasm of prostate	CUL3	DisGeNET
C0376358	Malignant neoplasm of prostate	NDST2	DisGeNET
C0376358	Malignant neoplasm of prostate	BCAS1	DisGeNET
C0376358	Malignant neoplasm of prostate	DEGS1	DisGeNET
C0376358	Malignant neoplasm of prostate	CAV2	DisGeNET
C0376358	Malignant neoplasm of prostate	TP63	DisGeNET
C0376358	Malignant neoplasm of prostate	B4GALT4	DisGeNET
C0376358	Malignant neoplasm of prostate	MATN4	DisGeNET
C0376358	Malignant neoplasm of prostate	CREG1	DisGeNET
C0376358	Malignant neoplasm of prostate	CPNE3	DisGeNET
C0376358	Malignant neoplasm of prostate	ZNF160	DisGeNET
C0376358	Malignant neoplasm of prostate	CLDN9	DisGeNET
C0376358	Malignant neoplasm of prostate	ZMYM3	DisGeNET
C0376358	Malignant neoplasm of prostate	INTS4	DisGeNET
C0376358	Malignant neoplasm of prostate	FBXO44	DisGeNET
C0376358	Malignant neoplasm of prostate	GRHPR	DisGeNET
C0376358	Malignant neoplasm of prostate	GSTO1	DisGeNET
C0376358	Malignant neoplasm of prostate	EI24	DisGeNET
C0376358	Malignant neoplasm of prostate	KEAP1	DisGeNET
C0376358	Malignant neoplasm of prostate	REC8	DisGeNET
C0376358	Malignant neoplasm of prostate	PDGFRB	DisGeNET
C0376358	Malignant neoplasm of prostate	STX4	DisGeNET
C0376358	Malignant neoplasm of prostate	KLK15	DisGeNET
C0376358	Malignant neoplasm of prostate	RAD51	DisGeNET
C0376358	Malignant neoplasm of prostate	MDM4	DisGeNET
C0376358	Malignant neoplasm of prostate	PRNCR1	DisGeNET
C0376358	Malignant neoplasm of prostate	SRA1	DisGeNET
C0376358	Malignant neoplasm of prostate	STAT6	DisGeNET
C0376358	Malignant neoplasm of prostate	GLB1	DisGeNET
C0376358	Malignant neoplasm of prostate	SPINT2	DisGeNET
C0376358	Malignant neoplasm of prostate	RGS17	DisGeNET
C0376358	Malignant neoplasm of prostate	POU5F1B	DisGeNET
C0376358	Malignant neoplasm of prostate	PDLIM5	DisGeNET
C0376358	Malignant neoplasm of prostate	PLCL1	DisGeNET
C0376358	Malignant neoplasm of prostate	BRIP1	DisGeNET
C0376358	Malignant neoplasm of prostate	PCAT19	DisGeNET
C0376358	Malignant neoplasm of prostate	RAD50	DisGeNET
C0376358	Malignant neoplasm of prostate	F13A1	DisGeNET
C0376358	Malignant neoplasm of prostate	ZNF652	DisGeNET
C0376358	Malignant neoplasm of prostate	MUTYH	DisGeNET
C0376358	Malignant neoplasm of prostate	NAB2	DisGeNET
C0376358	Malignant neoplasm of prostate	RAD51B	DisGeNET
C0376358	Malignant neoplasm of prostate	MLPH	DisGeNET
C0376358	Malignant neoplasm of prostate	CCAT2	DisGeNET
C0376358	Malignant neoplasm of prostate	TNRC6B	DisGeNET
C0376358	Malignant neoplasm of prostate	GREM1	DisGeNET
C0376358	Malignant neoplasm of prostate	ABCC6	DisGeNET
C0376358	Malignant neoplasm of prostate	LSAMP	DisGeNET
C0376358	Malignant neoplasm of prostate	CTNNBL1	DisGeNET
C0376358	Malignant neoplasm of prostate	THADA	DisGeNET
C0376358	Malignant neoplasm of prostate	BMPR1A	DisGeNET
C0376358	Malignant neoplasm of prostate	ZGPAT	DisGeNET
C0376358	Malignant neoplasm of prostate	CD24	DisGeNET
C0376358	Malignant neoplasm of prostate	TMED7-TICAM2	DisGeNET
C0376358	Malignant neoplasm of prostate	ANKRD44-IT1	DisGeNET
C0376358	Malignant neoplasm of prostate	LINC01496	DisGeNET
C0376358	Malignant neoplasm of prostate	CDKN2A	DisGeNET
C0376358	Malignant neoplasm of prostate	CASC19	DisGeNET
C0376358	Malignant neoplasm of prostate	CRISP3	DisGeNET
C0376358	Malignant neoplasm of prostate	YAP1	DisGeNET
C0376358	Malignant neoplasm of prostate	CIB1	DisGeNET
C0376358	Malignant neoplasm of prostate	ZNRD2	DisGeNET
C0376358	Malignant neoplasm of prostate	AHSA1	DisGeNET
C0376358	Malignant neoplasm of prostate	KHDRBS1	DisGeNET
C0376358	Malignant neoplasm of prostate	CXCR6	DisGeNET
C0376358	Malignant neoplasm of prostate	DCTN6	DisGeNET
C0376358	Malignant neoplasm of prostate	MTCO2P12	DisGeNET
C0376358	Malignant neoplasm of prostate	FERMT2	DisGeNET
C0376358	Malignant neoplasm of prostate	GLIPR1	DisGeNET
C0376358	Malignant neoplasm of prostate	CHGA	DisGeNET
C0376358	Malignant neoplasm of prostate	RASSF1	DisGeNET
C0376358	Malignant neoplasm of prostate	FAM83F	DisGeNET
C0376358	Malignant neoplasm of prostate	H3P23	DisGeNET
C0376358	Malignant neoplasm of prostate	H3P10	DisGeNET
C0376358	Malignant neoplasm of prostate	COL11A2	DisGeNET
C0376358	Malignant neoplasm of prostate	SLCO6A1	DisGeNET
C0376358	Malignant neoplasm of prostate	CRK	DisGeNET
C0376358	Malignant neoplasm of prostate	CRP	DisGeNET
C0376358	Malignant neoplasm of prostate	MAPK14	DisGeNET
C0376358	Malignant neoplasm of prostate	CSF2	DisGeNET
C0376358	Malignant neoplasm of prostate	ADRA1A	DisGeNET
C0376358	Malignant neoplasm of prostate	CTAG1B	DisGeNET
C0376358	Malignant neoplasm of prostate	ADRA2B	DisGeNET
C0376358	Malignant neoplasm of prostate	CBLL2	DisGeNET
C0376358	Malignant neoplasm of prostate	CYP24A1	DisGeNET
C0376358	Malignant neoplasm of prostate	CYP27B1	DisGeNET
C0376358	Malignant neoplasm of prostate	CFAP161	DisGeNET
C0376358	Malignant neoplasm of prostate	DHCR24	DisGeNET
C0376358	Malignant neoplasm of prostate	AFM	DisGeNET
C0376358	Malignant neoplasm of prostate	DPT	DisGeNET
C0376358	Malignant neoplasm of prostate	E2F1	DisGeNET
C0376358	Malignant neoplasm of prostate	EDN1	DisGeNET
C0376358	Malignant neoplasm of prostate	EDNRA	DisGeNET
C0376358	Malignant neoplasm of prostate	EIF4E	DisGeNET
C0376358	Malignant neoplasm of prostate	ELAVL2	DisGeNET
C0376358	Malignant neoplasm of prostate	EN2	DisGeNET
C0376358	Malignant neoplasm of prostate	AKT2	DisGeNET
C0376358	Malignant neoplasm of prostate	ETS1	DisGeNET
C0376358	Malignant neoplasm of prostate	PTK2B	DisGeNET
C0376358	Malignant neoplasm of prostate	FASN	DisGeNET
C0376358	Malignant neoplasm of prostate	GPRC6A	DisGeNET
C0376358	Malignant neoplasm of prostate	FGF8	DisGeNET
C0376358	Malignant neoplasm of prostate	FGFR1	DisGeNET
C0376358	Malignant neoplasm of prostate	FOXM1	DisGeNET
C0376358	Malignant neoplasm of prostate	FOXO3	DisGeNET
C0376358	Malignant neoplasm of prostate	FN1	DisGeNET
C0376358	Malignant neoplasm of prostate	TRAM1	DisGeNET
C0376358	Malignant neoplasm of prostate	FOS	DisGeNET
C0376358	Malignant neoplasm of prostate	FOSB	DisGeNET
C0376358	Malignant neoplasm of prostate	ALOX15	DisGeNET
C0376358	Malignant neoplasm of prostate	CTAG1A	DisGeNET
C0376358	Malignant neoplasm of prostate	MTOR	DisGeNET
C0376358	Malignant neoplasm of prostate	ZBTB38	DisGeNET
C0376358	Malignant neoplasm of prostate	GABPA	DisGeNET
C0376358	Malignant neoplasm of prostate	SPDEF	DisGeNET
C0376358	Malignant neoplasm of prostate	ARIH1	DisGeNET
C0376358	Malignant neoplasm of prostate	PART1	DisGeNET
C0376358	Malignant neoplasm of prostate	RNF19A	DisGeNET
C0376358	Malignant neoplasm of prostate	POLDIP2	DisGeNET
C0376358	Malignant neoplasm of prostate	GATA2	DisGeNET
C0376358	Malignant neoplasm of prostate	GATA3	DisGeNET
C0376358	Malignant neoplasm of prostate	STEAP1	DisGeNET
C0376358	Malignant neoplasm of prostate	GHRH	DisGeNET
C0376358	Malignant neoplasm of prostate	DKK3	DisGeNET
C0376358	Malignant neoplasm of prostate	HPGDS	DisGeNET
C0376358	Malignant neoplasm of prostate	GLI1	DisGeNET
C0376358	Malignant neoplasm of prostate	GNRH1	DisGeNET
C0376358	Malignant neoplasm of prostate	GPR42	DisGeNET
C0376358	Malignant neoplasm of prostate	GPX1	DisGeNET
C0376358	Malignant neoplasm of prostate	FLVCR1	DisGeNET
C0376358	Malignant neoplasm of prostate	PYCARD	DisGeNET
C0376358	Malignant neoplasm of prostate	CD274	DisGeNET
C0376358	Malignant neoplasm of prostate	GRM7	DisGeNET
C0376358	Malignant neoplasm of prostate	GRP	DisGeNET
C0376358	Malignant neoplasm of prostate	GSTM2	DisGeNET
C0376358	Malignant neoplasm of prostate	MSH6	DisGeNET
C0376358	Malignant neoplasm of prostate	GRHL1	DisGeNET
C0376358	Malignant neoplasm of prostate	SENP1	DisGeNET
C0376358	Malignant neoplasm of prostate	RMC1	DisGeNET
C0376358	Malignant neoplasm of prostate	PSAT1	DisGeNET
C0376358	Malignant neoplasm of prostate	ANXA2	DisGeNET
C0376358	Malignant neoplasm of prostate	HARS1	DisGeNET
C0376358	Malignant neoplasm of prostate	HDAC1	DisGeNET
C0376358	Malignant neoplasm of prostate	HGF	DisGeNET
C0376358	Malignant neoplasm of prostate	HMGB1	DisGeNET
C0376358	Malignant neoplasm of prostate	HSPA4	DisGeNET
C0376358	Malignant neoplasm of prostate	HSPA5	DisGeNET
C0376358	Malignant neoplasm of prostate	XIAP	DisGeNET
C0376358	Malignant neoplasm of prostate	HSPB1	DisGeNET
C0376358	Malignant neoplasm of prostate	HSPB2	DisGeNET
C0376358	Malignant neoplasm of prostate	HSP90AA1	DisGeNET
C0376358	Malignant neoplasm of prostate	IFI27	DisGeNET
C0376358	Malignant neoplasm of prostate	IFNG	DisGeNET
C0376358	Malignant neoplasm of prostate	PWAR4	DisGeNET
C0376358	Malignant neoplasm of prostate	IGF1R	DisGeNET
C0376358	Malignant neoplasm of prostate	IGF2	DisGeNET
C0376358	Malignant neoplasm of prostate	APRT	DisGeNET
C0376358	Malignant neoplasm of prostate	TICAM2	DisGeNET
C0376358	Malignant neoplasm of prostate	IK	DisGeNET
C0376358	Malignant neoplasm of prostate	IL1B	DisGeNET
C0376358	Malignant neoplasm of prostate	IL4	DisGeNET
C0376358	Malignant neoplasm of prostate	SHROOM2	DisGeNET
C0376358	Malignant neoplasm of prostate	JUN	DisGeNET
C0376358	Malignant neoplasm of prostate	JUNB	DisGeNET
C0376358	Malignant neoplasm of prostate	CD82	DisGeNET
C0376358	Malignant neoplasm of prostate	KCNN3	DisGeNET
C0376358	Malignant neoplasm of prostate	MALAT1	DisGeNET
C0376358	Malignant neoplasm of prostate	KDR	DisGeNET
C0376358	Malignant neoplasm of prostate	LGALS3	DisGeNET
C0376358	Malignant neoplasm of prostate	LMNA	DisGeNET
C0376358	Malignant neoplasm of prostate	MIR141	DisGeNET
C0376358	Malignant neoplasm of prostate	MIR143	DisGeNET
C0376358	Malignant neoplasm of prostate	MIR145	DisGeNET
C0376358	Malignant neoplasm of prostate	MIR146A	DisGeNET
C0376358	Malignant neoplasm of prostate	MIR17	DisGeNET
C0376358	Malignant neoplasm of prostate	MIR182	DisGeNET
C0376358	Malignant neoplasm of prostate	MIR183	DisGeNET
C0376358	Malignant neoplasm of prostate	MIR195	DisGeNET
C0376358	Malignant neoplasm of prostate	MIR200C	DisGeNET
C0376358	Malignant neoplasm of prostate	MIR203A	DisGeNET
C0376358	Malignant neoplasm of prostate	MIR204	DisGeNET
C0376358	Malignant neoplasm of prostate	MIR205	DisGeNET
C0376358	Malignant neoplasm of prostate	MIR221	DisGeNET
C0376358	Malignant neoplasm of prostate	MIR224	DisGeNET
C0376358	Malignant neoplasm of prostate	MIR30D	DisGeNET
C0376358	Malignant neoplasm of prostate	MIR34A	DisGeNET
C0376358	Malignant neoplasm of prostate	SMAD4	DisGeNET
C0376358	Malignant neoplasm of prostate	STS	DisGeNET
C0376358	Malignant neoplasm of prostate	MAOA	DisGeNET
C0376358	Malignant neoplasm of prostate	MCAM	DisGeNET
C0376358	Malignant neoplasm of prostate	MCL1	DisGeNET
C0376358	Malignant neoplasm of prostate	MFAP1	DisGeNET
C0376358	Malignant neoplasm of prostate	MGMT	DisGeNET
C0376358	Malignant neoplasm of prostate	MMP2	DisGeNET
C0376358	Malignant neoplasm of prostate	MMP3	DisGeNET
C0376358	Malignant neoplasm of prostate	MMP14	DisGeNET
C0376358	Malignant neoplasm of prostate	MRC1	DisGeNET
C0376358	Malignant neoplasm of prostate	MSH2	DisGeNET
C0376358	Malignant neoplasm of prostate	MST1	DisGeNET
C0376358	Malignant neoplasm of prostate	COX2	DisGeNET
C0376358	Malignant neoplasm of prostate	MUC1	DisGeNET
C0376358	Malignant neoplasm of prostate	MYCN	DisGeNET
C0376358	Malignant neoplasm of prostate	NFKB1	DisGeNET
C0376358	Malignant neoplasm of prostate	NOTCH1	DisGeNET
C0376358	Malignant neoplasm of prostate	YBX1	DisGeNET
C0376358	Malignant neoplasm of prostate	NTS	DisGeNET
C0376358	Malignant neoplasm of prostate	MIR375	DisGeNET
C0376358	Malignant neoplasm of prostate	TNFRSF11B	DisGeNET
C0376358	Malignant neoplasm of prostate	PEBP1	DisGeNET
C0376358	Malignant neoplasm of prostate	PCSK6	DisGeNET
C0376358	Malignant neoplasm of prostate	PCA3	DisGeNET
C0376358	Malignant neoplasm of prostate	PRKN	DisGeNET
C0376358	Malignant neoplasm of prostate	FOXP3	DisGeNET
C0376358	Malignant neoplasm of prostate	TMED7	DisGeNET
C0376358	Malignant neoplasm of prostate	PCNA	DisGeNET
C0376358	Malignant neoplasm of prostate	ABCB1	DisGeNET
C0376358	Malignant neoplasm of prostate	PIM1	DisGeNET
C0376358	Malignant neoplasm of prostate	PIK3CG	DisGeNET
C0376358	Malignant neoplasm of prostate	PITX2	DisGeNET
C0376358	Malignant neoplasm of prostate	PLAG1	DisGeNET
C0376358	Malignant neoplasm of prostate	PLK1	DisGeNET
C0376358	Malignant neoplasm of prostate	POU5F1	DisGeNET
C0376358	Malignant neoplasm of prostate	PPARG	DisGeNET
C0376358	Malignant neoplasm of prostate	SIDT1	DisGeNET
C0376358	Malignant neoplasm of prostate	PTPA	DisGeNET
C0376358	Malignant neoplasm of prostate	VPS53	DisGeNET
C0376358	Malignant neoplasm of prostate	TRPV6	DisGeNET
C0376358	Malignant neoplasm of prostate	PRKAA1	DisGeNET
C0376358	Malignant neoplasm of prostate	PAG1	DisGeNET
C0376358	Malignant neoplasm of prostate	PRKD1	DisGeNET
C0376358	Malignant neoplasm of prostate	MAPK1	DisGeNET
C0376358	Malignant neoplasm of prostate	MAPK8	DisGeNET
C0376358	Malignant neoplasm of prostate	PCDHGA2	DisGeNET
C0376358	Malignant neoplasm of prostate	PCDHGA1	DisGeNET
C0376358	Malignant neoplasm of prostate	PCDHA7	DisGeNET
C0376358	Malignant neoplasm of prostate	PCDHA6	DisGeNET
C0376358	Malignant neoplasm of prostate	PCDHA5	DisGeNET
C0376358	Malignant neoplasm of prostate	PCDHA4	DisGeNET
C0376358	Malignant neoplasm of prostate	PCDHA3	DisGeNET
C0376358	Malignant neoplasm of prostate	PCDHA2	DisGeNET
C0376358	Malignant neoplasm of prostate	PCDHA1	DisGeNET
C0376358	Malignant neoplasm of prostate	PRL	DisGeNET
C0376358	Malignant neoplasm of prostate	PROS1	DisGeNET
C0376358	Malignant neoplasm of prostate	SLC12A9	DisGeNET
C0376358	Malignant neoplasm of prostate	ACKR3	DisGeNET
C0376358	Malignant neoplasm of prostate	PCBP4	DisGeNET
C0376358	Malignant neoplasm of prostate	PSMD9	DisGeNET
C0376358	Malignant neoplasm of prostate	PTK2	DisGeNET
C0376358	Malignant neoplasm of prostate	CRACD	DisGeNET
C0376358	Malignant neoplasm of prostate	BARD1	DisGeNET
C0376358	Malignant neoplasm of prostate	PVT1	DisGeNET
C0376358	Malignant neoplasm of prostate	PXN	DisGeNET
C0376358	Malignant neoplasm of prostate	RAC1	DisGeNET
C0376358	Malignant neoplasm of prostate	RAD51C	DisGeNET
C0376358	Malignant neoplasm of prostate	RAD51D	DisGeNET
C0376358	Malignant neoplasm of prostate	RAF1	DisGeNET
C0376358	Malignant neoplasm of prostate	RARB	DisGeNET
C0376358	Malignant neoplasm of prostate	OPN1LW	DisGeNET
C0376358	Malignant neoplasm of prostate	RELA	DisGeNET
C0376358	Malignant neoplasm of prostate	ACTB	DisGeNET
C0376358	Malignant neoplasm of prostate	EEFSEC	DisGeNET
C0376358	Malignant neoplasm of prostate	S100A9	DisGeNET
C0376358	Malignant neoplasm of prostate	CCL2	DisGeNET
C0376358	Malignant neoplasm of prostate	PCGEM1	DisGeNET
C0376358	Malignant neoplasm of prostate	POU5F1P3	DisGeNET
C0376358	Malignant neoplasm of prostate	CSMD1	DisGeNET
C0376358	Malignant neoplasm of prostate	POU5F1P4	DisGeNET
C0376358	Malignant neoplasm of prostate	EBF2	DisGeNET
C0376358	Malignant neoplasm of prostate	GORASP1	DisGeNET
C0376358	Malignant neoplasm of prostate	BMI1	DisGeNET
C0376358	Malignant neoplasm of prostate	SKP2	DisGeNET
C0376358	Malignant neoplasm of prostate	WNK1	DisGeNET
C0376358	Malignant neoplasm of prostate	SLC2A1	DisGeNET
C0376358	Malignant neoplasm of prostate	SLC6A8	DisGeNET
C0376358	Malignant neoplasm of prostate	SNAI2	DisGeNET
C0376358	Malignant neoplasm of prostate	BOLL	DisGeNET
C0376358	Malignant neoplasm of prostate	SOX4	DisGeNET
C0376358	Malignant neoplasm of prostate	SOX9	DisGeNET
C0376358	Malignant neoplasm of prostate	SPARC	DisGeNET
C0376358	Malignant neoplasm of prostate	SPP1	DisGeNET
C0376358	Malignant neoplasm of prostate	SRC	DisGeNET
C0376358	Malignant neoplasm of prostate	SREBF1	DisGeNET
C0376358	Malignant neoplasm of prostate	SRF	DisGeNET
C0376358	Malignant neoplasm of prostate	SST	DisGeNET
C0376358	Malignant neoplasm of prostate	SSTR4	DisGeNET
C0376358	Malignant neoplasm of prostate	STAT5A	DisGeNET
C0376358	Malignant neoplasm of prostate	STAT5B	DisGeNET
C0376358	Malignant neoplasm of prostate	BRS3	DisGeNET
C0376358	Malignant neoplasm of prostate	BSG	DisGeNET
C0376358	Malignant neoplasm of prostate	SYT1	DisGeNET
C0376358	Malignant neoplasm of prostate	KLF5	DisGeNET
C0376358	Malignant neoplasm of prostate	ZEB1	DisGeNET
C0376358	Malignant neoplasm of prostate	TFF3	DisGeNET
C0376358	Malignant neoplasm of prostate	TIMP1	DisGeNET
C0376358	Malignant neoplasm of prostate	TNF	DisGeNET
C0376358	Malignant neoplasm of prostate	CASC8	DisGeNET
C0376358	Malignant neoplasm of prostate	TWIST1	DisGeNET
C0376358	Malignant neoplasm of prostate	CCR2	DisGeNET
C0376358	Malignant neoplasm of prostate	VEGFC	DisGeNET
C0376358	Malignant neoplasm of prostate	WNT5A	DisGeNET
C0376358	Malignant neoplasm of prostate	PCAP	DisGeNET
C0376358	Malignant neoplasm of prostate	CXCR4	DisGeNET
C0376358	Malignant neoplasm of prostate	CYREN	DisGeNET
C0376358	Malignant neoplasm of prostate	GGCT	DisGeNET
C0376358	Malignant neoplasm of prostate	TRPM8	DisGeNET
C0376358	Malignant neoplasm of prostate	FSD1	DisGeNET
C0376358	Malignant neoplasm of prostate	MUL1	DisGeNET
C0376358	Malignant neoplasm of prostate	AIMP2	DisGeNET
C0376358	Malignant neoplasm of prostate	CALCR	DisGeNET
C0376358	Malignant neoplasm of prostate	NCOA4	DisGeNET
C0376358	Malignant neoplasm of prostate	OR51E2	DisGeNET
C0376358	Malignant neoplasm of prostate	TRIM8	DisGeNET
C0376358	Malignant neoplasm of prostate	CASP3	DisGeNET
C0376358	Malignant neoplasm of prostate	FSD1L	DisGeNET
C0376358	Malignant neoplasm of prostate	ARMC2	DisGeNET
C0376358	Malignant neoplasm of prostate	CASP8	DisGeNET
C0376358	Malignant neoplasm of prostate	CASR	DisGeNET
C0376358	Malignant neoplasm of prostate	CAT	DisGeNET
C0376358	Malignant neoplasm of prostate	CBX4	DisGeNET
C0376358	Malignant neoplasm of prostate	SLC45A3	DisGeNET
C0376358	Malignant neoplasm of prostate	RUNX2	DisGeNET
C0376358	Malignant neoplasm of prostate	TNFSF11	DisGeNET
C0376358	Malignant neoplasm of prostate	VAMP8	DisGeNET
C0376358	Malignant neoplasm of prostate	TNFRSF25	DisGeNET
C0376358	Malignant neoplasm of prostate	PROM1	DisGeNET
C0376358	Malignant neoplasm of prostate	NR1I2	DisGeNET
C0376358	Malignant neoplasm of prostate	HSPB3	DisGeNET
C0376358	Malignant neoplasm of prostate	F2RL3	DisGeNET
C0376358	Malignant neoplasm of prostate	SOCS3	DisGeNET
C0376358	Malignant neoplasm of prostate	MTA1	DisGeNET
C0376358	Malignant neoplasm of prostate	ANKRD44	DisGeNET
C0376358	Malignant neoplasm of prostate	LPAR2	DisGeNET
C0376358	Malignant neoplasm of prostate	DNER	DisGeNET
C0376358	Malignant neoplasm of prostate	KLF4	DisGeNET
C0376358	Malignant neoplasm of prostate	LONP1	DisGeNET
C0376358	Malignant neoplasm of prostate	ADIPOQ	DisGeNET
C0376358	Malignant neoplasm of prostate	GRAP2	DisGeNET
C0376358	Malignant neoplasm of prostate	MAGED1	DisGeNET
C0376358	Malignant neoplasm of prostate	NPEPPS	DisGeNET
C0376358	Malignant neoplasm of prostate	HPCX	DisGeNET
C0376358	Malignant neoplasm of prostate	CD44	DisGeNET
C0376358	Malignant neoplasm of prostate	CELSR1	DisGeNET
C0376358	Malignant neoplasm of prostate	KLK4	DisGeNET
C0376358	Malignant neoplasm of prostate	HDAC9	DisGeNET
C0376358	Malignant neoplasm of prostate	FARP2	DisGeNET
C0376358	Malignant neoplasm of prostate	CDK5	DisGeNET
C0376358	Malignant neoplasm of prostate	CKAP4	DisGeNET
C0376358	Malignant neoplasm of prostate	PSIP1	DisGeNET
C0376358	Malignant neoplasm of prostate	AZIN2	DisGeNET
C0376358	Malignant neoplasm of prostate	ETS2	DisGeNET
C0376358	Malignant neoplasm of prostate	F3	DisGeNET
C0376358	Malignant neoplasm of prostate	KDM1A	DisGeNET
C0376358	Malignant neoplasm of prostate	TBC1D9	DisGeNET
C0376358	Malignant neoplasm of prostate	SMUG1	DisGeNET
C0376358	Malignant neoplasm of prostate	ANXA7	DisGeNET
C0376358	Malignant neoplasm of prostate	GADL1	DisGeNET
C0376358	Malignant neoplasm of prostate	IFNB1	DisGeNET
C0376358	Malignant neoplasm of prostate	JUND	DisGeNET
C0376358	Malignant neoplasm of prostate	LCN2	DisGeNET
C0376358	Malignant neoplasm of prostate	MIR193A	DisGeNET
C0376358	Malignant neoplasm of prostate	MIR31	DisGeNET
C0376358	Malignant neoplasm of prostate	MIR96	DisGeNET
C0376358	Malignant neoplasm of prostate	ASAH1	DisGeNET
C0376358	Malignant neoplasm of prostate	MMP1	DisGeNET
C0376358	Malignant neoplasm of prostate	ODC1	DisGeNET
C0376358	Malignant neoplasm of prostate	PAEP	DisGeNET
C0376358	Malignant neoplasm of prostate	GDE1	DisGeNET
C0376358	Malignant neoplasm of prostate	MED15	DisGeNET
C0376358	Malignant neoplasm of prostate	PGR	DisGeNET
C0376358	Malignant neoplasm of prostate	PKM	DisGeNET
C0376358	Malignant neoplasm of prostate	PLA2G1B	DisGeNET
C0376358	Malignant neoplasm of prostate	PTOV1	DisGeNET
C0376358	Malignant neoplasm of prostate	PRKAA2	DisGeNET
C0376358	Malignant neoplasm of prostate	PRKAB1	DisGeNET
C0376358	Malignant neoplasm of prostate	ROS1	DisGeNET
C0376358	Malignant neoplasm of prostate	RPE65	DisGeNET
C0376358	Malignant neoplasm of prostate	S100A8	DisGeNET
C0376358	Malignant neoplasm of prostate	CCL5	DisGeNET
C0376358	Malignant neoplasm of prostate	MAP2K4	DisGeNET
C0376358	Malignant neoplasm of prostate	TGM4	DisGeNET
C0376358	Malignant neoplasm of prostate	TIMP2	DisGeNET
C0376358	Malignant neoplasm of prostate	UVRAG	DisGeNET
C0376358	Malignant neoplasm of prostate	YWHAZ	DisGeNET
C0376358	Malignant neoplasm of prostate	COL18A1	DisGeNET
C0376358	Malignant neoplasm of prostate	DYNLL1	DisGeNET
C0376358	Malignant neoplasm of prostate	TNFRSF10B	DisGeNET
C0376358	Malignant neoplasm of prostate	INPP4B	DisGeNET
C0376358	Malignant neoplasm of prostate	CFLAR	DisGeNET
C0376358	Malignant neoplasm of prostate	SQSTM1	DisGeNET
C0376358	Malignant neoplasm of prostate	AURKB	DisGeNET
C0376358	Malignant neoplasm of prostate	MTDH	DisGeNET
C0376358	Malignant neoplasm of prostate	KDM4A	DisGeNET
C0376358	Malignant neoplasm of prostate	CDK2	DisGeNET
C0376358	Malignant neoplasm of prostate	KAT5	DisGeNET
C0376358	Malignant neoplasm of prostate	PLB1	DisGeNET
C0376358	Malignant neoplasm of prostate	DPYSL3	DisGeNET
C0376358	Malignant neoplasm of prostate	AGT	DisGeNET
C0376358	Malignant neoplasm of prostate	E2F3	DisGeNET
C0376358	Malignant neoplasm of prostate	EIF4EBP1	DisGeNET
C0376358	Malignant neoplasm of prostate	ELK1	DisGeNET
C0376358	Malignant neoplasm of prostate	FKBP4	DisGeNET
C0376358	Malignant neoplasm of prostate	DKK1	DisGeNET
C0376358	Malignant neoplasm of prostate	ALOX12	DisGeNET
C0376358	Malignant neoplasm of prostate	GNRHR	DisGeNET
C0376358	Malignant neoplasm of prostate	HOXC6	DisGeNET
C0376358	Malignant neoplasm of prostate	IGFBP1	DisGeNET
C0376358	Malignant neoplasm of prostate	CCN1	DisGeNET
C0376358	Malignant neoplasm of prostate	IL1A	DisGeNET
C0376358	Malignant neoplasm of prostate	ILK	DisGeNET
C0376358	Malignant neoplasm of prostate	INSR	DisGeNET
C0376358	Malignant neoplasm of prostate	LINC01194	DisGeNET
C0376358	Malignant neoplasm of prostate	MIR15A	DisGeNET
C0376358	Malignant neoplasm of prostate	TACSTD2	DisGeNET
C0376358	Malignant neoplasm of prostate	MIR29A	DisGeNET
C0376358	Malignant neoplasm of prostate	MIR301A	DisGeNET
C0376358	Malignant neoplasm of prostate	MIR30C2	DisGeNET
C0376358	Malignant neoplasm of prostate	MYO6	DisGeNET
C0376358	Malignant neoplasm of prostate	NGF	DisGeNET
C0376358	Malignant neoplasm of prostate	NTSR1	DisGeNET
C0376358	Malignant neoplasm of prostate	GOLM1	DisGeNET
C0376358	Malignant neoplasm of prostate	PHB	DisGeNET
C0376358	Malignant neoplasm of prostate	PIN1	DisGeNET
C0376358	Malignant neoplasm of prostate	PLG	DisGeNET
C0376358	Malignant neoplasm of prostate	PMS2	DisGeNET
C0376358	Malignant neoplasm of prostate	MAP2K7	DisGeNET
C0376358	Malignant neoplasm of prostate	RARRES1	DisGeNET
C0376358	Malignant neoplasm of prostate	ROCK1	DisGeNET
C0376358	Malignant neoplasm of prostate	BCR	DisGeNET
C0376358	Malignant neoplasm of prostate	SATB1	DisGeNET
C0376358	Malignant neoplasm of prostate	SDC1	DisGeNET
C0376358	Malignant neoplasm of prostate	SGK1	DisGeNET
C0376358	Malignant neoplasm of prostate	BMP2	DisGeNET
C0376358	Malignant neoplasm of prostate	BMP6	DisGeNET
C0376358	Malignant neoplasm of prostate	SP1	DisGeNET
C0376358	Malignant neoplasm of prostate	TGFB1I1	DisGeNET
C0376358	Malignant neoplasm of prostate	TIMP3	DisGeNET
C0376358	Malignant neoplasm of prostate	CCK	DisGeNET
C0376358	Malignant neoplasm of prostate	PTTG1	DisGeNET
C0376358	Malignant neoplasm of prostate	CDC6	DisGeNET
C0376358	Malignant neoplasm of prostate	CBR3-AS1	DisGeNET
C0376358	Malignant neoplasm of prostate	CDH11	DisGeNET
C0376358	Malignant neoplasm of prostate	CDX2	DisGeNET
C0376358	Malignant neoplasm of prostate	POSTN	DisGeNET
C0376358	Malignant neoplasm of prostate	CTCF	DisGeNET
C0376358	Malignant neoplasm of prostate	PPARGC1A	DisGeNET
C0376358	Malignant neoplasm of prostate	KLK11	DisGeNET
C0376358	Malignant neoplasm of prostate	SLCO2B1	DisGeNET
C0376358	Malignant neoplasm of prostate	ADM	DisGeNET
C0376358	Malignant neoplasm of prostate	CTBP1	DisGeNET
C0376358	Malignant neoplasm of prostate	CTLA4	DisGeNET
C0376358	Malignant neoplasm of prostate	CTNND2	DisGeNET
C0376358	Malignant neoplasm of prostate	OXER1	DisGeNET
C0376358	Malignant neoplasm of prostate	DLX1	DisGeNET
C0376358	Malignant neoplasm of prostate	JAG1	DisGeNET
C0376358	Malignant neoplasm of prostate	ENO2	DisGeNET
C0376358	Malignant neoplasm of prostate	F2R	DisGeNET
C0376358	Malignant neoplasm of prostate	NUP62	DisGeNET
C0376358	Malignant neoplasm of prostate	STEAP2	DisGeNET
C0376358	Malignant neoplasm of prostate	SLCO1B3	DisGeNET
C0376358	Malignant neoplasm of prostate	CXCL1	DisGeNET
C0376358	Malignant neoplasm of prostate	GTF2H1	DisGeNET
C0376358	Malignant neoplasm of prostate	TBX21	DisGeNET
C0376358	Malignant neoplasm of prostate	HTC2	DisGeNET
C0376358	Malignant neoplasm of prostate	IGFBP2	DisGeNET
C0376358	Malignant neoplasm of prostate	FAS	DisGeNET
C0376358	Malignant neoplasm of prostate	IL15	DisGeNET
C0376358	Malignant neoplasm of prostate	LGALS1	DisGeNET
C0376358	Malignant neoplasm of prostate	MIRLET7C	DisGeNET
C0376358	Malignant neoplasm of prostate	MIR100	DisGeNET
C0376358	Malignant neoplasm of prostate	MIR185	DisGeNET
C0376358	Malignant neoplasm of prostate	MIR186	DisGeNET
C0376358	Malignant neoplasm of prostate	MIR200B	DisGeNET
C0376358	Malignant neoplasm of prostate	MIR210	DisGeNET
C0376358	Malignant neoplasm of prostate	MIR212	DisGeNET
C0376358	Malignant neoplasm of prostate	MIR23B	DisGeNET
C0376358	Malignant neoplasm of prostate	MIR27A	DisGeNET
C0376358	Malignant neoplasm of prostate	MIR30C1	DisGeNET
C0376358	Malignant neoplasm of prostate	MIR34B	DisGeNET
C0376358	Malignant neoplasm of prostate	HPC3	DisGeNET
C0376358	Malignant neoplasm of prostate	KLK14	DisGeNET
C0376358	Malignant neoplasm of prostate	MIR133B	DisGeNET
C0376358	Malignant neoplasm of prostate	CCN3	DisGeNET
C0376358	Malignant neoplasm of prostate	PDCD1	DisGeNET
C0376358	Malignant neoplasm of prostate	WWOX	DisGeNET
C0376358	Malignant neoplasm of prostate	TLR9	DisGeNET
C0376358	Malignant neoplasm of prostate	MIR449A	DisGeNET
C0376358	Malignant neoplasm of prostate	AXL	DisGeNET
C0376358	Malignant neoplasm of prostate	PMEPA1	DisGeNET
C0376358	Malignant neoplasm of prostate	CHPT1	DisGeNET
C0376358	Malignant neoplasm of prostate	MIB1	DisGeNET
C0376358	Malignant neoplasm of prostate	CIP2A	DisGeNET
C0376358	Malignant neoplasm of prostate	RAD9A	DisGeNET
C0376358	Malignant neoplasm of prostate	REN	DisGeNET
C0376358	Malignant neoplasm of prostate	BDNF	DisGeNET
C0376358	Malignant neoplasm of prostate	S100A4	DisGeNET
C0376358	Malignant neoplasm of prostate	SFRP1	DisGeNET
C0376358	Malignant neoplasm of prostate	STAT1	DisGeNET
C0376358	Malignant neoplasm of prostate	TGFB2	DisGeNET
C0376358	Malignant neoplasm of prostate	TLR3	DisGeNET
C0376358	Malignant neoplasm of prostate	XPC	DisGeNET
C0376358	Malignant neoplasm of prostate	NANOG	DisGeNET
C0376358	Malignant neoplasm of prostate	PDGFD	DisGeNET
C0376358	Malignant neoplasm of prostate	RUNX3	DisGeNET
C0376358	Malignant neoplasm of prostate	TNFRSF11A	DisGeNET
C0376358	Malignant neoplasm of prostate	GPRC5A	DisGeNET
C0376358	Malignant neoplasm of prostate	CD151	DisGeNET
C0376358	Malignant neoplasm of prostate	CDK1	DisGeNET
C0376358	Malignant neoplasm of prostate	HOTAIR	DisGeNET
C0376358	Malignant neoplasm of prostate	UBE2C	DisGeNET
C0376358	Malignant neoplasm of prostate	PRRT2	DisGeNET
C0376358	Malignant neoplasm of prostate	CHUK	DisGeNET
C0376358	Malignant neoplasm of prostate	CCR5	DisGeNET
C0376358	Malignant neoplasm of prostate	CCR7	DisGeNET
C0376358	Malignant neoplasm of prostate	CREB1	DisGeNET
C0376358	Malignant neoplasm of prostate	CSTA	DisGeNET
C0376358	Malignant neoplasm of prostate	CYP2B6	DisGeNET
C0376358	Malignant neoplasm of prostate	AKR1C2	DisGeNET
C0376358	Malignant neoplasm of prostate	TIMM8A	DisGeNET
C0376358	Malignant neoplasm of prostate	ATN1	DisGeNET
C0376358	Malignant neoplasm of prostate	DUSP1	DisGeNET
C0376358	Malignant neoplasm of prostate	AGTR1	DisGeNET
C0376358	Malignant neoplasm of prostate	EDNRB	DisGeNET
C0376358	Malignant neoplasm of prostate	ELK4	DisGeNET
C0376358	Malignant neoplasm of prostate	EPHA3	DisGeNET
C0376358	Malignant neoplasm of prostate	ERCC5	DisGeNET
C0376358	Malignant neoplasm of prostate	ESRRB	DisGeNET
C0376358	Malignant neoplasm of prostate	ALDH1A1	DisGeNET
C0376358	Malignant neoplasm of prostate	FABP5	DisGeNET
C0376358	Malignant neoplasm of prostate	FGF7	DisGeNET
C0376358	Malignant neoplasm of prostate	FGFR3	DisGeNET
C0376358	Malignant neoplasm of prostate	PEG10	DisGeNET
C0376358	Malignant neoplasm of prostate	FLT4	DisGeNET
C0376358	Malignant neoplasm of prostate	SEC14L2	DisGeNET
C0376358	Malignant neoplasm of prostate	LPAR3	DisGeNET
C0376358	Malignant neoplasm of prostate	GAPDH	DisGeNET
C0376358	Malignant neoplasm of prostate	GAS6	DisGeNET
C0376358	Malignant neoplasm of prostate	GC	DisGeNET
C0376358	Malignant neoplasm of prostate	GH1	DisGeNET
C0376358	Malignant neoplasm of prostate	SGSM3	DisGeNET
C0376358	Malignant neoplasm of prostate	ANG	DisGeNET
C0376358	Malignant neoplasm of prostate	LYPD5	DisGeNET
C0376358	Malignant neoplasm of prostate	GTF2H2	DisGeNET
C0376358	Malignant neoplasm of prostate	HMGA1	DisGeNET
C0376358	Malignant neoplasm of prostate	ID1	DisGeNET
C0376358	Malignant neoplasm of prostate	ID4	DisGeNET
C0376358	Malignant neoplasm of prostate	CXCR2	DisGeNET
C0376358	Malignant neoplasm of prostate	INHA	DisGeNET
C0376358	Malignant neoplasm of prostate	KRT18	DisGeNET
C0376358	Malignant neoplasm of prostate	MIR152	DisGeNET
C0376358	Malignant neoplasm of prostate	MIR222	DisGeNET
C0376358	Malignant neoplasm of prostate	SMAD2	DisGeNET
C0376358	Malignant neoplasm of prostate	SMAD3	DisGeNET
C0376358	Malignant neoplasm of prostate	VN1R17P	DisGeNET
C0376358	Malignant neoplasm of prostate	MIR331	DisGeNET
C0376358	Malignant neoplasm of prostate	MTR	DisGeNET
C0376358	Malignant neoplasm of prostate	MYH6	DisGeNET
C0376358	Malignant neoplasm of prostate	NOS2	DisGeNET
C0376358	Malignant neoplasm of prostate	PNP	DisGeNET
C0376358	Malignant neoplasm of prostate	PRDX1	DisGeNET
C0376358	Malignant neoplasm of prostate	PAK1	DisGeNET
C0376358	Malignant neoplasm of prostate	ADIPOR1	DisGeNET
C0376358	Malignant neoplasm of prostate	DCTN4	DisGeNET
C0376358	Malignant neoplasm of prostate	LEF1	DisGeNET
C0376358	Malignant neoplasm of prostate	HSD17B7	DisGeNET
C0376358	Malignant neoplasm of prostate	UGT1A1	DisGeNET
C0376358	Malignant neoplasm of prostate	MED1	DisGeNET
C0376358	Malignant neoplasm of prostate	PPP5C	DisGeNET
C0376358	Malignant neoplasm of prostate	IMPACT	DisGeNET
C0376358	Malignant neoplasm of prostate	NLRP2	DisGeNET
C0376358	Malignant neoplasm of prostate	PRKCA	DisGeNET
C0376358	Malignant neoplasm of prostate	PRKCB	DisGeNET
C0376358	Malignant neoplasm of prostate	PKN1	DisGeNET
C0376358	Malignant neoplasm of prostate	MAPK7	DisGeNET
C0376358	Malignant neoplasm of prostate	TDRD1	DisGeNET
C0376358	Malignant neoplasm of prostate	KLK10	DisGeNET
C0376358	Malignant neoplasm of prostate	PSAP	DisGeNET
C0376358	Malignant neoplasm of prostate	PSMA1	DisGeNET
C0376358	Malignant neoplasm of prostate	MIR193B	DisGeNET
C0376358	Malignant neoplasm of prostate	CXCL16	DisGeNET
C0376358	Malignant neoplasm of prostate	GAS5	DisGeNET
C0376358	Malignant neoplasm of prostate	CXCL5	DisGeNET
C0376358	Malignant neoplasm of prostate	SIAH2	DisGeNET
C0376358	Malignant neoplasm of prostate	SLPI	DisGeNET
C0376358	Malignant neoplasm of prostate	SMARCA4	DisGeNET
C0376358	Malignant neoplasm of prostate	SNAI1	DisGeNET
C0376358	Malignant neoplasm of prostate	SOAT1	DisGeNET
C0376358	Malignant neoplasm of prostate	STK11	DisGeNET
C0376358	Malignant neoplasm of prostate	TAC1	DisGeNET
C0376358	Malignant neoplasm of prostate	TCF7L2	DisGeNET
C0376358	Malignant neoplasm of prostate	TGFBR1	DisGeNET
C0376358	Malignant neoplasm of prostate	TP73	DisGeNET
C0376358	Malignant neoplasm of prostate	NR2C2	DisGeNET
C0376358	Malignant neoplasm of prostate	TRAF6	DisGeNET
C0376358	Malignant neoplasm of prostate	POTEF	DisGeNET
C0376358	Malignant neoplasm of prostate	TXN	DisGeNET
C0376358	Malignant neoplasm of prostate	FZD4	DisGeNET
C0376358	Malignant neoplasm of prostate	TMPRSS13	DisGeNET
C0376358	Malignant neoplasm of prostate	SPHK1	DisGeNET
C0376358	Malignant neoplasm of prostate	LMLN	DisGeNET
C0376358	Malignant neoplasm of prostate	XPR1	DisGeNET
C0376358	Malignant neoplasm of prostate	CD163	DisGeNET
C0376358	Malignant neoplasm of prostate	PAGE4	DisGeNET
C0376358	Malignant neoplasm of prostate	AKAP12	DisGeNET
C0376358	Malignant neoplasm of prostate	NCOR2	DisGeNET
C0376358	Malignant neoplasm of prostate	ZEB2	DisGeNET
C0376358	Malignant neoplasm of prostate	LINC01672	DisGeNET
C0376358	Malignant neoplasm of prostate	COMMD3-BMI1	DisGeNET
C0376358	Malignant neoplasm of prostate	CDK4	DisGeNET
C0376358	Malignant neoplasm of prostate	CDK9	DisGeNET
C0376358	Malignant neoplasm of prostate	SPRY2	DisGeNET
C0376358	Malignant neoplasm of prostate	CDKN3	DisGeNET
C0376358	Malignant neoplasm of prostate	DLC1	DisGeNET
C0376358	Malignant neoplasm of prostate	FST	DisGeNET
C0376358	Malignant neoplasm of prostate	CEACAM5	DisGeNET
C0376358	Malignant neoplasm of prostate	SEMA3C	DisGeNET
C0376358	Malignant neoplasm of prostate	IFI44	DisGeNET
C0376358	Malignant neoplasm of prostate	TXNIP	DisGeNET
C0376358	Malignant neoplasm of prostate	HPSE	DisGeNET
C0376358	Malignant neoplasm of prostate	SUB1	DisGeNET
C0376358	Malignant neoplasm of prostate	CHKA	DisGeNET
C0376358	Malignant neoplasm of prostate	CHRM3	DisGeNET
C0376358	Malignant neoplasm of prostate	H3P33	DisGeNET
C0376358	Malignant neoplasm of prostate	ADCYAP1	DisGeNET
C0376358	Malignant neoplasm of prostate	MRGPRX3	DisGeNET
C0376358	Malignant neoplasm of prostate	MRGPRX4	DisGeNET
C0376358	Malignant neoplasm of prostate	PRAP1	DisGeNET
C0376358	Malignant neoplasm of prostate	GPR151	DisGeNET
C0376358	Malignant neoplasm of prostate	OR51E1	DisGeNET
C0376358	Malignant neoplasm of prostate	VCAN	DisGeNET
C0376358	Malignant neoplasm of prostate	PDIK1L	DisGeNET
C0376358	Malignant neoplasm of prostate	CYP2D6	DisGeNET
C0376358	Malignant neoplasm of prostate	DAB2	DisGeNET
C0376358	Malignant neoplasm of prostate	DCN	DisGeNET
C0376358	Malignant neoplasm of prostate	DDIT3	DisGeNET
C0376358	Malignant neoplasm of prostate	DDX5	DisGeNET
C0376358	Malignant neoplasm of prostate	E2F5	DisGeNET
C0376358	Malignant neoplasm of prostate	ABCA1	DisGeNET
C0376358	Malignant neoplasm of prostate	EEF1A1	DisGeNET
C0376358	Malignant neoplasm of prostate	PRSS55	DisGeNET
C0376358	Malignant neoplasm of prostate	ALB	DisGeNET
C0376358	Malignant neoplasm of prostate	FOLH1B	DisGeNET
C0376358	Malignant neoplasm of prostate	ALKBH3	DisGeNET
C0376358	Malignant neoplasm of prostate	ZHX2	DisGeNET
C0376358	Malignant neoplasm of prostate	FKBP5	DisGeNET
C0376358	Malignant neoplasm of prostate	FLI1	DisGeNET
C0376358	Malignant neoplasm of prostate	FLNA	DisGeNET
C0376358	Malignant neoplasm of prostate	FLT1	DisGeNET
C0376358	Malignant neoplasm of prostate	ALOX15B	DisGeNET
C0376358	Malignant neoplasm of prostate	ALPP	DisGeNET
C0376358	Malignant neoplasm of prostate	MRGPRX1	DisGeNET
C0376358	Malignant neoplasm of prostate	SH2B1	DisGeNET
C0376358	Malignant neoplasm of prostate	PDCD4	DisGeNET
C0376358	Malignant neoplasm of prostate	GPC1	DisGeNET
C0376358	Malignant neoplasm of prostate	UTS2R	DisGeNET
C0376358	Malignant neoplasm of prostate	ANGPT1	DisGeNET
C0376358	Malignant neoplasm of prostate	ANGPT2	DisGeNET
C0376358	Malignant neoplasm of prostate	GPER1	DisGeNET
C0376358	Malignant neoplasm of prostate	GRN	DisGeNET
C0376358	Malignant neoplasm of prostate	CERS2	DisGeNET
C0376358	Malignant neoplasm of prostate	H2AZ1	DisGeNET
C0376358	Malignant neoplasm of prostate	ANXA5	DisGeNET
C0376358	Malignant neoplasm of prostate	HLA-DRB1	DisGeNET
C0376358	Malignant neoplasm of prostate	HMMR	DisGeNET
C0376358	Malignant neoplasm of prostate	HNF4A	DisGeNET
C0376358	Malignant neoplasm of prostate	HNRNPK	DisGeNET
C0376358	Malignant neoplasm of prostate	APOE	DisGeNET
C0376358	Malignant neoplasm of prostate	ITGAV	DisGeNET
C0376358	Malignant neoplasm of prostate	KCNH2	DisGeNET
C0376358	Malignant neoplasm of prostate	KLK1	DisGeNET
C0376358	Malignant neoplasm of prostate	LDLR	DisGeNET
C0376358	Malignant neoplasm of prostate	LEPR	DisGeNET
C0376358	Malignant neoplasm of prostate	LOX	DisGeNET
C0376358	Malignant neoplasm of prostate	MIR126	DisGeNET
C0376358	Malignant neoplasm of prostate	MIR130B	DisGeNET
C0376358	Malignant neoplasm of prostate	MIR139	DisGeNET
C0376358	Malignant neoplasm of prostate	MIR150	DisGeNET
C0376358	Malignant neoplasm of prostate	MIR154	DisGeNET
C0376358	Malignant neoplasm of prostate	MIR155	DisGeNET
C0376358	Malignant neoplasm of prostate	MIR20A	DisGeNET
C0376358	Malignant neoplasm of prostate	MIR214	DisGeNET
C0376358	Malignant neoplasm of prostate	MIR223	DisGeNET
C0376358	Malignant neoplasm of prostate	MIR26B	DisGeNET
C0376358	Malignant neoplasm of prostate	MIR29B1	DisGeNET
C0376358	Malignant neoplasm of prostate	MIR29B2	DisGeNET
C0376358	Malignant neoplasm of prostate	MIR93	DisGeNET
C0376358	Malignant neoplasm of prostate	CD46	DisGeNET
C0376358	Malignant neoplasm of prostate	MDK	DisGeNET
C0376358	Malignant neoplasm of prostate	MKI67	DisGeNET
C0376358	Malignant neoplasm of prostate	ABCC1	DisGeNET
C0376358	Malignant neoplasm of prostate	GPR166P	DisGeNET
C0376358	Malignant neoplasm of prostate	NME1	DisGeNET
C0376358	Malignant neoplasm of prostate	NPY	DisGeNET
C0376358	Malignant neoplasm of prostate	NOTCH3	DisGeNET
C0376358	Malignant neoplasm of prostate	NPAS2	DisGeNET
C0376358	Malignant neoplasm of prostate	NTRK1	DisGeNET
C0376358	Malignant neoplasm of prostate	MIR378A	DisGeNET
C0376358	Malignant neoplasm of prostate	ANO7	DisGeNET
C0376358	Malignant neoplasm of prostate	PAX2	DisGeNET
C0376358	Malignant neoplasm of prostate	PECAM1	DisGeNET
C0376358	Malignant neoplasm of prostate	PGK1	DisGeNET
C0376358	Malignant neoplasm of prostate	PLA2G2A	DisGeNET
C0376358	Malignant neoplasm of prostate	IL17D	DisGeNET
C0376358	Malignant neoplasm of prostate	TRPM7	DisGeNET
C0376358	Malignant neoplasm of prostate	TUG1	DisGeNET
C0376358	Malignant neoplasm of prostate	PPT1	DisGeNET
C0376358	Malignant neoplasm of prostate	KDM3A	DisGeNET
C0376358	Malignant neoplasm of prostate	PRLR	DisGeNET
C0376358	Malignant neoplasm of prostate	NDRG2	DisGeNET
C0376358	Malignant neoplasm of prostate	PTK6	DisGeNET
C0376358	Malignant neoplasm of prostate	RASA1	DisGeNET
C0376358	Malignant neoplasm of prostate	RASGRF1	DisGeNET
C0376358	Malignant neoplasm of prostate	LGR6	DisGeNET
C0376358	Malignant neoplasm of prostate	REST	DisGeNET
C0376358	Malignant neoplasm of prostate	BLM	DisGeNET
C0376358	Malignant neoplasm of prostate	SET	DisGeNET
C0376358	Malignant neoplasm of prostate	SOD1	DisGeNET
C0376358	Malignant neoplasm of prostate	SOS1	DisGeNET
C0376358	Malignant neoplasm of prostate	SRY	DisGeNET
C0376358	Malignant neoplasm of prostate	SSTR2	DisGeNET
C0376358	Malignant neoplasm of prostate	BTF3P11	DisGeNET
C0376358	Malignant neoplasm of prostate	TFF1	DisGeNET
C0376358	Malignant neoplasm of prostate	THY1	DisGeNET
C0376358	Malignant neoplasm of prostate	NR1H2	DisGeNET
C0376358	Malignant neoplasm of prostate	XRCC3	DisGeNET
C0376358	Malignant neoplasm of prostate	BTG2	DisGeNET
C0376358	Malignant neoplasm of prostate	WDR77	DisGeNET
C0376358	Malignant neoplasm of prostate	NOX5	DisGeNET
C0376358	Malignant neoplasm of prostate	TFPI2	DisGeNET
C0376358	Malignant neoplasm of prostate	DHDDS	DisGeNET
C0376358	Malignant neoplasm of prostate	CALM1	DisGeNET
C0376358	Malignant neoplasm of prostate	CALM2	DisGeNET
C0376358	Malignant neoplasm of prostate	CALM3	DisGeNET
C0376358	Malignant neoplasm of prostate	HMGA2	DisGeNET
C0376358	Malignant neoplasm of prostate	MLRL	DisGeNET
C0376358	Malignant neoplasm of prostate	USP9X	DisGeNET
C0376358	Malignant neoplasm of prostate	CAPZB	DisGeNET
C0376358	Malignant neoplasm of prostate	CASP1	DisGeNET
C0376358	Malignant neoplasm of prostate	ARHGAP24	DisGeNET
C0376358	Malignant neoplasm of prostate	RECK	DisGeNET
C0376358	Malignant neoplasm of prostate	PROK1	DisGeNET
C0376358	Malignant neoplasm of prostate	HAVCR2	DisGeNET
C0376358	Malignant neoplasm of prostate	SOCS1	DisGeNET
C0376358	Malignant neoplasm of prostate	BECN1	DisGeNET
C0376358	Malignant neoplasm of prostate	TRIM24	DisGeNET
C0376358	Malignant neoplasm of prostate	SOCS2	DisGeNET
C0376358	Malignant neoplasm of prostate	CCNB1	DisGeNET
C0376358	Malignant neoplasm of prostate	SLC16A4	DisGeNET
C0376358	Malignant neoplasm of prostate	SLC16A3	DisGeNET
C0376358	Malignant neoplasm of prostate	ABCG2	DisGeNET
C0376358	Malignant neoplasm of prostate	CDC25C	DisGeNET
C0376358	Malignant neoplasm of prostate	CDKN2B-AS1	DisGeNET
C0376358	Malignant neoplasm of prostate	TSPY10	DisGeNET
C0376358	Malignant neoplasm of prostate	HOTTIP	DisGeNET
C0376358	Malignant neoplasm of prostate	TNK2	DisGeNET
C0376358	Malignant neoplasm of prostate	PCAT14	DisGeNET
C0376358	Malignant neoplasm of prostate	PAK4	DisGeNET
C0376358	Malignant neoplasm of prostate	PRMT5	DisGeNET
C0376358	Malignant neoplasm of prostate	OLFM4	DisGeNET
C0376358	Malignant neoplasm of prostate	CXCL13	DisGeNET
C0376358	Malignant neoplasm of prostate	CFL1	DisGeNET
C0376358	Malignant neoplasm of prostate	CFTR	DisGeNET
C0376358	Malignant neoplasm of prostate	LYVE1	DisGeNET
C0376358	Malignant neoplasm of prostate	TMED10	DisGeNET
C0376358	Malignant neoplasm of prostate	PIM2	DisGeNET
C0376358	Malignant neoplasm of prostate	WWP1	DisGeNET
C0376358	Malignant neoplasm of prostate	LOC110806263	DisGeNET
C0376358	Malignant neoplasm of prostate	FSTL1	DisGeNET
C0376358	Malignant neoplasm of prostate	CISH	DisGeNET
C0376358	Malignant neoplasm of prostate	ANIB1	DisGeNET
C0376358	Malignant neoplasm of prostate	CNR1	DisGeNET
C0376358	Malignant neoplasm of prostate	CPT1A	DisGeNET
C0376358	Malignant neoplasm of prostate	CSF1R	DisGeNET
C0376358	Malignant neoplasm of prostate	PWAR1	DisGeNET
C0376358	Malignant neoplasm of prostate	CTSK	DisGeNET
C0376358	Malignant neoplasm of prostate	CTSZ	DisGeNET
C0376358	Malignant neoplasm of prostate	CYP1A2	DisGeNET
C0376358	Malignant neoplasm of prostate	CYP11A1	DisGeNET
C0376358	Malignant neoplasm of prostate	PRUNE2	DisGeNET
C0376358	Malignant neoplasm of prostate	CYP27A1	DisGeNET
C0376358	Malignant neoplasm of prostate	DSPP	DisGeNET
C0376358	Malignant neoplasm of prostate	ECE1	DisGeNET
C0376358	Malignant neoplasm of prostate	A2M	DisGeNET
C0376358	Malignant neoplasm of prostate	CRYBG1	DisGeNET
C0376358	Malignant neoplasm of prostate	ENG	DisGeNET
C0376358	Malignant neoplasm of prostate	EPO	DisGeNET
C0376358	Malignant neoplasm of prostate	ERCC1	DisGeNET
C0376358	Malignant neoplasm of prostate	ESRRA	DisGeNET
C0376358	Malignant neoplasm of prostate	FABP4	DisGeNET
C0376358	Malignant neoplasm of prostate	ACSL3	DisGeNET
C0376358	Malignant neoplasm of prostate	FAP	DisGeNET
C0376358	Malignant neoplasm of prostate	FER	DisGeNET
C0376358	Malignant neoplasm of prostate	FGF13	DisGeNET
C0376358	Malignant neoplasm of prostate	FHL2	DisGeNET
C0376358	Malignant neoplasm of prostate	ELL2	DisGeNET
C0376358	Malignant neoplasm of prostate	KDM4B	DisGeNET
C0376358	Malignant neoplasm of prostate	SRRM2	DisGeNET
C0376358	Malignant neoplasm of prostate	XRCC6	DisGeNET
C0376358	Malignant neoplasm of prostate	TNFAIP8	DisGeNET
C0376358	Malignant neoplasm of prostate	NOC2L	DisGeNET
C0376358	Malignant neoplasm of prostate	GBX2	DisGeNET
C0376358	Malignant neoplasm of prostate	AMELX	DisGeNET
C0376358	Malignant neoplasm of prostate	GDF2	DisGeNET
C0376358	Malignant neoplasm of prostate	FOXP1	DisGeNET
C0376358	Malignant neoplasm of prostate	AGO2	DisGeNET
C0376358	Malignant neoplasm of prostate	RBMS3	DisGeNET
C0376358	Malignant neoplasm of prostate	GLO1	DisGeNET
C0376358	Malignant neoplasm of prostate	GLS	DisGeNET
C0376358	Malignant neoplasm of prostate	CXCR3	DisGeNET
C0376358	Malignant neoplasm of prostate	CTBP1-AS	DisGeNET
C0376358	Malignant neoplasm of prostate	GIT1	DisGeNET
C0376358	Malignant neoplasm of prostate	NOB1	DisGeNET
C0376358	Malignant neoplasm of prostate	GSN	DisGeNET
C0376358	Malignant neoplasm of prostate	HADHB	DisGeNET
C0376358	Malignant neoplasm of prostate	HDAC2	DisGeNET
C0376358	Malignant neoplasm of prostate	ANXA6	DisGeNET
C0376358	Malignant neoplasm of prostate	HIC1	DisGeNET
C0376358	Malignant neoplasm of prostate	HK2	DisGeNET
C0376358	Malignant neoplasm of prostate	ACACA	DisGeNET
C0376358	Malignant neoplasm of prostate	HLA-A	DisGeNET
C0376358	Malignant neoplasm of prostate	HOXC8	DisGeNET
C0376358	Malignant neoplasm of prostate	HP	DisGeNET
C0376358	Malignant neoplasm of prostate	HPRT1	DisGeNET
C0376358	Malignant neoplasm of prostate	HSPD1	DisGeNET
C0376358	Malignant neoplasm of prostate	HSPG2	DisGeNET
C0376358	Malignant neoplasm of prostate	HYAL1	DisGeNET
C0376358	Malignant neoplasm of prostate	IL7	DisGeNET
C0376358	Malignant neoplasm of prostate	AQP3	DisGeNET
C0376358	Malignant neoplasm of prostate	IL17A	DisGeNET
C0376358	Malignant neoplasm of prostate	ITGB1	DisGeNET
C0376358	Malignant neoplasm of prostate	KIT	DisGeNET
C0376358	Malignant neoplasm of prostate	KIF22	DisGeNET
C0376358	Malignant neoplasm of prostate	KPNA2	DisGeNET
C0376358	Malignant neoplasm of prostate	LDHA	DisGeNET
C0376358	Malignant neoplasm of prostate	LGALS8	DisGeNET
C0376358	Malignant neoplasm of prostate	LRP1	DisGeNET
C0376358	Malignant neoplasm of prostate	MIRLET7B	DisGeNET
C0376358	Malignant neoplasm of prostate	MIR132	DisGeNET
C0376358	Malignant neoplasm of prostate	MIR148A	DisGeNET
C0376358	Malignant neoplasm of prostate	MIR16-1	DisGeNET
C0376358	Malignant neoplasm of prostate	MIR191	DisGeNET
C0376358	Malignant neoplasm of prostate	MIR199A1	DisGeNET
C0376358	Malignant neoplasm of prostate	MIR199A2	DisGeNET
C0376358	Malignant neoplasm of prostate	MIR19A	DisGeNET
C0376358	Malignant neoplasm of prostate	MIR200A	DisGeNET
C0376358	Malignant neoplasm of prostate	MIR206	DisGeNET
C0376358	Malignant neoplasm of prostate	MIR22	DisGeNET
C0376358	Malignant neoplasm of prostate	MIR23A	DisGeNET
C0376358	Malignant neoplasm of prostate	MIR27B	DisGeNET
C0376358	Malignant neoplasm of prostate	MIR32	DisGeNET
C0376358	Malignant neoplasm of prostate	MIR320A	DisGeNET
C0376358	Malignant neoplasm of prostate	MIR99A	DisGeNET
C0376358	Malignant neoplasm of prostate	ARRB2	DisGeNET
C0376358	Malignant neoplasm of prostate	MCM7	DisGeNET
C0376358	Malignant neoplasm of prostate	MECP2	DisGeNET
C0376358	Malignant neoplasm of prostate	MMP16	DisGeNET
C0376358	Malignant neoplasm of prostate	KLK12	DisGeNET
C0376358	Malignant neoplasm of prostate	MST1R	DisGeNET
C0376358	Malignant neoplasm of prostate	COX1	DisGeNET
C0376358	Malignant neoplasm of prostate	NFATC1	DisGeNET
C0376358	Malignant neoplasm of prostate	NPM1	DisGeNET
C0376358	Malignant neoplasm of prostate	MIR424	DisGeNET
C0376358	Malignant neoplasm of prostate	OSM	DisGeNET
C0376358	Malignant neoplasm of prostate	P2RX7	DisGeNET
C0376358	Malignant neoplasm of prostate	PA2G4	DisGeNET
C0376358	Malignant neoplasm of prostate	SLC45A2	DisGeNET
C0376358	Malignant neoplasm of prostate	NUSAP1	DisGeNET
C0376358	Malignant neoplasm of prostate	MZB1	DisGeNET
C0376358	Malignant neoplasm of prostate	TNFRSF12A	DisGeNET
C0376358	Malignant neoplasm of prostate	SCARA3	DisGeNET
C0376358	Malignant neoplasm of prostate	MPC1	DisGeNET
C0376358	Malignant neoplasm of prostate	PKD1	DisGeNET
C0376358	Malignant neoplasm of prostate	PLAT	DisGeNET
C0376358	Malignant neoplasm of prostate	POLB	DisGeNET
C0376358	Malignant neoplasm of prostate	ING3	DisGeNET
C0376358	Malignant neoplasm of prostate	PPARD	DisGeNET
C0376358	Malignant neoplasm of prostate	XAF1	DisGeNET
C0376358	Malignant neoplasm of prostate	LGR4	DisGeNET
C0376358	Malignant neoplasm of prostate	PBK	DisGeNET
C0376358	Malignant neoplasm of prostate	MAP2K5	DisGeNET
C0376358	Malignant neoplasm of prostate	LGMN	DisGeNET
C0376358	Malignant neoplasm of prostate	PNO1	DisGeNET
C0376358	Malignant neoplasm of prostate	PTBP1	DisGeNET
C0376358	Malignant neoplasm of prostate	MIR499A	DisGeNET
C0376358	Malignant neoplasm of prostate	PTPN1	DisGeNET
C0376358	Malignant neoplasm of prostate	WFDC1	DisGeNET
C0376358	Malignant neoplasm of prostate	RAC3	DisGeNET
C0376358	Malignant neoplasm of prostate	RAP1A	DisGeNET
C0376358	Malignant neoplasm of prostate	RBM3	DisGeNET
C0376358	Malignant neoplasm of prostate	SNORD15A	DisGeNET
C0376358	Malignant neoplasm of prostate	MBOAT4	DisGeNET
C0376358	Malignant neoplasm of prostate	RPS6KB1	DisGeNET
C0376358	Malignant neoplasm of prostate	CEACAM1	DisGeNET
C0376358	Malignant neoplasm of prostate	SELE	DisGeNET
C0376358	Malignant neoplasm of prostate	SFRP4	DisGeNET
C0376358	Malignant neoplasm of prostate	SIM2	DisGeNET
C0376358	Malignant neoplasm of prostate	UCA1	DisGeNET
C0376358	Malignant neoplasm of prostate	SOD3	DisGeNET
C0376358	Malignant neoplasm of prostate	SPG7	DisGeNET
C0376358	Malignant neoplasm of prostate	SREBF2	DisGeNET
C0376358	Malignant neoplasm of prostate	SSTR1	DisGeNET
C0376358	Malignant neoplasm of prostate	ADAM17	DisGeNET
C0376358	Malignant neoplasm of prostate	TEP1	DisGeNET
C0376358	Malignant neoplasm of prostate	TFPI	DisGeNET
C0376358	Malignant neoplasm of prostate	TGM2	DisGeNET
C0376358	Malignant neoplasm of prostate	TSPO	DisGeNET
C0376358	Malignant neoplasm of prostate	TLR1	DisGeNET
C0376358	Malignant neoplasm of prostate	TP53BP1	DisGeNET
C0376358	Malignant neoplasm of prostate	CRISP2	DisGeNET
C0376358	Malignant neoplasm of prostate	TSG101	DisGeNET
C0376358	Malignant neoplasm of prostate	TSPY1	DisGeNET
C0376358	Malignant neoplasm of prostate	TSPY3	DisGeNET
C0376358	Malignant neoplasm of prostate	UBE3A	DisGeNET
C0376358	Malignant neoplasm of prostate	TRPV1	DisGeNET
C0376358	Malignant neoplasm of prostate	WNT11	DisGeNET
C0376358	Malignant neoplasm of prostate	ZFP36	DisGeNET
C0376358	Malignant neoplasm of prostate	SLC52A2	DisGeNET
C0376358	Malignant neoplasm of prostate	LIN28A	DisGeNET
C0376358	Malignant neoplasm of prostate	FOSL1	DisGeNET
C0376358	Malignant neoplasm of prostate	SETD7	DisGeNET
C0376358	Malignant neoplasm of prostate	KDM5D	DisGeNET
C0376358	Malignant neoplasm of prostate	SESN2	DisGeNET
C0376358	Malignant neoplasm of prostate	CASP7	DisGeNET
C0376358	Malignant neoplasm of prostate	MIEN1	DisGeNET
C0376358	Malignant neoplasm of prostate	NR0B2	DisGeNET
C0376358	Malignant neoplasm of prostate	PRAC1	DisGeNET
C0376358	Malignant neoplasm of prostate	SRRM4	DisGeNET
C0376358	Malignant neoplasm of prostate	SNORD35B	DisGeNET
C0376358	Malignant neoplasm of prostate	MAK16	DisGeNET
C0376358	Malignant neoplasm of prostate	SPZ1	DisGeNET
C0376358	Malignant neoplasm of prostate	SLC43A1	DisGeNET
C0376358	Malignant neoplasm of prostate	SNORD14B	DisGeNET
C0376358	Malignant neoplasm of prostate	SNORD14C	DisGeNET
C0376358	Malignant neoplasm of prostate	SNORD14D	DisGeNET
C0376358	Malignant neoplasm of prostate	SNORD14E	DisGeNET
C0376358	Malignant neoplasm of prostate	PIAS1	DisGeNET
C0376358	Malignant neoplasm of prostate	PDLIM4	DisGeNET
C0376358	Malignant neoplasm of prostate	IRS2	DisGeNET
C0376358	Malignant neoplasm of prostate	CDK5R1	DisGeNET
C0376358	Malignant neoplasm of prostate	ARHGEF7	DisGeNET
C0376358	Malignant neoplasm of prostate	CCNA1	DisGeNET
C0376358	Malignant neoplasm of prostate	RGN	DisGeNET
C0376358	Malignant neoplasm of prostate	ARHGEF2	DisGeNET
C0376358	Malignant neoplasm of prostate	NOG	DisGeNET
C0376358	Malignant neoplasm of prostate	CLOCK	DisGeNET
C0376358	Malignant neoplasm of prostate	CD40LG	DisGeNET
C0376358	Malignant neoplasm of prostate	MTSS1	DisGeNET
C0376358	Malignant neoplasm of prostate	AKT3	DisGeNET
C0376358	Malignant neoplasm of prostate	MIR888	DisGeNET
C0376358	Malignant neoplasm of prostate	MIR708	DisGeNET
C0376358	Malignant neoplasm of prostate	MIR1301	DisGeNET
C0376358	Malignant neoplasm of prostate	PARP2	DisGeNET
C0376358	Malignant neoplasm of prostate	MIR2909	DisGeNET
C0376358	Malignant neoplasm of prostate	MIR466	DisGeNET
C0376358	Malignant neoplasm of prostate	HUWE1	DisGeNET
C0376358	Malignant neoplasm of prostate	LINC-ROR	DisGeNET
C0376358	Malignant neoplasm of prostate	PGR-AS1	DisGeNET
C0376358	Malignant neoplasm of prostate	TRAP1	DisGeNET
C0376358	Malignant neoplasm of prostate	RBM5	DisGeNET
C0376358	Malignant neoplasm of prostate	ADAM10	DisGeNET
C0376358	Malignant neoplasm of prostate	TRIM13	DisGeNET
C0376358	Malignant neoplasm of prostate	CDK7	DisGeNET
C0376358	Malignant neoplasm of prostate	TRIB1	DisGeNET
C0376358	Malignant neoplasm of prostate	CDK8	DisGeNET
C0376358	Malignant neoplasm of prostate	SPRY1	DisGeNET
C0376358	Malignant neoplasm of prostate	CDKN2B	DisGeNET
C0376358	Malignant neoplasm of prostate	LANCL1	DisGeNET
C0376358	Malignant neoplasm of prostate	AKR1A1	DisGeNET
C0376358	Malignant neoplasm of prostate	TUBB3	DisGeNET
C0376358	Malignant neoplasm of prostate	CAP1	DisGeNET
C0376358	Malignant neoplasm of prostate	CARM1	DisGeNET
C0376358	Malignant neoplasm of prostate	CEBPB	DisGeNET
C0376358	Malignant neoplasm of prostate	GNA13	DisGeNET
C0376358	Malignant neoplasm of prostate	POLD3	DisGeNET
C0376358	Malignant neoplasm of prostate	PTGES3	DisGeNET
C0376358	Malignant neoplasm of prostate	PLAC1	DisGeNET
C0376358	Malignant neoplasm of prostate	LILRB1	DisGeNET
C0376358	Malignant neoplasm of prostate	SMR3B	DisGeNET
C0376358	Malignant neoplasm of prostate	GADD45G	DisGeNET
C0376358	Malignant neoplasm of prostate	PRDX3	DisGeNET
C0376358	Malignant neoplasm of prostate	WDR5	DisGeNET
C0376358	Malignant neoplasm of prostate	RPP14	DisGeNET
C0376358	Malignant neoplasm of prostate	ZWINT	DisGeNET
C0376358	Malignant neoplasm of prostate	CDC37	DisGeNET
C0376358	Malignant neoplasm of prostate	PTP4A3	DisGeNET
C0376358	Malignant neoplasm of prostate	CHI3L1	DisGeNET
C0376358	Malignant neoplasm of prostate	LINC02605	DisGeNET
C0376358	Malignant neoplasm of prostate	CBX3	DisGeNET
C0376358	Malignant neoplasm of prostate	H3P8	DisGeNET
C0376358	Malignant neoplasm of prostate	H3P17	DisGeNET
C0376358	Malignant neoplasm of prostate	ARL11	DisGeNET
C0376358	Malignant neoplasm of prostate	AGAP2	DisGeNET
C0376358	Malignant neoplasm of prostate	DCD	DisGeNET
C0376358	Malignant neoplasm of prostate	H4-16	DisGeNET
C0376358	Malignant neoplasm of prostate	CCR4	DisGeNET
C0376358	Malignant neoplasm of prostate	CCR6	DisGeNET
C0376358	Malignant neoplasm of prostate	COMP	DisGeNET
C0376358	Malignant neoplasm of prostate	MAP3K8	DisGeNET
C0376358	Malignant neoplasm of prostate	COX8A	DisGeNET
C0376358	Malignant neoplasm of prostate	CLDN4	DisGeNET
C0376358	Malignant neoplasm of prostate	CPOX	DisGeNET
C0376358	Malignant neoplasm of prostate	CPT2	DisGeNET
C0376358	Malignant neoplasm of prostate	CRAT	DisGeNET
C0376358	Malignant neoplasm of prostate	ATF2	DisGeNET
C0376358	Malignant neoplasm of prostate	ZBTB46	DisGeNET
C0376358	Malignant neoplasm of prostate	NKX2-5	DisGeNET
C0376358	Malignant neoplasm of prostate	CXADR	DisGeNET
C0376358	Malignant neoplasm of prostate	SLC2A12	DisGeNET
C0376358	Malignant neoplasm of prostate	DAPK3	DisGeNET
C0376358	Malignant neoplasm of prostate	DDC	DisGeNET
C0376358	Malignant neoplasm of prostate	TMPRSS6	DisGeNET
C0376358	Malignant neoplasm of prostate	AGER	DisGeNET
C0376358	Malignant neoplasm of prostate	DPEP1	DisGeNET
C0376358	Malignant neoplasm of prostate	DPP4	DisGeNET
C0376358	Malignant neoplasm of prostate	HBEGF	DisGeNET
C0376358	Malignant neoplasm of prostate	EPHA2	DisGeNET
C0376358	Malignant neoplasm of prostate	CADM4	DisGeNET
C0376358	Malignant neoplasm of prostate	EPAS1	DisGeNET
C0376358	Malignant neoplasm of prostate	EPHB4	DisGeNET
C0376358	Malignant neoplasm of prostate	ETV6	DisGeNET
C0376358	Malignant neoplasm of prostate	ALCAM	DisGeNET
C0376358	Malignant neoplasm of prostate	F2RL1	DisGeNET
C0376358	Malignant neoplasm of prostate	SPATA19	DisGeNET
C0376358	Malignant neoplasm of prostate	ALDH1A3	DisGeNET
C0376358	Malignant neoplasm of prostate	EFEMP1	DisGeNET
C0376358	Malignant neoplasm of prostate	FDPS	DisGeNET
C0376358	Malignant neoplasm of prostate	MMRN1	DisGeNET
C0376358	Malignant neoplasm of prostate	TPX2	DisGeNET
C0376358	Malignant neoplasm of prostate	FOXC2	DisGeNET
C0376358	Malignant neoplasm of prostate	PHLPP2	DisGeNET
C0376358	Malignant neoplasm of prostate	KDM4C	DisGeNET
C0376358	Malignant neoplasm of prostate	PHF8	DisGeNET
C0376358	Malignant neoplasm of prostate	PHLPP1	DisGeNET
C0376358	Malignant neoplasm of prostate	PPP1R13B	DisGeNET
C0376358	Malignant neoplasm of prostate	CBX5	DisGeNET
C0376358	Malignant neoplasm of prostate	ALPI	DisGeNET
C0376358	Malignant neoplasm of prostate	FTH1	DisGeNET
C0376358	Malignant neoplasm of prostate	ABL1	DisGeNET
C0376358	Malignant neoplasm of prostate	FUS	DisGeNET
C0376358	Malignant neoplasm of prostate	FUT4	DisGeNET
C0376358	Malignant neoplasm of prostate	RICTOR	DisGeNET
C0376358	Malignant neoplasm of prostate	FYN	DisGeNET
C0376358	Malignant neoplasm of prostate	GNL3	DisGeNET
C0376358	Malignant neoplasm of prostate	NUPR1	DisGeNET
C0376358	Malignant neoplasm of prostate	LATS2	DisGeNET
C0376358	Malignant neoplasm of prostate	GDNF	DisGeNET
C0376358	Malignant neoplasm of prostate	GFI1	DisGeNET
C0376358	Malignant neoplasm of prostate	GHRHR	DisGeNET
C0376358	Malignant neoplasm of prostate	GHSR	DisGeNET
C0376358	Malignant neoplasm of prostate	NOX1	DisGeNET
C0376358	Malignant neoplasm of prostate	PELP1	DisGeNET
C0376358	Malignant neoplasm of prostate	BIN1	DisGeNET
C0376358	Malignant neoplasm of prostate	GNAS	DisGeNET
C0376358	Malignant neoplasm of prostate	CAVIN1	DisGeNET
C0376358	Malignant neoplasm of prostate	TMED10P1	DisGeNET
C0376358	Malignant neoplasm of prostate	TRIM59	DisGeNET
C0376358	Malignant neoplasm of prostate	LAMTOR2	DisGeNET
C0376358	Malignant neoplasm of prostate	MYLIP	DisGeNET
C0376358	Malignant neoplasm of prostate	RACGAP1	DisGeNET
C0376358	Malignant neoplasm of prostate	UHRF1	DisGeNET
C0376358	Malignant neoplasm of prostate	OBP2A	DisGeNET
C0376358	Malignant neoplasm of prostate	H1-0	DisGeNET
C0376358	Malignant neoplasm of prostate	H2AX	DisGeNET
C0376358	Malignant neoplasm of prostate	HDGF	DisGeNET
C0376358	Malignant neoplasm of prostate	HIP1	DisGeNET
C0376358	Malignant neoplasm of prostate	HMGCR	DisGeNET
C0376358	Malignant neoplasm of prostate	NR4A1	DisGeNET
C0376358	Malignant neoplasm of prostate	FOXA2	DisGeNET
C0376358	Malignant neoplasm of prostate	HOXA10	DisGeNET
C0376358	Malignant neoplasm of prostate	HOXA13	DisGeNET
C0376358	Malignant neoplasm of prostate	HES1	DisGeNET
C0376358	Malignant neoplasm of prostate	HSD17B2	DisGeNET
C0376358	Malignant neoplasm of prostate	HSD17B4	DisGeNET
C0376358	Malignant neoplasm of prostate	HSF1	DisGeNET
C0376358	Malignant neoplasm of prostate	TNC	DisGeNET
C0376358	Malignant neoplasm of prostate	IAPP	DisGeNET
C0376358	Malignant neoplasm of prostate	ICA1	DisGeNET
C0376358	Malignant neoplasm of prostate	IFNA1	DisGeNET
C0376358	Malignant neoplasm of prostate	IFNA13	DisGeNET
C0376358	Malignant neoplasm of prostate	IL2RA	DisGeNET
C0376358	Malignant neoplasm of prostate	IL2RB	DisGeNET
C0376358	Malignant neoplasm of prostate	IL13	DisGeNET
C0376358	Malignant neoplasm of prostate	IDO1	DisGeNET
C0376358	Malignant neoplasm of prostate	ITGA6	DisGeNET
C0376358	Malignant neoplasm of prostate	ISG20	DisGeNET
C0376358	Malignant neoplasm of prostate	ITGA5	DisGeNET
C0376358	Malignant neoplasm of prostate	ITK	DisGeNET
C0376358	Malignant neoplasm of prostate	KCNMA1	DisGeNET
C0376358	Malignant neoplasm of prostate	KISS1	DisGeNET
C0376358	Malignant neoplasm of prostate	KRT8	DisGeNET
C0376358	Malignant neoplasm of prostate	KMT5A	DisGeNET
C0376358	Malignant neoplasm of prostate	KRT19	DisGeNET
C0376358	Malignant neoplasm of prostate	RND3	DisGeNET
C0376358	Malignant neoplasm of prostate	LAMB3	DisGeNET
C0376358	Malignant neoplasm of prostate	LAMP2	DisGeNET
C0376358	Malignant neoplasm of prostate	RPSA	DisGeNET
C0376358	Malignant neoplasm of prostate	LASP1	DisGeNET
C0376358	Malignant neoplasm of prostate	LGALS3BP	DisGeNET
C0376358	Malignant neoplasm of prostate	LIG4	DisGeNET
C0376358	Malignant neoplasm of prostate	LIMK1	DisGeNET
C0376358	Malignant neoplasm of prostate	LMO2	DisGeNET
C0376358	Malignant neoplasm of prostate	FENDRR	DisGeNET
C0376358	Malignant neoplasm of prostate	LPA	DisGeNET
C0376358	Malignant neoplasm of prostate	LRP5	DisGeNET
C0376358	Malignant neoplasm of prostate	ARNT	DisGeNET
C0376358	Malignant neoplasm of prostate	MIR107	DisGeNET
C0376358	Malignant neoplasm of prostate	MIR125A	DisGeNET
C0376358	Malignant neoplasm of prostate	MIR130A	DisGeNET
C0376358	Malignant neoplasm of prostate	MIR137	DisGeNET
C0376358	Malignant neoplasm of prostate	MIR192	DisGeNET
C0376358	Malignant neoplasm of prostate	MIR198	DisGeNET
C0376358	Malignant neoplasm of prostate	ARR3	DisGeNET
C0376358	Malignant neoplasm of prostate	MIR30A	DisGeNET
C0376358	Malignant neoplasm of prostate	MIR33A	DisGeNET
C0376358	Malignant neoplasm of prostate	MIR17HG	DisGeNET
C0376358	Malignant neoplasm of prostate	SMAD1	DisGeNET
C0376358	Malignant neoplasm of prostate	MAGEA3	DisGeNET
C0376358	Malignant neoplasm of prostate	MAZ	DisGeNET
C0376358	Malignant neoplasm of prostate	MEIS1	DisGeNET
C0376358	Malignant neoplasm of prostate	MEIS2	DisGeNET
C0376358	Malignant neoplasm of prostate	MIAT	DisGeNET
C0376358	Malignant neoplasm of prostate	MIR330	DisGeNET
C0376358	Malignant neoplasm of prostate	MIR335	DisGeNET
C0376358	Malignant neoplasm of prostate	MT1A	DisGeNET
C0376358	Malignant neoplasm of prostate	ATP6	DisGeNET
C0376358	Malignant neoplasm of prostate	PPP1R12A	DisGeNET
C0376358	Malignant neoplasm of prostate	NCAM1	DisGeNET
C0376358	Malignant neoplasm of prostate	DRG1	DisGeNET
C0376358	Malignant neoplasm of prostate	NEDD4	DisGeNET
C0376358	Malignant neoplasm of prostate	NF2	DisGeNET
C0376358	Malignant neoplasm of prostate	NHS	DisGeNET
C0376358	Malignant neoplasm of prostate	NTRK2	DisGeNET
C0376358	Malignant neoplasm of prostate	MIR361	DisGeNET
C0376358	Malignant neoplasm of prostate	MIR381	DisGeNET
C0376358	Malignant neoplasm of prostate	MIR425	DisGeNET
C0376358	Malignant neoplasm of prostate	OLR1	DisGeNET
C0376358	Malignant neoplasm of prostate	ALDH7A1	DisGeNET
C0376358	Malignant neoplasm of prostate	PBX1	DisGeNET
C0376358	Malignant neoplasm of prostate	PCBP1	DisGeNET
C0376358	Malignant neoplasm of prostate	NDUFA13	DisGeNET
C0376358	Malignant neoplasm of prostate	ABHD5	DisGeNET
C0376358	Malignant neoplasm of prostate	ING4	DisGeNET
C0376358	Malignant neoplasm of prostate	LINC00328	DisGeNET
C0376358	Malignant neoplasm of prostate	ERGIC2	DisGeNET
C0376358	Malignant neoplasm of prostate	PDGFRA	DisGeNET
C0376358	Malignant neoplasm of prostate	SF3B6	DisGeNET
C0376358	Malignant neoplasm of prostate	ENPP1	DisGeNET
C0376358	Malignant neoplasm of prostate	PER1	DisGeNET
C0376358	Malignant neoplasm of prostate	PFKFB4	DisGeNET
C0376358	Malignant neoplasm of prostate	PGF	DisGeNET
C0376358	Malignant neoplasm of prostate	SERPINB5	DisGeNET
C0376358	Malignant neoplasm of prostate	PIP	DisGeNET
C0376358	Malignant neoplasm of prostate	PITX1	DisGeNET
C0376358	Malignant neoplasm of prostate	PKD3	DisGeNET
C0376358	Malignant neoplasm of prostate	PLA2G4A	DisGeNET
C0376358	Malignant neoplasm of prostate	SERPINF2	DisGeNET
C0376358	Malignant neoplasm of prostate	PLXNB1	DisGeNET
C0376358	Malignant neoplasm of prostate	PMAIP1	DisGeNET
C0376358	Malignant neoplasm of prostate	XRN1	DisGeNET
C0376358	Malignant neoplasm of prostate	UGT2B28	DisGeNET
C0376358	Malignant neoplasm of prostate	DDX56	DisGeNET
C0376358	Malignant neoplasm of prostate	PPP1R12C	DisGeNET
C0376358	Malignant neoplasm of prostate	ANO1	DisGeNET
C0376358	Malignant neoplasm of prostate	TRIM68	DisGeNET
C0376358	Malignant neoplasm of prostate	PPP2CA	DisGeNET
C0376358	Malignant neoplasm of prostate	FBXW7	DisGeNET
C0376358	Malignant neoplasm of prostate	MEG3	DisGeNET
C0376358	Malignant neoplasm of prostate	H4C15	DisGeNET
C0376358	Malignant neoplasm of prostate	CAMK2N1	DisGeNET
C0376358	Malignant neoplasm of prostate	HES6	DisGeNET
C0376358	Malignant neoplasm of prostate	TRIM36	DisGeNET
C0376358	Malignant neoplasm of prostate	PRG2	DisGeNET
C0376358	Malignant neoplasm of prostate	PRKAR1A	DisGeNET
C0376358	Malignant neoplasm of prostate	PRKCI	DisGeNET
C0376358	Malignant neoplasm of prostate	MYDGF	DisGeNET
C0376358	Malignant neoplasm of prostate	MAPK9	DisGeNET
C0376358	Malignant neoplasm of prostate	MAP2K1	DisGeNET
C0376358	Malignant neoplasm of prostate	KLK6	DisGeNET
C0376358	Malignant neoplasm of prostate	EMSY	DisGeNET
C0376358	Malignant neoplasm of prostate	PLAAT1	DisGeNET
C0376358	Malignant neoplasm of prostate	PSMD7	DisGeNET
C0376358	Malignant neoplasm of prostate	DANCR	DisGeNET
C0376358	Malignant neoplasm of prostate	PTH	DisGeNET
C0376358	Malignant neoplasm of prostate	PTGS1	DisGeNET
C0376358	Malignant neoplasm of prostate	MIR452	DisGeNET
C0376358	Malignant neoplasm of prostate	MIR409	DisGeNET
C0376358	Malignant neoplasm of prostate	MIR146B	DisGeNET
C0376358	Malignant neoplasm of prostate	MIR500A	DisGeNET
C0376358	Malignant neoplasm of prostate	GATAD2B	DisGeNET
C0376358	Malignant neoplasm of prostate	KIDINS220	DisGeNET
C0376358	Malignant neoplasm of prostate	QSOX1	DisGeNET
C0376358	Malignant neoplasm of prostate	PTPN7	DisGeNET
C0376358	Malignant neoplasm of prostate	SUGP1	DisGeNET
C0376358	Malignant neoplasm of prostate	HAMP	DisGeNET
C0376358	Malignant neoplasm of prostate	CCDC181	DisGeNET
C0376358	Malignant neoplasm of prostate	ZNF410	DisGeNET
C0376358	Malignant neoplasm of prostate	PTPRF	DisGeNET
C0376358	Malignant neoplasm of prostate	PYCR1	DisGeNET
C0376358	Malignant neoplasm of prostate	RAN	DisGeNET
C0376358	Malignant neoplasm of prostate	RARA	DisGeNET
C0376358	Malignant neoplasm of prostate	BCL2L1	DisGeNET
C0376358	Malignant neoplasm of prostate	RING1	DisGeNET
C0376358	Malignant neoplasm of prostate	BRD2	DisGeNET
C0376358	Malignant neoplasm of prostate	RPL19	DisGeNET
C0376358	Malignant neoplasm of prostate	MIR483	DisGeNET
C0376358	Malignant neoplasm of prostate	MIR455	DisGeNET
C0376358	Malignant neoplasm of prostate	RRAD	DisGeNET
C0376358	Malignant neoplasm of prostate	RREB1	DisGeNET
C0376358	Malignant neoplasm of prostate	RRM2	DisGeNET
C0376358	Malignant neoplasm of prostate	SORT1	DisGeNET
C0376358	Malignant neoplasm of prostate	S100A6	DisGeNET
C0376358	Malignant neoplasm of prostate	SCD	DisGeNET
C0376358	Malignant neoplasm of prostate	TP53AIP1	DisGeNET
C0376358	Malignant neoplasm of prostate	GOLPH3	DisGeNET
C0376358	Malignant neoplasm of prostate	SFRP5	DisGeNET
C0376358	Malignant neoplasm of prostate	CXCR5	DisGeNET
C0376358	Malignant neoplasm of prostate	TTTY15	DisGeNET
C0376358	Malignant neoplasm of prostate	SHH	DisGeNET
C0376358	Malignant neoplasm of prostate	SHOX2	DisGeNET
C0376358	Malignant neoplasm of prostate	SMYD3	DisGeNET
C0376358	Malignant neoplasm of prostate	BMP4	DisGeNET
C0376358	Malignant neoplasm of prostate	CXADRP1	DisGeNET
C0376358	Malignant neoplasm of prostate	FSCN1	DisGeNET
C0376358	Malignant neoplasm of prostate	SQLE	DisGeNET
C0376358	Malignant neoplasm of prostate	SRM	DisGeNET
C0376358	Malignant neoplasm of prostate	SRPK1	DisGeNET
C0376358	Malignant neoplasm of prostate	SSTR5	DisGeNET
C0376358	Malignant neoplasm of prostate	ST13	DisGeNET
C0376358	Malignant neoplasm of prostate	STC1	DisGeNET
C0376358	Malignant neoplasm of prostate	STIM1	DisGeNET
C0376358	Malignant neoplasm of prostate	SYP	DisGeNET
C0376358	Malignant neoplasm of prostate	HNF1A	DisGeNET
C0376358	Malignant neoplasm of prostate	TCF3	DisGeNET
C0376358	Malignant neoplasm of prostate	MIR574	DisGeNET
C0376358	Malignant neoplasm of prostate	MIR615	DisGeNET
C0376358	Malignant neoplasm of prostate	BTK	DisGeNET
C0376358	Malignant neoplasm of prostate	TEAD1	DisGeNET
C0376358	Malignant neoplasm of prostate	TEK	DisGeNET
C0376358	Malignant neoplasm of prostate	TERF2	DisGeNET
C0376358	Malignant neoplasm of prostate	TFAP2A	DisGeNET
C0376358	Malignant neoplasm of prostate	TFRC	DisGeNET
C0376358	Malignant neoplasm of prostate	TGFB3	DisGeNET
C0376358	Malignant neoplasm of prostate	THBS2	DisGeNET
C0376358	Malignant neoplasm of prostate	TOP2B	DisGeNET
C0376358	Malignant neoplasm of prostate	TRAF2	DisGeNET
C0376358	Malignant neoplasm of prostate	TRPM2	DisGeNET
C0376358	Malignant neoplasm of prostate	TRPS1	DisGeNET
C0376358	Malignant neoplasm of prostate	SSX2B	DisGeNET
C0376358	Malignant neoplasm of prostate	TXNRD1	DisGeNET
C0376358	Malignant neoplasm of prostate	TYR	DisGeNET
C0376358	Malignant neoplasm of prostate	VPS51	DisGeNET
C0376358	Malignant neoplasm of prostate	VCL	DisGeNET
C0376358	Malignant neoplasm of prostate	VIPR1	DisGeNET
C0376358	Malignant neoplasm of prostate	VTN	DisGeNET
C0376358	Malignant neoplasm of prostate	NSD2	DisGeNET
C0376358	Malignant neoplasm of prostate	WNT1	DisGeNET
C0376358	Malignant neoplasm of prostate	XRCC4	DisGeNET
C0376358	Malignant neoplasm of prostate	CA9	DisGeNET
C0376358	Malignant neoplasm of prostate	ZNF217	DisGeNET
C0376358	Malignant neoplasm of prostate	PRDM2	DisGeNET
C0376358	Malignant neoplasm of prostate	FZD5	DisGeNET
C0376358	Malignant neoplasm of prostate	FTO	DisGeNET
C0376358	Malignant neoplasm of prostate	CAMKMT	DisGeNET
C0376358	Malignant neoplasm of prostate	CMIP	DisGeNET
C0376358	Malignant neoplasm of prostate	SLC7A5	DisGeNET
C0376358	Malignant neoplasm of prostate	DIAPH3	DisGeNET
C0376358	Malignant neoplasm of prostate	TLR10	DisGeNET
C0376358	Malignant neoplasm of prostate	CAPG	DisGeNET
C0376358	Malignant neoplasm of prostate	CAPN2	DisGeNET
C0376358	Malignant neoplasm of prostate	H4C9	DisGeNET
C0376358	Malignant neoplasm of prostate	AXIN2	DisGeNET
C0376358	Malignant neoplasm of prostate	FZD8	DisGeNET
C0376358	Malignant neoplasm of prostate	NUF2	DisGeNET
C0376358	Malignant neoplasm of prostate	H4C1	DisGeNET
C0376358	Malignant neoplasm of prostate	SOX7	DisGeNET
C0376358	Malignant neoplasm of prostate	H4C4	DisGeNET
C0376358	Malignant neoplasm of prostate	H4C6	DisGeNET
C0376358	Malignant neoplasm of prostate	H4C12	DisGeNET
C0376358	Malignant neoplasm of prostate	H4C11	DisGeNET
C0376358	Malignant neoplasm of prostate	H4C3	DisGeNET
C0376358	Malignant neoplasm of prostate	H4C2	DisGeNET
C0376358	Malignant neoplasm of prostate	H4C5	DisGeNET
C0376358	Malignant neoplasm of prostate	H4C13	DisGeNET
C0376358	Malignant neoplasm of prostate	H4C14	DisGeNET
C0376358	Malignant neoplasm of prostate	ITCH	DisGeNET
C0376358	Malignant neoplasm of prostate	PLA2G6	DisGeNET
C0376358	Malignant neoplasm of prostate	CCDC8	DisGeNET
C0376358	Malignant neoplasm of prostate	PLA2G10	DisGeNET
C0376358	Malignant neoplasm of prostate	SPARCL1	DisGeNET
C0376358	Malignant neoplasm of prostate	MAGT1	DisGeNET
C0376358	Malignant neoplasm of prostate	KAT8	DisGeNET
C0376358	Malignant neoplasm of prostate	TCHP	DisGeNET
C0376358	Malignant neoplasm of prostate	LZTS2	DisGeNET
C0376358	Malignant neoplasm of prostate	CUL4B	DisGeNET
C0376358	Malignant neoplasm of prostate	CUL4A	DisGeNET
C0376358	Malignant neoplasm of prostate	ORAI1	DisGeNET
C0376358	Malignant neoplasm of prostate	ZIC5	DisGeNET
C0376358	Malignant neoplasm of prostate	BHLHE40	DisGeNET
C0376358	Malignant neoplasm of prostate	HSD17B6	DisGeNET
C0376358	Malignant neoplasm of prostate	PDE5A	DisGeNET
C0376358	Malignant neoplasm of prostate	EIF3B	DisGeNET
C0376358	Malignant neoplasm of prostate	RIPK1	DisGeNET
C0376358	Malignant neoplasm of prostate	ADAM15	DisGeNET
C0376358	Malignant neoplasm of prostate	KRIT1	DisGeNET
C0376358	Malignant neoplasm of prostate	WASF1	DisGeNET
C0376358	Malignant neoplasm of prostate	SPAG9	DisGeNET
C0376358	Malignant neoplasm of prostate	SLC7A7	DisGeNET
C0376358	Malignant neoplasm of prostate	SLC7A6	DisGeNET
C0376358	Malignant neoplasm of prostate	USP2	DisGeNET
C0376358	Malignant neoplasm of prostate	CBFA2T2	DisGeNET
C0376358	Malignant neoplasm of prostate	EXO1	DisGeNET
C0376358	Malignant neoplasm of prostate	SLC33A1	DisGeNET
C0376358	Malignant neoplasm of prostate	PPIG	DisGeNET
C0376358	Malignant neoplasm of prostate	COX5A	DisGeNET
C0376358	Malignant neoplasm of prostate	ATG5	DisGeNET
C0376358	Malignant neoplasm of prostate	CD38	DisGeNET
C0376358	Malignant neoplasm of prostate	PTGES	DisGeNET
C0376358	Malignant neoplasm of prostate	CD40	DisGeNET
C0376358	Malignant neoplasm of prostate	CD47	DisGeNET
C0376358	Malignant neoplasm of prostate	CD59	DisGeNET
C0376358	Malignant neoplasm of prostate	CD63	DisGeNET
C0376358	Malignant neoplasm of prostate	HDAC4	DisGeNET
C0376358	Malignant neoplasm of prostate	PCLAF	DisGeNET
C0376358	Malignant neoplasm of prostate	MELK	DisGeNET
C0376358	Malignant neoplasm of prostate	MAGI2	DisGeNET
C0376358	Malignant neoplasm of prostate	TLK1	DisGeNET
C0376358	Malignant neoplasm of prostate	G3BP2	DisGeNET
C0376358	Malignant neoplasm of prostate	CDC20	DisGeNET
C0376358	Malignant neoplasm of prostate	NR1I3	DisGeNET
C0376358	Malignant neoplasm of prostate	CDC42	DisGeNET
C0376358	Malignant neoplasm of prostate	CDH2	DisGeNET
C0376358	Malignant neoplasm of prostate	CDH3	DisGeNET
C0376358	Malignant neoplasm of prostate	VTRNA2-1	DisGeNET
C0376358	Malignant neoplasm of prostate	MIR875	DisGeNET
C0376358	Malignant neoplasm of prostate	MIR744	DisGeNET
C0376358	Malignant neoplasm of prostate	MIR374B	DisGeNET
C0376358	Malignant neoplasm of prostate	MIR301B	DisGeNET
C0376358	Malignant neoplasm of prostate	MIR543	DisGeNET
C0376358	Malignant neoplasm of prostate	LOXL1-AS1	DisGeNET
C0376358	Malignant neoplasm of prostate	MIR1266	DisGeNET
C0376358	Malignant neoplasm of prostate	MIR1271	DisGeNET
C0376358	Malignant neoplasm of prostate	MIR3622A	DisGeNET
C0376358	Malignant neoplasm of prostate	PCAT6	DisGeNET
C0376358	Malignant neoplasm of prostate	CCAT1	DisGeNET
C0376358	Malignant neoplasm of prostate	MICA	DisGeNET
C0376358	Malignant neoplasm of prostate	DNM1L	DisGeNET
C0376358	Malignant neoplasm of prostate	MIR4534	DisGeNET
C0376358	Malignant neoplasm of prostate	NR1H3	DisGeNET
C0376358	Malignant neoplasm of prostate	SPRY4-IT1	DisGeNET
C0376358	Malignant neoplasm of prostate	TSPAN1	DisGeNET
C0376358	Malignant neoplasm of prostate	KIF20A	DisGeNET
C0376358	Malignant neoplasm of prostate	TRIM28	DisGeNET
C0376358	Malignant neoplasm of prostate	DHRS9	DisGeNET
C0376358	Malignant neoplasm of prostate	TRPM2-AS	DisGeNET
C0376358	Malignant neoplasm of prostate	RNF41	DisGeNET
C0376358	Malignant neoplasm of prostate	CDK6	DisGeNET
C0376358	Malignant neoplasm of prostate	CTDSPL	DisGeNET
C0376358	Malignant neoplasm of prostate	RABEPK	DisGeNET
C0376358	Malignant neoplasm of prostate	RAMP1	DisGeNET
C0376358	Malignant neoplasm of prostate	STUB1	DisGeNET
C0376358	Malignant neoplasm of prostate	TP53COR1	DisGeNET
C0376358	Malignant neoplasm of prostate	MAEA	DisGeNET
C0376358	Malignant neoplasm of prostate	APC2	DisGeNET
C0376358	Malignant neoplasm of prostate	APBB3	DisGeNET
C0376358	Malignant neoplasm of prostate	PCAT2	DisGeNET
C0376358	Malignant neoplasm of prostate	CNPY2	DisGeNET
C0376358	Malignant neoplasm of prostate	KLF2	DisGeNET
C0376358	Malignant neoplasm of prostate	SEMA3A	DisGeNET
C0376358	Malignant neoplasm of prostate	TUBA1B	DisGeNET
C0376358	Malignant neoplasm of prostate	PIAS3	DisGeNET
C0376358	Malignant neoplasm of prostate	PCAT29	DisGeNET
C0376358	Malignant neoplasm of prostate	ECI2	DisGeNET
C0376358	Malignant neoplasm of prostate	MERTK	DisGeNET
C0376358	Malignant neoplasm of prostate	CLEC10A	DisGeNET
C0376358	Malignant neoplasm of prostate	CEBPA	DisGeNET
C0376358	Malignant neoplasm of prostate	CEBPD	DisGeNET
C0376358	Malignant neoplasm of prostate	ATG7	DisGeNET
C0376358	Malignant neoplasm of prostate	PCSEAT	DisGeNET
C0376358	Malignant neoplasm of prostate	PRDX4	DisGeNET
C0376358	Malignant neoplasm of prostate	HTATIP2	DisGeNET
C0376358	Malignant neoplasm of prostate	PAICS	DisGeNET
C0376358	Malignant neoplasm of prostate	HEXIM1	DisGeNET
C0376358	Malignant neoplasm of prostate	NPRL2	DisGeNET
C0376358	Malignant neoplasm of prostate	CETN1	DisGeNET
C0376358	Malignant neoplasm of prostate	NES	DisGeNET
C0376358	Malignant neoplasm of prostate	KDM5B	DisGeNET
C0376358	Malignant neoplasm of prostate	IQGAP2	DisGeNET
C0376358	Malignant neoplasm of prostate	SEPTIN9	DisGeNET
C0376358	Malignant neoplasm of prostate	CCR9	DisGeNET
C0376358	Malignant neoplasm of prostate	CGA	DisGeNET
C0376358	Malignant neoplasm of prostate	NEU3	DisGeNET
C0376358	Malignant neoplasm of prostate	PPP1R13L	DisGeNET
C0376358	Malignant neoplasm of prostate	CCL27	DisGeNET
C0376358	Malignant neoplasm of prostate	BTG3	DisGeNET
C0376358	Malignant neoplasm of prostate	SNORD138	DisGeNET
C0376358	Malignant neoplasm of prostate	STIP1	DisGeNET
C0376358	Malignant neoplasm of prostate	EBNA1BP2	DisGeNET
C0376358	Malignant neoplasm of prostate	IMMT	DisGeNET
[truncated: 6,891 more rows]
