# Supplementary material for: Network Pharmacology and Molecular Dynamics Identified Potential Androgen Receptor-Targeted Metabolites in Crocus alatavicus
Source: Int J Mol Sci. 2025 Apr 9;26(8):3533. doi: 10.3390/ijms26083533 (PMC12027412; doi:10.3390/ijms26083533)
Supplement: Supplementary file 1 [file ijms-26-03533-s001.zip › S4.xlsx]

## Sheet: Sheet1
1360 protein targetswere found in Crocus alatavicus based on TCMSP、 SwissDrugDesign(probability parameter＞0.12)、SymMap database
Compounds	Target	Gene Symbol	Database source
6-Deoxyfagomine	FUCA1、GBA	FUCA1、GBA	SwissTargetPrediction
Laurocapram	EPHX1、EPHX2、HSD11B1、NAAA、GRM5、FAAH、SRD5A1、SRD5A2、HSD17B7	EPHX1、EPHX2、HSD11B1、NAAA、GRM5、FAAH、SRD5A1、SRD5A2、HSD17B7	SwissTargetPrediction
N-Acetyl-5-hydroxytryptamine	MTNR1A、MTNR1B、NQO2、HTR2C、HTR1B、HTR2A、ACHE	MTNR1A、MTNR1B、NQO2、HTR2C、HTR1B、HTR2A、ACHE	SwissTargetPrediction
Indole-3-carboxaldehyde	CYP2A6	CYP2A6	SwissTargetPrediction
5,6,7,7a-tetrahydro-4,4,7a-trimethyl-2(4H)-benzofuranone	ATP12A	ATP12A	SwissTargetPrediction
Stearamide	CA2、CA1、PAOX	CA2、CA1、PAOX	SwissTargetPrediction
3-Methylkaempferol	MCL1、CYP1B1、ABCB1、ADORA1、ABCC1、AKR1B1、ABCG2、ADORA2A、NOX4、PLG、APP、XDH、CA2、CA7、CA12、ALOX5、TYR、FLT3、HSD17B2、HSD17B1、AHR、ESRRA、ADORA3、ACHE、CA4、IGF1R、EGFR、ALOX15、ALOX12、ESR2、PTPRS、MAOA、GPR35、DAPK1、MPG、SLC22A12、GLO1、SYK、GSK3B、MMP9、MMP2、CYP19A1、PTGS2、CSNK2A1、CDK5R1 CDK5、CCNB3 CDK1 CCNB1 CCNB2、CDK6、CDK2、ARG1	MCL1、CYP1B1、ABCB1、ADORA1、ABCC1、AKR1B1、ABCG2、ADORA2A、NOX4、PLG、APP、XDH、CA2、CA7、CA12、ALOX5、TYR、FLT3、HSD17B2、HSD17B1、AHR、ESRRA、ADORA3、ACHE、CA4、IGF1R、EGFR、ALOX15、ALOX12、ESR2、PTPRS、MAOA、GPR35、DAPK1、MPG、SLC22A12、GLO1、SYK、GSK3B、MMP9、MMP2、CYP19A1、PTGS2、CSNK2A1、CDK5R1 CDK5、CCNB3 CDK1 CCNB1 CCNB2、CDK6、CDK2、ARG1	SwissTargetPrediction
Agmatine	AR、CA2、CA1、CA4	AR、CA2、CA1、CA4	SwissTargetPrediction
Nicotinamide	SIRT3、SIRT2	SIRT3、SIRT2	SwissTargetPrediction
cis-Abienol	CYP19A1	CYP19A1	SwissTargetPrediction
Sinapic acid	CA2、CA1、CA7、CA6、CA12、CA14、CA9、CA5A	CA2、CA1、CA7、CA6、CA12、CA14、CA9、CA5A	SwissTargetPrediction
Kaurenoic Acid*	HSD11B1、PTPN1、PTGES、SAE1 UBA2、POLB、AKR1B10	HSD11B1、PTPN1、PTGES、SAE1 UBA2、POLB、AKR1B10	SwissTargetPrediction
Pinocembrin (Dihydrochrysin)	CYP19A1、CYP1B1、ABCG2、MAOB、ABCC1、SHBG、CA7、CA12、HSD17B1、CA4、ESR1、ESR2、TAS2R31、ADORA1、ADORA3、CBR1、PTGS1、PLA2G1B、GRM5	CYP19A1、CYP1B1、ABCG2、MAOB、ABCC1、SHBG、CA7、CA12、HSD17B1、CA4、ESR1、ESR2、TAS2R31、ADORA1、ADORA3、CBR1、PTGS1、PLA2G1B、GRM5	SwissTargetPrediction
Indole	CA6、CA4、KIF11	CA6、CA4、KIF11	SwissTargetPrediction
2,4-Dihydroxybenzoic acid	CA2、CA1、CA12、CA9、CA7、CA14、CA6、CA4	CA2、CA1、CA12、CA9、CA7、CA14、CA6、CA4	SwissTargetPrediction
2,4-Di-Tert-Butylphenol*	CA2、PTGS1	CA2、PTGS1	SwissTargetPrediction
2,6-Di-tert-butylphenol*	CA2、GABRA1 GABRB2 GABRG2、HTR2B、GABRB3 GABRG2 GABRA1、PTGS1、SLC6A2、HTR2C	CA2、GABRA1 GABRB2 GABRG2、HTR2B、GABRB3 GABRG2 GABRA1、PTGS1、SLC6A2、HTR2C	SwissTargetPrediction
o-Anisic acid	CA2、CA1、CA7、CA12、CA14、CA9	CA2、CA1、CA7、CA12、CA14、CA9	SwissTargetPrediction
Feruloylcholine	MAOB	MAOB	SwissTargetPrediction
DL-2-Aminoadipic acid*	GRM2、SLC1A2、GRIK1、GRIK2、GRM3、GRM6、GRM1	GRM2、SLC1A2、GRIK1、GRIK2、GRM3、GRM6、GRM1	SwissTargetPrediction
Ferulic acid methyl ester	MAOB、CA9、CA7、CA12、CA2、CA1、CA14、CA6、CA5A	MAOB、CA9、CA7、CA12、CA2、CA1、CA14、CA6、CA5A	SwissTargetPrediction
Gallacetophenone	FASN、TYR、ALB、COMT、CRHR1、DRD3、CLK1、DYRK1B、ESR1、ESR2	FASN、TYR、ALB、COMT、CRHR1、DRD3、CLK1、DYRK1B、ESR1、ESR2	SwissTargetPrediction
7-hydroxy-2H-1-benzopyran-2-one	CA12、CA9、EGFR、CA7、XDH、CA5A、CA2、CA3、HSD17B3、CA1、CA14、AKR1B1、MAOA、GPR35、CCND1 CDK4、PDGFRB、FLT4、IGF1R、INSR、CDK2 CCNA1 CCNA2、PTK2、PLK1、CSNK2A1、MET、TEK、AKT1、BACE1、MAP3K8、EPHB4、HSPA1A、NUAK1、FGR、LYN、MB、MIF、RNASEH1、CYP1A2、DAO、GSR、NQO2、CA4、CA6、CA13、ESR1、ESR2、QDPR、PARP1、CCNE1 CDK2、PTK2B、CA5B、IDO1、AURKB、GSK3B、KDR	CA12、CA9、EGFR、CA7、XDH、CA5A、CA2、CA3、HSD17B3、CA1、CA14、AKR1B1、MAOA、GPR35、CCND1 CDK4、PDGFRB、FLT4、IGF1R、INSR、CDK2 CCNA1 CCNA2、PTK2、PLK1、CSNK2A1、MET、TEK、AKT1、BACE1、MAP3K8、EPHB4、HSPA1A、NUAK1、FGR、LYN、MB、MIF、RNASEH1、CYP1A2、DAO、GSR、NQO2、CA4、CA6、CA13、ESR1、ESR2、QDPR、PARP1、CCNE1 CDK2、PTK2B、CA5B、IDO1、AURKB、GSK3B、KDR	SwissTargetPrediction
Terephthalic acid	CA2、CA1、DAO、SRD5A2、CA7、CA3、CA6、CA12、CA14、CA9、CA4、CA13、CA5B、CA5A	CA2、CA1、DAO、SRD5A2、CA7、CA3、CA6、CA12、CA14、CA9、CA4、CA13、CA5B、CA5A	SwissTargetPrediction
5,7-Dihydroxy-1(3H)-isobenzofuranone	CA2、CA7、CA1、CA12、CA14、CA9、MAOB、IGF1R、AURKB、SRC、PTK2、KDR、MET、NEK2、ALK、AXL、FUT7、SQLE、ESR2、DBH、SERPINE1	CA2、CA7、CA1、CA12、CA14、CA9、MAOB、IGF1R、AURKB、SRC、PTK2、KDR、MET、NEK2、ALK、AXL、FUT7、SQLE、ESR2、DBH、SERPINE1	SwissTargetPrediction
3,4-Dihydroxybenzeneacetic acid	YWHAG、AKR1B1、CA2、MMP9、MMP1、MMP2	YWHAG、AKR1B1、CA2、MMP9、MMP1、MMP2	SwissTargetPrediction
Isoquinoline	KIF11	KIF11	SwissTargetPrediction
Ethyl caffeate	CA2、CA7、CA12、CA1、CA14、CA9、AKR1B1、ALOX5	CA2、CA7、CA12、CA1、CA14、CA9、AKR1B1、ALOX5	SwissTargetPrediction
Rhododendrol	TYR、ESR2、ESR1、GABBR2 GABBR1、PTGS2、ADRA2B、TACR2、SHBG、ALOX12、LTB4R、POLA1、CHRM1、ADRA2A、HTR2C、AR、ADRB3、SLC6A2、SLC6A4、SLC6A3、CYP19A1、ACHE、CHRM2、CHRM3、GABRA1 GABRB2 GABRG2、ADRA2C、ADORA3、CYP11B1、JAK1、JAK2、ERN1	TYR、ESR2、ESR1、GABBR2 GABBR1、PTGS2、ADRA2B、TACR2、SHBG、ALOX12、LTB4R、POLA1、CHRM1、ADRA2A、HTR2C、AR、ADRB3、SLC6A2、SLC6A4、SLC6A3、CYP19A1、ACHE、CHRM2、CHRM3、GABRA1 GABRB2 GABRG2、ADRA2C、ADORA3、CYP11B1、JAK1、JAK2、ERN1	SwissTargetPrediction
Tricin (5,7,4'-Trihydroxy-3',5'-dimethoxyflavone)	AKR1B1、CYP1B1、ABCC1、XDH、CA2、CA7、CA12、CA4、PLG、OPRD1、APP、PLA2G2A、NOX4、ABCB1、ABCG2、ESR2	AKR1B1、CYP1B1、ABCC1、XDH、CA2、CA7、CA12、CA4、PLG、OPRD1、APP、PLA2G2A、NOX4、ABCB1、ABCG2、ESR2	SwissTargetPrediction
Benzamide	PARP1	PARP1	SwissTargetPrediction
Methyl 3-O-Methyl Gallate	CA2、CA7、CA1、CA12、CA14、CA9	CA2、CA7、CA1、CA12、CA14、CA9	SwissTargetPrediction
Phenylethanolamine	ADRA1A、ADRA2A、ADRA2B	ADRA1A、ADRA2A、ADRA2B	SwissTargetPrediction
N-benzylformamide	ADH1B、ADH1C	ADH1B、ADH1C	SwissTargetPrediction
2-hydroxynaringenin	ABCC1、ESR1、ESR2、CA7、CA12、CA4、MAOB、HSD17B1	ABCC1、ESR1、ESR2、CA7、CA12、CA4、MAOB、HSD17B1	SwissTargetPrediction
3,5,7-Trihydroxyflavanone (Pinobanksin)	MMP13、MMP12、CYP19A1、CA12、ABCC1、SHBG、ABCG2、TAS2R31、CA7	MMP13、MMP12、CYP19A1、CA12、ABCC1、SHBG、ABCG2、TAS2R31、CA7	SwissTargetPrediction
3,3'-O-Dimethylellagic Acid	CA7、CA12、CA13、CA9、GPR35、CCND1 CDK4、PDGFRB、FLT4、IGF1R、INSR、CA2、CDK2 CCNA1 CCNA2、AURKB、CA1、SRC、PTK2、KDR、PLK1、CA6、CA14、MET、CA4、PLK4、TEK、AKT1、AURKA、CA5A、BACE1、MAP3K8、BRAF、EPHB4、HSPA1A、NUAK1、SQLE、FGR、LYN	CA7、CA12、CA13、CA9、GPR35、CCND1 CDK4、PDGFRB、FLT4、IGF1R、INSR、CA2、CDK2 CCNA1 CCNA2、AURKB、CA1、SRC、PTK2、KDR、PLK1、CA6、CA14、MET、CA4、PLK4、TEK、AKT1、AURKA、CA5A、BACE1、MAP3K8、BRAF、EPHB4、HSPA1A、NUAK1、SQLE、FGR、LYN	SwissTargetPrediction
2,4-Dinitrophenol	GPR35、TTR	GPR35、TTR	SwissTargetPrediction
1-(4-Methoxyphenyl)-1-propanol	CDK5R1 CDK5、CYP11B1、CYP11B2、AOC3、CYP51A1、CYP2C9、CDC7、CA2、CA1、PDE10A、LRRK2、HSD17B2、JAK3、JAK1、JAK2、TYK2、HMOX1、SIGMAR1、FKBP1A、ABCC9、AR、CYP17A1、TOP2A、KCNJ11 ABCC9、BRD4、BRD2、CHEK1、SLC6A4、CASP1、CES1、CES2	CDK5R1 CDK5、CYP11B1、CYP11B2、AOC3、CYP51A1、CYP2C9、CDC7、CA2、CA1、PDE10A、LRRK2、HSD17B2、JAK3、JAK1、JAK2、TYK2、HMOX1、SIGMAR1、FKBP1A、ABCC9、AR、CYP17A1、TOP2A、KCNJ11 ABCC9、BRD4、BRD2、CHEK1、SLC6A4、CASP1、CES1、CES2	SwissTargetPrediction
Spermine	CA7、CA6、CA14、CA4、CA5B、CA5A、CASP2、CA2、CA1、CA9	CA7、CA6、CA14、CA4、CA5B、CA5A、CASP2、CA2、CA1、CA9	SwissTargetPrediction
Retinol (Vitamin A1)	RBP4	RBP4	SwissTargetPrediction
Salicylic acid	CA2、CA1、CA12、CA9、CA7、CA14、CA6、CA3、CA4、CA5B、CA5A、CA13	CA2、CA1、CA12、CA9、CA7、CA14、CA6、CA3、CA4、CA5B、CA5A、CA13	SwissTargetPrediction
p-Coumaric acid methyl ester	CA2、CA7、CA1、CA12、CA14、CA9、ESR2、CA3、AKR1B1、CA4、CA5B、CA5A	CA2、CA7、CA1、CA12、CA14、CA9、ESR2、CA3、AKR1B1、CA4、CA5B、CA5A	SwissTargetPrediction
α-Hydroxycinnamic Acid*	CA2、CA1、CA12、CA9、HCAR2、DAO、TLR4、CTBP2、AKR1B1	CA2、CA1、CA12、CA9、HCAR2、DAO、TLR4、CTBP2、AKR1B1	SwissTargetPrediction
Caffeic acid	CA2、ALOX5、CA7、CA1、CA6、MMP9、CA12、MMP1、MMP2、PTPN1、CA14、CA9、CA5B、CA5A、CA3、AKR1B1、ESR2、CA4	CA2、ALOX5、CA7、CA1、CA6、MMP9、CA12、MMP1、MMP2、PTPN1、CA14、CA9、CA5B、CA5A、CA3、AKR1B1、ESR2、CA4	SwissTargetPrediction
Eriodictyol (5,7,3',4'-Tetrahydroxyflavanone)	CA7、CA12、CA4、CYP1B1、CYP19A1、PTGS1、ABCC1、HSD17B1、SHBG、CBR1、ESR2、ESR1、MAOB、TAS2R31、ADORA1、ADORA3	CA7、CA12、CA4、CYP1B1、CYP19A1、PTGS1、ABCC1、HSD17B1、SHBG、CBR1、ESR2、ESR1、MAOB、TAS2R31、ADORA1、ADORA3	SwissTargetPrediction
3-hydroxybenzaldehyde	ERN1	ERN1	SwissTargetPrediction
Homogentisic acid	AKR1B1、YWHAG、PTGDR2、AKR1C3	AKR1B1、YWHAG、PTGDR2、AKR1C3	SwissTargetPrediction
Pratensein	CA7、CA12、CA4、ABCB1、CYP19A1、HSD17B2、CBR1、EGFR、PTPRS、TYR、MIF、IL2、HSD17B1、XDH、CA2、ESR1、ESR2	CA7、CA12、CA4、ABCB1、CYP19A1、HSD17B2、CBR1、EGFR、PTPRS、TYR、MIF、IL2、HSD17B1、XDH、CA2、ESR1、ESR2	SwissTargetPrediction
Nicotinic acid (Vitamin B3)	HCAR2	HCAR2	SwissTargetPrediction
Naringenin (5,7,4'-Trihydroxyflavanone)	CYP19A1、CA7、ABCC1、HSD17B1、CA12、SHBG、CA4、CYP1B1、CBR1、ESR1、ESR2、PTGS1、MAOB、ADORA1、ADORA3、ABCG2、TAS2R31、AKR1C3	CYP19A1、CA7、ABCC1、HSD17B1、CA12、SHBG、CA4、CYP1B1、CBR1、ESR1、ESR2、PTGS1、MAOB、ADORA1、ADORA3、ABCG2、TAS2R31、AKR1C3	SwissTargetPrediction
Eucalyptin (5-Hydroxy-7,4'-dimethoxy-6,8-dimethylflavone)	ABCG2、ABCB1	ABCG2、ABCB1	SwissTargetPrediction
1-Methylhistamine	HRH3、HRH4、HRH2、HRH1	HRH3、HRH4、HRH2、HRH1	SwissTargetPrediction
5,7-Dimethoxycoumarin (Limettin)(Citropten)	CA7、CA1、CA12、CA9、CA13、CA14、CA6、CA4、CA5A	CA7、CA1、CA12、CA9、CA13、CA14、CA6、CA4、CA5A	SwissTargetPrediction
Cadaverine	CA7、CA3、CA6、CA12、CA14、CA9、CA4、CA5B、CA5A、CA13	CA7、CA3、CA6、CA12、CA14、CA9、CA4、CA5B、CA5A、CA13	SwissTargetPrediction
4-Hydroxybenzoic acid	CA2、CA7、CA1、CA3、CA6、CA12、CA14、CA9、CA4、CA5B、CA5A、CA13	CA2、CA7、CA1、CA3、CA6、CA12、CA14、CA9、CA4、CA5B、CA5A、CA13	SwissTargetPrediction
Blumenol C	SIGMAR1、CYP19A1、AR、HSD11B2、HSD11B1、NR3C1、SERPINA6、SHBG、SLC6A3、ADORA3、MAPK3、PGR、PRKCH、PTPN11、AKR1B10、CYP17A1、NPC1L1、NR3C2	SIGMAR1、CYP19A1、AR、HSD11B2、HSD11B1、NR3C1、SERPINA6、SHBG、SLC6A3、ADORA3、MAPK3、PGR、PRKCH、PTPN11、AKR1B10、CYP17A1、NPC1L1、NR3C2	SwissTargetPrediction
2,19-Dihydroxy-3-oxours-12-en-28-oic acid	PTPN1、CD81、HSD11B1、PTPN2、POLB、AKR1B10	PTPN1、CD81、HSD11B1、PTPN2、POLB、AKR1B10	SwissTargetPrediction
N-Oleoylethanolamine	CNR1、PPARA、TRPV1、GPR119、CNR2、FAAH	CNR1、PPARA、TRPV1、GPR119、CNR2、FAAH	SwissTargetPrediction
Tamarixetin (3,3',5,7-Tetrahydroxy-4'-Methoxyflavone)	CYP1B1、XDH、CA2、CA7、CA12、CA4、AKR1B1、ABCC1、NOX4、IGF1R、EGFR、ABCB1、AVPR2、MAOA、FLT3、CYP19A1、F2、PIM1、ALOX5、AURKB、DRD4、ADORA1、GLO1、MPO、PIK3R1、ADORA2A、DAPK1、PYGL、CA1、GSK3B、SRC、PTK2、HSD17B2、KDR、MMP13、MMP3、CA3、ALOX15、PLK1、CA6、CDK1、MMP9、MMP2、PKN1、CA14、CA9、CSNK2A1、ALOX12、MET、NEK2、CA13、CXCR1、CAMK2B、ALK、AKT1、NEK6、PLA2G1B、CA5A、BACE1、AXL、ABCG2、NUAK1、AKR1C2、AKR1C1、AKR1C3、AKR1C4、AKR1A1、ACHE、MAPT、KDM4E、GPR35、TOP2A、…	CYP1B1、XDH、CA2、CA7、CA12、CA4、AKR1B1、ABCC1、NOX4、IGF1R、EGFR、ABCB1、AVPR2、MAOA、FLT3、CYP19A1、F2、PIM1、ALOX5、AURKB、DRD4、ADORA1、GLO1、MPO、PIK3R1、ADORA2A、DAPK1、PYGL、CA1、GSK3B、SRC、PTK2、HSD17B2、KDR、MMP13、MMP3、CA3、ALOX15、PLK1、CA6、CDK1、MMP9、MMP2、PKN1、CA14、CA9、CSNK2A1、ALOX12、MET、NEK2、CA13、CXCR1、CAMK2B、ALK、AKT1、NEK6、PLA2G1B、CA5A、BACE1、AXL、ABCG2、NUAK1、AKR1C2、AKR1C1、AKR1C3、AKR1C4、AKR1A1、ACHE、MAPT、KDM4E、GPR35、TOP2A、…	SwissTargetPrediction
Syringic acid	CA2、CA7、CA1、CA3、CA6、CA12、CA14、CA9、CA5A	CA2、CA7、CA1、CA3、CA6、CA12、CA14、CA9、CA5A	SwissTargetPrediction
2-Decanol*	AR、CA2、CA1、CA4	AR、CA2、CA1、CA4	SwissTargetPrediction
Nobiletin (5,6,7,8,3',4'-Hexamethoxyflavone)	ABCG2、AKR1B1、OPRD1、CYP1B1、KIT、OPRM1	ABCG2、AKR1B1、OPRD1、CYP1B1、KIT、OPRM1	SwissTargetPrediction
6-Methoxy-2-(2-phenylethyl)chromone	ABCG2	ABCG2	SwissTargetPrediction
Pimaric acid*	PPARG、PTGS1、PTPN2、HSD11B1、PPARA、PPARD、FABP4、PTPN1、PTGES、FFAR1、PTPN6、POLB、NR1H3、FABP3、CDC25B、CES2、PREP	PPARG、PTGS1、PTPN2、HSD11B1、PPARA、PPARD、FABP4、PTPN1、PTGES、FFAR1、PTPN6、POLB、NR1H3、FABP3、CDC25B、CES2、PREP	SwissTargetPrediction
Isopimaric acid*	NR1H3、PTGES、HSD11B1、CES2、PTPN2、PTPN1、TOP1、PPARG、ALOX5、FABP4、CDC25A、CDC25B、PPARA、PPARD、PRKCH、PTPN11	NR1H3、PTGES、HSD11B1、CES2、PTPN2、PTPN1、TOP1、PPARG、ALOX5、FABP4、CDC25A、CDC25B、PPARA、PPARD、PRKCH、PTPN11	SwissTargetPrediction
Vitexilactone	ATP12A、PGR	ATP12A、PGR	SwissTargetPrediction
Histamine	HRH2、HRH1、HRH3、HRH4	HRH2、HRH1、HRH3、HRH4	SwissTargetPrediction
Dihydroactinidiolide	ATP12A	ATP12A	SwissTargetPrediction
2,4,2',4'-tetrahydroxy-3'-prenylchalcone	CYP19A1、NOS2、CHRNA7	CYP19A1、NOS2、CHRNA7	SwissTargetPrediction
4',5,7-Trihydroxy-3',6-dimethoxyflavone (Jaceosidin)	AKR1B1、OPRD1、PIM1、ADORA1、ADORA2A、KIT、CYP1B1、NOX4、ABCC1、ESR2、APP、PLA2G2A、ADORA3、ABCG2、TERT、EGFR、CA2、CA4、XDH	AKR1B1、OPRD1、PIM1、ADORA1、ADORA2A、KIT、CYP1B1、NOX4、ABCC1、ESR2、APP、PLA2G2A、ADORA3、ABCG2、TERT、EGFR、CA2、CA4、XDH	SwissTargetPrediction
L-Ascorbic acid (Vitamin C)	GSK3B	GSK3B	SwissTargetPrediction
Tryptamine	HTR1B、HTR1D、HTR2C、SLC6A4、SLC6A3、MPO、HTR6、HTR2B、HTR2A、HTR1A、ADRA2A、ADRB1、HTR1E、SLC6A2、HTR7、HTR5A、HTR4、ADORA3、DRD3、DRD2、ADRA1A、SIGMAR1、TRPM8、CA3、CA6、CA5B、CA5A、CA13、ADRA2C、HRH1、MTNR1A、MTNR1B、DRD1、KIF11	HTR1B、HTR1D、HTR2C、SLC6A4、SLC6A3、MPO、HTR6、HTR2B、HTR2A、HTR1A、ADRA2A、ADRB1、HTR1E、SLC6A2、HTR7、HTR5A、HTR4、ADORA3、DRD3、DRD2、ADRA1A、SIGMAR1、TRPM8、CA3、CA6、CA5B、CA5A、CA13、ADRA2C、HRH1、MTNR1A、MTNR1B、DRD1、KIF11	SwissTargetPrediction
2,5-Dihydroxybenzoic acid; Gentisic Acid*	CA2、CA1、CA12、CA9、CA6、CA7、CA14、CA4	CA2、CA1、CA12、CA9、CA6、CA7、CA14、CA4	SwissTargetPrediction
2,3-Dihydroxybenzoic Acid*	CA2、CA1、CA12、CA9、CA6、CA7、CA14、CA4	CA2、CA1、CA12、CA9、CA6、CA7、CA14、CA4	SwissTargetPrediction
3,4-Dihydroxybenzoic acid (Protocatechuic acid)*	CA2、CA7、CA1、CA6、CA12、CA14、CA9、CA4	CA2、CA7、CA1、CA6、CA12、CA14、CA9、CA4	SwissTargetPrediction
2-(Formylamino)benzoic acid	CA2、CA1、DHODH、ABCC1、PTGS1、PTGS2、KDM4E、KDM4A、CA12、CA9	CA2、CA1、DHODH、ABCC1、PTGS1、PTGS2、KDM4E、KDM4A、CA12、CA9	SwissTargetPrediction
N-Feruloylputrescine	MAOB、DNM1、ACHE	MAOB、DNM1、ACHE	SwissTargetPrediction
Pentadecanoic acid,14-methyl-,methyl ester	CA2、CA1	CA2、CA1	SwissTargetPrediction
2-Amino-3-methoxybenzoic acid	KMO、CA1、CA12、CA14、CA9、CA7、CA4、CA2、CA5A、AKR1B1、CA3、KDM4E、KDM5C、KDM4A、KDM4D、KDM4C、HCAR2、HCAR3、CA6、FEN1、ERCC5、KDM4B、KDM5B、AKR1A1	KMO、CA1、CA12、CA14、CA9、CA7、CA4、CA2、CA5A、AKR1B1、CA3、KDM4E、KDM5C、KDM4A、KDM4D、KDM4C、HCAR2、HCAR3、CA6、FEN1、ERCC5、KDM4B、KDM5B、AKR1A1	SwissTargetPrediction
Confertifoline	CYP19A1	CYP19A1	SwissTargetPrediction
Tangeretin (4',5,6,7,8-Pentamethoxyflavone)*	OPRD1、AKR1B1、OPRM1、ABCG2、CYP1B1、KIT、PTGS2、NOS2、ADORA2A、ADORA1、ADORA3、PFKFB3、TERT、ABCB1、ALOX5	OPRD1、AKR1B1、OPRM1、ABCG2、CYP1B1、KIT、PTGS2、NOS2、ADORA2A、ADORA1、ADORA3、PFKFB3、TERT、ABCB1、ALOX5	SwissTargetPrediction
4-Hydroxyacetophenone	ALDH5A1、ABAT	ALDH5A1、ABAT	SwissTargetPrediction
1-Decanol*	TRPM8、SHBG	TRPM8、SHBG	SwissTargetPrediction
Embelin	MPEG1、KAT2B、ALOX5、XIAP	MPEG1、KAT2B、ALOX5、XIAP	SwissTargetPrediction
Nepetin (5,7,3',4'-Tetrahydroxy-6-methoxyflavone)	AKR1B1、PIM1、ADORA1、ADORA2A、NOX4、APP、CYP1B1、ABCC1、KIT、OPRD1、ADORA3、CDK5R1 CDK5、ALOX5、PTPRS、EGFR、FLT3、TERT、ABCG2、XDH、CA2、CA7、CA12、CA4	AKR1B1、PIM1、ADORA1、ADORA2A、NOX4、APP、CYP1B1、ABCC1、KIT、OPRD1、ADORA3、CDK5R1 CDK5、ALOX5、PTPRS、EGFR、FLT3、TERT、ABCG2、XDH、CA2、CA7、CA12、CA4	SwissTargetPrediction
3-(3-Hydroxyphenyl)-propionic acid	FYN、LCK、EGFR、KDM4E、ESR2、CPA1、CA7、CA14、CA5A、CA5B、CYP19A1	FYN、LCK、EGFR、KDM4E、ESR2、CPA1、CA7、CA14、CA5A、CA5B、CYP19A1	SwissTargetPrediction
Biotin	IDE、HLCS	IDE、HLCS	SwissTargetPrediction
3,5,7,2'-Tetrahydroxyflavone; Datiscetin	ABCB1、BCHE、XDH、ACHE、ADORA1、CA7、ADORA2A、ADORA3、CA12、CA4、CYP1B1、ESR2、PTPRS、NOX4、AKR1B1、TYR、FLT3、CA2、ALOX5、HSD17B2、ABCC1、HSD17B1、AHR、ESRRA、ABCG2、GPR35、DAPK1、MPG、SLC22A12、ALOX15、IGF1R、PIM1、AURKB、KDR、PLK1、MET、ALK、AXL、CSNK2A1、MAOA、GLO1、SYK、GSK3B、MMP9、MMP2、ALOX12、CDK5R1 CDK5、CCNB3 CDK1 CCNB1 CCNB2、CDK6、EGFR、CYP19A1、CDK2、ARG1、ESR1	ABCB1、BCHE、XDH、ACHE、ADORA1、CA7、ADORA2A、ADORA3、CA12、CA4、CYP1B1、ESR2、PTPRS、NOX4、AKR1B1、TYR、FLT3、CA2、ALOX5、HSD17B2、ABCC1、HSD17B1、AHR、ESRRA、ABCG2、GPR35、DAPK1、MPG、SLC22A12、ALOX15、IGF1R、PIM1、AURKB、KDR、PLK1、MET、ALK、AXL、CSNK2A1、MAOA、GLO1、SYK、GSK3B、MMP9、MMP2、ALOX12、CDK5R1 CDK5、CCNB3 CDK1 CCNB1 CCNB2、CDK6、EGFR、CYP19A1、CDK2、ARG1、ESR1	SwissTargetPrediction
Acacetin	CYP1B1、CYP19A1、CA7、CA12、CA4、CBR1、ABCC1、ESR2、ABCB1、NOX4、TNKS2、TNKS、CDK5R1 CDK5、XDH、CCNB3 CDK1 CCNB1 CCNB2、ACHE、CDK6、ESR1、AKR1B1、FLT3、HSD17B1、ABCG2、MAOA、ADORA1、ADORA2A、SYK、GSK3B、TTR、AKR1B10、KIT、OPRD1、LCK、HSD17B2、ALOX15、ALOX12、PTGS2、CSNK2A1、CFTR、PIM1、CA2、MCL1、PTPRS、PLG、ARG1	CYP1B1、CYP19A1、CA7、CA12、CA4、CBR1、ABCC1、ESR2、ABCB1、NOX4、TNKS2、TNKS、CDK5R1 CDK5、XDH、CCNB3 CDK1 CCNB1 CCNB2、ACHE、CDK6、ESR1、AKR1B1、FLT3、HSD17B1、ABCG2、MAOA、ADORA1、ADORA2A、SYK、GSK3B、TTR、AKR1B10、KIT、OPRD1、LCK、HSD17B2、ALOX15、ALOX12、PTGS2、CSNK2A1、CFTR、PIM1、CA2、MCL1、PTPRS、PLG、ARG1	SwissTargetPrediction
L-Tyramine	TAAR1、DRD2、DRD3、DRD1、DRD4、KDM4E、DRD5、MTNR1A、MTNR1B、SLC6A2、SLC6A3	TAAR1、DRD2、DRD3、DRD1、DRD4、KDM4E、DRD5、MTNR1A、MTNR1B、SLC6A2、SLC6A3	SwissTargetPrediction
4-Aminobenzoic acid	CA2、CA1	CA2、CA1	SwissTargetPrediction
Prunetin (5,4'-Dihydroxy-7-methoxyisoflavone)	ESR2、ALDH2、CBR1、ADORA1、ADORA2A、HSD17B2、CA12、ESR1、EGFR、IL2、HSD17B1、TBXAS1、MGAM、HTR2A、HTR2C、ESRRB、CYP19A1、PTGS1、SLC6A2	ESR2、ALDH2、CBR1、ADORA1、ADORA2A、HSD17B2、CA12、ESR1、EGFR、IL2、HSD17B1、TBXAS1、MGAM、HTR2A、HTR2C、ESRRB、CYP19A1、PTGS1、SLC6A2	SwissTargetPrediction
Naringenin chalcone; 2',4,4',6'-Tetrahydroxychalcone	AKR1B1、CHRNA7、EGFR、TERT、ABCG2、APP、F3、MAOB、NOS2、ALOX5、CYP19A1、MAOA、BACE1	AKR1B1、CHRNA7、EGFR、TERT、ABCG2、APP、F3、MAOB、NOS2、ALOX5、CYP19A1、MAOA、BACE1	SwissTargetPrediction
Vanillic acid	CA2、CA7、CA1、CA12、CA14、CA9、CA3、CA6、CA5A、CA4、TPMT、TTR、CA5B、CA13、FUT7、KDM4E、KDM4A、KDM3A、KDM6B、FTO、KDM4C、FYN、LCK、FBP1、AKR1C3、KDM2A、MMP9、MMP1、MMP2、MMP8、SQLE	CA2、CA7、CA1、CA12、CA14、CA9、CA3、CA6、CA5A、CA4、TPMT、TTR、CA5B、CA13、FUT7、KDM4E、KDM4A、KDM3A、KDM6B、FTO、KDM4C、FYN、LCK、FBP1、AKR1C3、KDM2A、MMP9、MMP1、MMP2、MMP8、SQLE	SwissTargetPrediction
3,7-Dihydroxychromen-4-one	MAOA	MAOA	SwissTargetPrediction
7-Hydroxy-4-chromone	MAOA、CDK5R1 CDK5、PTGS2、CA12、CA9、XDH、PIM1、AURKB、ESR1、ESR2、CA7、CA6、CA14、CA4、CA13、CA5A	MAOA、CDK5R1 CDK5、PTGS2、CA12、CA9、XDH、PIM1、AURKB、ESR1、ESR2、CA7、CA6、CA14、CA4、CA13、CA5A	SwissTargetPrediction
3',4',7-Trihydroxyflavone	ALOX5、PARP1、TNKS2、TNKS、AKR1B1、NOX4、CDK5R1 CDK5、XDH、MAOA、FLT3、CCNB3 CDK1 CCNB1 CCNB2、ADORA1、SYK、GSK3B、TTR、CYP1B1、ABCG2、AKR1B10、CYP19A1、PTPRS、ARG1、CA2、CA7、GLO1、APP、MMP9、CA12、MMP2、CA4、MMP12、CD38、TOP1、ESR1、ACHE、PTGS2、ESR2、CDK6、ADORA2A、ABCC1、HSD17B1、CSNK2A1、CFTR、TERT、EGFR、ALOX12、ALOX15、CDK2、ABCB1、ESRRA、HSD17B2、ST6GAL1、TYR、PFKFB3、PIM1、AURKB、AR、IGF1R、KDR、PLK1、MET、ALK、AXL、CA1、CA9、AMY1A、GRK6、F2、TBXAS1、AHR…	ALOX5、PARP1、TNKS2、TNKS、AKR1B1、NOX4、CDK5R1 CDK5、XDH、MAOA、FLT3、CCNB3 CDK1 CCNB1 CCNB2、ADORA1、SYK、GSK3B、TTR、CYP1B1、ABCG2、AKR1B10、CYP19A1、PTPRS、ARG1、CA2、CA7、GLO1、APP、MMP9、CA12、MMP2、CA4、MMP12、CD38、TOP1、ESR1、ACHE、PTGS2、ESR2、CDK6、ADORA2A、ABCC1、HSD17B1、CSNK2A1、CFTR、TERT、EGFR、ALOX12、ALOX15、CDK2、ABCB1、ESRRA、HSD17B2、ST6GAL1、TYR、PFKFB3、PIM1、AURKB、AR、IGF1R、KDR、PLK1、MET、ALK、AXL、CA1、CA9、AMY1A、GRK6、F2、TBXAS1、AHR…	SwissTargetPrediction
Avicennol	CA7、CA1、CA12、CA9、PDE4D、CA13	CA7、CA1、CA12、CA9、PDE4D、CA13	SwissTargetPrediction
2,4-Dihydroxyquinoline	CCND1 CDK4、CCNE2 CDK2 CCNE1、DAO、DDO、PARP1、CA7、CA1、CA3、CA6、CA12、CYP1A2、CA14、CA9、CA4、CA13、CA5B、CA5A、TNKS2、TNKS、SRC、GSK3B、CHEK1、GLI2、GLI1、CDK5R1 CDK5、WEE1、PARP2、ABCG2	CCND1 CDK4、CCNE2 CDK2 CCNE1、DAO、DDO、PARP1、CA7、CA1、CA3、CA6、CA12、CYP1A2、CA14、CA9、CA4、CA13、CA5B、CA5A、TNKS2、TNKS、SRC、GSK3B、CHEK1、GLI2、GLI1、CDK5R1 CDK5、WEE1、PARP2、ABCG2	SwissTargetPrediction
Isodendrocrepine*	SLC6A3、FDFT1、TACR1、SIGMAR1、SLC6A4、HTR1A、SLC6A2、MAP3K12、GPR4、DRD2、DRD4、DRD3、CCND1 CDK4、CCNE2 CDK2 CCNE1、MAP3K20、AKT1、GRIN2A GRIN1、MAPK14、PTPN11、PRKDC、PDE10A、NPY1R、CHRM1、SLC18A3、HRH4、BACE1、BIRC2、FLT3、CDK2 CCNA1 CCNA2、JAK2、MTAP、PARP1、KCNJ11 ABCC9、KCNK3、KCNK2、PIK3CD、CYP1A2、HTR4、CFD、CCR5、PIM1、SYK、GNRHR、PDGFRB、KIT、KDR、CDK9、MAP2K1、PRKCQ、TRPV3、OPRM1、PLAT、MRGPRX1、F10、GSK3B、CCR3、HIF1A、BACE2、EGLN1、BRD4、ATAD…	SLC6A3、FDFT1、TACR1、SIGMAR1、SLC6A4、HTR1A、SLC6A2、MAP3K12、GPR4、DRD2、DRD4、DRD3、CCND1 CDK4、CCNE2 CDK2 CCNE1、MAP3K20、AKT1、GRIN2A GRIN1、MAPK14、PTPN11、PRKDC、PDE10A、NPY1R、CHRM1、SLC18A3、HRH4、BACE1、BIRC2、FLT3、CDK2 CCNA1 CCNA2、JAK2、MTAP、PARP1、KCNJ11 ABCC9、KCNK3、KCNK2、PIK3CD、CYP1A2、HTR4、CFD、CCR5、PIM1、SYK、GNRHR、PDGFRB、KIT、KDR、CDK9、MAP2K1、PRKCQ、TRPV3、OPRM1、PLAT、MRGPRX1、F10、GSK3B、CCR3、HIF1A、BACE2、EGLN1、BRD4、ATAD…	SwissTargetPrediction
3-O-Methylquercetin	NOX4、CYP1B1、AKR1B1、APP、MCL1、XDH、CA2、CA7、CA12、CA4、ABCG2、ABCC1、PLG、ABCB1、IGF1R、EGFR、ADORA1、ACHE、ALOX15、ALOX12、AVPR2、MAOA、FLT3、CYP19A1、F2、PIM1、ALOX5、AURKB、DRD4、GLO1、MPO、PIK3R1、ADORA2A、DAPK1、PYGL、CA1、GSK3B、SRC、PTK2、HSD17B2、KDR、MMP13、MMP3、CA3、PLK1、CA6、CDK1、MMP9、MMP2、PKN1、CA14、CA9、CSNK2A1、MET、NEK2、CXCR1、CAMK2B、ALK、AKT1、NEK6、PLA2G1B、CA5A、BACE1、AXL、NUAK1、AKR1C2、AKR1C1、AKR1C3、AKR1C4、CA13、AKR1A1、GPR35、SYK、…	NOX4、CYP1B1、AKR1B1、APP、MCL1、XDH、CA2、CA7、CA12、CA4、ABCG2、ABCC1、PLG、ABCB1、IGF1R、EGFR、ADORA1、ACHE、ALOX15、ALOX12、AVPR2、MAOA、FLT3、CYP19A1、F2、PIM1、ALOX5、AURKB、DRD4、GLO1、MPO、PIK3R1、ADORA2A、DAPK1、PYGL、CA1、GSK3B、SRC、PTK2、HSD17B2、KDR、MMP13、MMP3、CA3、PLK1、CA6、CDK1、MMP9、MMP2、PKN1、CA14、CA9、CSNK2A1、MET、NEK2、CXCR1、CAMK2B、ALK、AKT1、NEK6、PLA2G1B、CA5A、BACE1、AXL、NUAK1、AKR1C2、AKR1C1、AKR1C3、AKR1C4、CA13、AKR1A1、GPR35、SYK、…	SwissTargetPrediction
Dendrocrepine*	CHRM3、CHRM2、CHRM1、SLC6A3、BACE1、BACE2、CTSD、SPHK2、SPHK1、SIGMAR1、REN、SLC18A3、SLC6A4、HTR2A、FDFT1、SLC6A2、KCNH2、SLC18A2、CHRNA4 CHRNB2、CHRNA7、CCR5、DRD2、HTR2C、HTR1A、SLC6A9、ACER2、ASAH1、ADRA1A、OPRM1、OPRK1、OPRD1、CFTR、HRH1、HTR7、CCNE2 CDK2 CCNE1、CDK9、PRKDC、PIM1、SYK、MAPK14、KDR、PTPN11、AKT1、HTR4、FLT3、JAK2、MAP3K20、TTK、DRD3、GRIN1 GRIN2B、CDK4、GNRHR、IGF1R、PDE10A、PIK3CD、ALK、JAK3、GPR4、HCRTR2、HCRTR1、EZH2、PDE9A、PDE1C、GR…	CHRM3、CHRM2、CHRM1、SLC6A3、BACE1、BACE2、CTSD、SPHK2、SPHK1、SIGMAR1、REN、SLC18A3、SLC6A4、HTR2A、FDFT1、SLC6A2、KCNH2、SLC18A2、CHRNA4 CHRNB2、CHRNA7、CCR5、DRD2、HTR2C、HTR1A、SLC6A9、ACER2、ASAH1、ADRA1A、OPRM1、OPRK1、OPRD1、CFTR、HRH1、HTR7、CCNE2 CDK2 CCNE1、CDK9、PRKDC、PIM1、SYK、MAPK14、KDR、PTPN11、AKT1、HTR4、FLT3、JAK2、MAP3K20、TTK、DRD3、GRIN1 GRIN2B、CDK4、GNRHR、IGF1R、PDE10A、PIK3CD、ALK、JAK3、GPR4、HCRTR2、HCRTR1、EZH2、PDE9A、PDE1C、GR…	SwissTargetPrediction
Gnetifolin B	MCL1、ABCB1、CYP1B1、AKR1B1、ABCG2、NOX4、APP、PLG、ABCC1、ADORA1、ADORA2A、ADORA3、XDH、CA2、CA7、CA12、CA4、HSD17B2、IGF1R、EGFR、ALOX5、CYP19A1、ACHE、ALOX15、ALOX12、MAOA、MET、KDM4E、CDK1、PIK3CG、FLT3、F2	MCL1、ABCB1、CYP1B1、AKR1B1、ABCG2、NOX4、APP、PLG、ABCC1、ADORA1、ADORA2A、ADORA3、XDH、CA2、CA7、CA12、CA4、HSD17B2、IGF1R、EGFR、ALOX5、CYP19A1、ACHE、ALOX15、ALOX12、MAOA、MET、KDM4E、CDK1、PIK3CG、FLT3、F2	SwissTargetPrediction
2-Hydroxycinnamic acid*	CA2、CA1、AKR1B1、CA7、ESR2、CA3、CA6、CA12、CA14、CA9、CA4、CA5B、CA5A、MIF、AKR1B10、KDM4E、KDM4A、ALOX5、MMP9、MMP1、MMP2、PTPN1、HCAR2、KDM3A、KDM6B、FTO、KDM4C、TPMT、CA13、TLR4、KMO、NGFR	CA2、CA1、AKR1B1、CA7、ESR2、CA3、CA6、CA12、CA14、CA9、CA4、CA5B、CA5A、MIF、AKR1B10、KDM4E、KDM4A、ALOX5、MMP9、MMP1、MMP2、PTPN1、HCAR2、KDM3A、KDM6B、FTO、KDM4C、TPMT、CA13、TLR4、KMO、NGFR	SwissTargetPrediction
Fraxetin (7,8-Dihydroxy-6-methoxycoumarin)	CA7、CA1、CA12、CA9、CA13	CA7、CA1、CA12、CA9、CA13	SwissTargetPrediction
Eugenol	FADS1、HDAC6、EGLN1、VEGFA、CA2、GPR84、PTGS1、DAO、PARP1、SRC、ADORA1、ADORA2A、SRD5A1、CHRNA3、CHRNA4、CXCR2、DCTPP1、ALPL	FADS1、HDAC6、EGLN1、VEGFA、CA2、GPR84、PTGS1、DAO、PARP1、SRC、ADORA1、ADORA2A、SRD5A1、CHRNA3、CHRNA4、CXCR2、DCTPP1、ALPL	SwissTargetPrediction
Robinetin	ABCC1、NOX4、AVPR2、AKR1B1、XDH、MAOA、IGF1R、FLT3、CYP19A1、EGFR、F2、CA2、PIM1、ALOX5、AURKB、DRD4、ADORA1、CA7、GLO1、MPO、PIK3R1、ADORA2A、DAPK1、PYGL、CA1、GSK3B、SRC、PTK2、HSD17B2、KDR、MMP13、MMP3、CA3、ALOX15、PLK1、CA6、CDK1、MMP9、CA12、MMP2、PKN1、CA14、CA9、CSNK2A1、ALOX12、MET、CA4、NEK2、CXCR1、CAMK2B、ALK、AKT1、ABCB1、NEK6、PLA2G1B、CA5A、BACE1、CYP1B1、AXL、ABCG2、NUAK1、AKR1C2、AKR1C1、AKR1C3、AKR1C4、CA13、AKR1A1、GPR35、MAPT、KDM4E、TOP2A、INSR、…	ABCC1、NOX4、AVPR2、AKR1B1、XDH、MAOA、IGF1R、FLT3、CYP19A1、EGFR、F2、CA2、PIM1、ALOX5、AURKB、DRD4、ADORA1、CA7、GLO1、MPO、PIK3R1、ADORA2A、DAPK1、PYGL、CA1、GSK3B、SRC、PTK2、HSD17B2、KDR、MMP13、MMP3、CA3、ALOX15、PLK1、CA6、CDK1、MMP9、CA12、MMP2、PKN1、CA14、CA9、CSNK2A1、ALOX12、MET、CA4、NEK2、CXCR1、CAMK2B、ALK、AKT1、ABCB1、NEK6、PLA2G1B、CA5A、BACE1、CYP1B1、AXL、ABCG2、NUAK1、AKR1C2、AKR1C1、AKR1C3、AKR1C4、CA13、AKR1A1、GPR35、MAPT、KDM4E、TOP2A、INSR、…	SwissTargetPrediction
Erythorbic Acid; Isoascorbic Acid	GSK3B	GSK3B	SwissTargetPrediction
3-O-Methylgallic Acid*	CA2、CA7、CA1、CA6、CA12、CA14、CA9、CA3、CA5A、CA4	CA2、CA7、CA1、CA6、CA12、CA14、CA9、CA3、CA5A、CA4	SwissTargetPrediction
Methyl gallate*	FUT7、CA2、CA7、CA1、CA12、CA14、CA9、CA3、CA6、CA4、CA5B、CA5A、CA13	FUT7、CA2、CA7、CA1、CA12、CA14、CA9、CA3、CA6、CA4、CA5B、CA5A、CA13	SwissTargetPrediction
Dihydrokaempferide	MMP13、MMP12、TAS2R31、ABCC1、SHBG、CBR1、CA12、CA7、CA4、ADORA1、ADORA3、ESR1、ESR2	MMP13、MMP12、TAS2R31、ABCC1、SHBG、CBR1、CA12、CA7、CA4、ADORA1、ADORA3、ESR1、ESR2	SwissTargetPrediction
2-Feruloyl-sn-glycerol	MAOB、CA2、CA1、CA12、CA9	MAOB、CA2、CA1、CA12、CA9	SwissTargetPrediction
Azaleatin (5-O-Methylquercetin)	NOX4、AKR1B1、XDH、CYP1B1、CA2、CA7、CA12、CA4、BACE1、EGFR、ABCG2、GPR35、DAPK1、ABCC1、AVPR2、MAOA、IGF1R、FLT3、CYP19A1、F2、PIM1、ALOX5、AURKB、DRD4、ADORA1、GLO1、MPO、PIK3R1、ADORA2A、PYGL、CA1、GSK3B、SRC、PTK2、HSD17B2、KDR、MMP13、MMP3、CA3、ALOX15、PLK1、CA6、CDK1、MMP9、MMP2、PKN1、CA14、CA9、CSNK2A1、ALOX12、MET、NEK2、CA13、CXCR1、CAMK2B、ALK、AKT1、ABCB1、NEK6、PLA2G1B、CA5A、AXL、NUAK1、AKR1C2、AKR1C1、AKR1C3、AKR1C4、AKR1A1、ACHE、MAPT、KDM4E、TOP2A、…	NOX4、AKR1B1、XDH、CYP1B1、CA2、CA7、CA12、CA4、BACE1、EGFR、ABCG2、GPR35、DAPK1、ABCC1、AVPR2、MAOA、IGF1R、FLT3、CYP19A1、F2、PIM1、ALOX5、AURKB、DRD4、ADORA1、GLO1、MPO、PIK3R1、ADORA2A、PYGL、CA1、GSK3B、SRC、PTK2、HSD17B2、KDR、MMP13、MMP3、CA3、ALOX15、PLK1、CA6、CDK1、MMP9、MMP2、PKN1、CA14、CA9、CSNK2A1、ALOX12、MET、NEK2、CA13、CXCR1、CAMK2B、ALK、AKT1、ABCB1、NEK6、PLA2G1B、CA5A、AXL、NUAK1、AKR1C2、AKR1C1、AKR1C3、AKR1C4、AKR1A1、ACHE、MAPT、KDM4E、TOP2A、…	SwissTargetPrediction
Coniferin	AR、CA2、CA1、CA4	AR、CA2、CA1、CA4	SwissTargetPrediction
Scopoletin (7-Hydroxy-6-methoxycoumarin)	CA7、CA12、CA9、CA13、CA1	CA7、CA12、CA9、CA13、CA1	SwissTargetPrediction
Isovanillin	ERN1、CA2	ERN1、CA2	SwissTargetPrediction
6,7-Dihydroxy-4-methylcoumarin	CA12、CA9、HSD17B3	CA12、CA9、HSD17B3	SwissTargetPrediction
6-hydroxycoumarin	CA12、CA9、DAO、CA7、CA13、CA6、CA4、CA5B、CA2、CA1、CA14、EGFR、XDH、ALDH5A1、ABAT、GPR35、AKR1B1、CCND1 CDK4、PDGFRB、FLT4、IGF1R、INSR、AURKB、PTK2、KDR、PLK1、CSNK2A1、MET、PLK4、TEK、AKT1、BACE1、MAP3K8、BRAF、EPHB4、HSPA1A、NUAK1、FGR、LYN、NFKB1	CA12、CA9、DAO、CA7、CA13、CA6、CA4、CA5B、CA2、CA1、CA14、EGFR、XDH、ALDH5A1、ABAT、GPR35、AKR1B1、CCND1 CDK4、PDGFRB、FLT4、IGF1R、INSR、AURKB、PTK2、KDR、PLK1、CSNK2A1、MET、PLK4、TEK、AKT1、BACE1、MAP3K8、BRAF、EPHB4、HSPA1A、NUAK1、FGR、LYN、NFKB1	SwissTargetPrediction
Eugenyl formate	PTGS1	PTGS1	SwissTargetPrediction
2-Formyl-3-hydroxy-A(1)-norlup-20(29)-en-28-oic acid (Colubrinic acid)	SAE1 UBA2、POLB、AKR1B10、PTPN1、PTGES、HSD11B1、NR1H4、CDC25A、TOP2A、CES2、GPBAR1、CDC25C、PTPN2、TERT、AR、PTPN11、FABP1、PTGER2、UGT2B7、VDR、NR3C1、ACE、PTGER4、CD81、SCD、CYP51A1、THRA、THRB、PTGS2、PLA2G4A、PGR、PPARG、HSF1、CYP19A1、HSD17B3、GABBR1、MDM2、PREP、AGTR1、NPC1L1、SIGMAR1、CYP17A1、TOP1、HSD11B2、AMPD2	SAE1 UBA2、POLB、AKR1B10、PTPN1、PTGES、HSD11B1、NR1H4、CDC25A、TOP2A、CES2、GPBAR1、CDC25C、PTPN2、TERT、AR、PTPN11、FABP1、PTGER2、UGT2B7、VDR、NR3C1、ACE、PTGER4、CD81、SCD、CYP51A1、THRA、THRB、PTGS2、PLA2G4A、PGR、PPARG、HSF1、CYP19A1、HSD17B3、GABBR1、MDM2、PREP、AGTR1、NPC1L1、SIGMAR1、CYP17A1、TOP1、HSD11B2、AMPD2	SwissTargetPrediction
Morin*	PTPRS、ESR2、DAPK1、MPG、SLC22A12、NOX4、XDH、TYR、FLT3、ALOX5、HSD17B2、ABCC1、HSD17B1、AHR、ESRRA、ABCB1、CYP1B1、ABCG2、BCHE、ACHE、ADORA1、ADORA2A、ADORA3、GPR35、ALOX15、MAPT、KDM4E、AVPR2、TOP2A、MAOA、CYP19A1、PIM1、DRD4、GLO1、MYLK、MPO、PIK3R1、PYGL、SYK、MMP13、MMP3、CA3、CDK1、MMP9、PIK3CG、MMP2、PKN1、NEK2、CXCR1、CAMK2B、ALK、NEK6、PLA2G1B、AXL、APEX1、AKR1C2、AKR1C1、AKR1C3、AKR1C4、AKR1A1、AKR1B1、CA2、CA7、CA12、PFKFB3、CDK5R1 CDK5、CCNB3 CDK1 C…	PTPRS、ESR2、DAPK1、MPG、SLC22A12、NOX4、XDH、TYR、FLT3、ALOX5、HSD17B2、ABCC1、HSD17B1、AHR、ESRRA、ABCB1、CYP1B1、ABCG2、BCHE、ACHE、ADORA1、ADORA2A、ADORA3、GPR35、ALOX15、MAPT、KDM4E、AVPR2、TOP2A、MAOA、CYP19A1、PIM1、DRD4、GLO1、MYLK、MPO、PIK3R1、PYGL、SYK、MMP13、MMP3、CA3、CDK1、MMP9、PIK3CG、MMP2、PKN1、NEK2、CXCR1、CAMK2B、ALK、NEK6、PLA2G1B、AXL、APEX1、AKR1C2、AKR1C1、AKR1C3、AKR1C4、AKR1A1、AKR1B1、CA2、CA7、CA12、PFKFB3、CDK5R1 CDK5、CCNB3 CDK1 C…	SwissTargetPrediction
Matairesinol	SHBG、MAP2K1、CYP19A1、SLC6A2	SHBG、MAP2K1、CYP19A1、SLC6A2	SwissTargetPrediction
Quinine	BCHE、SCN5A、KCNH2、ABCB1、KCNA5	BCHE、SCN5A、KCNH2、ABCB1、KCNA5	SwissTargetPrediction
18-Demethylparaensidimerin C	TLR4	TLR4	SwissTargetPrediction
5,4'-Dihydroxy-3,7-dimethoxyflavone(Kumatakenin)	AKR1B1、ADORA1、ADORA2A、NOX4、ABCB1、MCL1、ABCG2、ESR2、SLC22A12、OPRD1	AKR1B1、ADORA1、ADORA2A、NOX4、ABCB1、MCL1、ABCG2、ESR2、SLC22A12、OPRD1	SwissTargetPrediction
Protocatechuic Acid Methyl Ester	CA2、CA7、CA1、CA12、CA14、CA9、SQLE、FUT7、CA13、CA6、CA5B、SERPINE1、CA3、CA4、IGF1R、ALK、BCL2L1、CA5A	CA2、CA7、CA1、CA12、CA14、CA9、SQLE、FUT7、CA13、CA6、CA5B、SERPINE1、CA3、CA4、IGF1R、ALK、BCL2L1、CA5A	SwissTargetPrediction
3',4',5',5,7-Pentamethoxyflavone*	ABCG2、PLG、CYP1B1、SYK、OPRD1、GSK3B、ADORA1、ADORA2A、FLT3、CA2、CA7、CA12、PARP1、KIT、TNKS2、TNKS、AKR1B1、ABCB1、CDK5R1 CDK5、GLO1、MMP2、AKR1B10、ARG1、ABCC1、ADORA3、PTPRS、MET	ABCG2、PLG、CYP1B1、SYK、OPRD1、GSK3B、ADORA1、ADORA2A、FLT3、CA2、CA7、CA12、PARP1、KIT、TNKS2、TNKS、AKR1B1、ABCB1、CDK5R1 CDK5、GLO1、MMP2、AKR1B10、ARG1、ABCC1、ADORA3、PTPRS、MET	SwissTargetPrediction
3-Hydroxy-4-methoxybenzoic acid; Isovanillic Acid	CA2、CA1、CA12、CA9、TPMT、CA7、CA14、CA3、CA6、CA5A、CA4、CA5B、CA13、FUT7、TTR、SQLE、FYN、LCK、KDM2A、SERPINE1	CA2、CA1、CA12、CA9、TPMT、CA7、CA14、CA3、CA6、CA5A、CA4、CA5B、CA13、FUT7、TTR、SQLE、FYN、LCK、KDM2A、SERPINE1	SwissTargetPrediction
N,N-Dimethyl-5-methoxytryptamine	HTR2B、HTR1B、MTNR1A、MTNR1B、HTR1D、HTR1A、HTR2A、HTR2C、HTR7、HTR6、SLC6A4、HTR1E、DRD3、HRH3、HTR4、SLC6A3、SIGMAR1、SLC6A2、HTR5A、HRH1、OPRK1、NQO2、DRD1、ADRA2A、ADRA2C、HRH2、ADRA2B	HTR2B、HTR1B、MTNR1A、MTNR1B、HTR1D、HTR1A、HTR2A、HTR2C、HTR7、HTR6、SLC6A4、HTR1E、DRD3、HRH3、HTR4、SLC6A3、SIGMAR1、SLC6A2、HTR5A、HRH1、OPRK1、NQO2、DRD1、ADRA2A、ADRA2C、HRH2、ADRA2B	SwissTargetPrediction
Diosmetin (5,7,3'-Trihydroxy-4'-methoxyflavone)*	ABCC1、CYP1B1、XDH、CA2、CA7、CA12、CA4、AKR1B1、CDK5R1 CDK5、CCNB3 CDK1 CCNB1 CCNB2、ARG1、PLG、PTPRS、ABCB1、APP、NOX4、MAOA、FLT3、ALOX5、ADORA1、GLO1、GSK3B、MMP9、MMP2、ABCG2、SYK、PARP1、TTR、MMP12、CD38、AKR1B10、TNKS2、TNKS、TOP1、PIM1、ADORA2A、ACHE、CDK6、CYP19A1、PLA2G2A、TERT、ESR1、ESR2、CSNK2A1、HSD17B1、CBR1、OPRD1、IGF1R、EGFR、ALOX15、ALOX12、HSD17B2、CA1、CA9、KIT、CDK2、F2、CDK1、PTGS2、CFTR、AVPR2、AURKB、DRD4、MPO、PIK3R1、DAPK1、PYGL、SRC、P…	ABCC1、CYP1B1、XDH、CA2、CA7、CA12、CA4、AKR1B1、CDK5R1 CDK5、CCNB3 CDK1 CCNB1 CCNB2、ARG1、PLG、PTPRS、ABCB1、APP、NOX4、MAOA、FLT3、ALOX5、ADORA1、GLO1、GSK3B、MMP9、MMP2、ABCG2、SYK、PARP1、TTR、MMP12、CD38、AKR1B10、TNKS2、TNKS、TOP1、PIM1、ADORA2A、ACHE、CDK6、CYP19A1、PLA2G2A、TERT、ESR1、ESR2、CSNK2A1、HSD17B1、CBR1、OPRD1、IGF1R、EGFR、ALOX15、ALOX12、HSD17B2、CA1、CA9、KIT、CDK2、F2、CDK1、PTGS2、CFTR、AVPR2、AURKB、DRD4、MPO、PIK3R1、DAPK1、PYGL、SRC、P…	SwissTargetPrediction
5,7-Dihydroxy-4-methylcoumarin	CA12、CA9、HSD17B3	CA12、CA9、HSD17B3	SwissTargetPrediction
Quercetin-3',4'-dimethyl ether	CA7、CA12、CA4、CYP1B1、AKR1B1、XDH、CA2、ABCB1、CYP19A1、HSD17B2、ABCC1、BACE1、CDK1、PIK3CG、ADORA2A、OPRD1、CA1、CA9	CA7、CA12、CA4、CYP1B1、AKR1B1、XDH、CA2、ABCB1、CYP19A1、HSD17B2、ABCC1、BACE1、CDK1、PIK3CG、ADORA2A、OPRD1、CA1、CA9	SwissTargetPrediction
Caffeic aldehyde	CA2、CA1、CA6、CA5B、CA9、CA7、CA12、CA14、MMP1、MMP9、MMP2、ESR2、SYK、ALOX5、ESR1、CYP2C9、CYP3A4、CYP2C19、AKR1B1、APP、EGFR、F3、NFE2L2、PIK3CA、RELA、ERN1、CA5A、CA13、PIK3CB、LCK、PTPN1、CYP1A2、CA4、CA3	CA2、CA1、CA6、CA5B、CA9、CA7、CA12、CA14、MMP1、MMP9、MMP2、ESR2、SYK、ALOX5、ESR1、CYP2C9、CYP3A4、CYP2C19、AKR1B1、APP、EGFR、F3、NFE2L2、PIK3CA、RELA、ERN1、CA5A、CA13、PIK3CB、LCK、PTPN1、CYP1A2、CA4、CA3	SwissTargetPrediction
2,3,19,23-Tetrahydroxyurs-12-en-28-oic acid	PTPN1、AKR1B10	PTPN1、AKR1B10	SwissTargetPrediction
Myricetin-3,7,3'-trimethyl ether*	AKR1B1、NOX4、CA2、CA4、ABCG2、ADORA3、APP、CYP1B1、XDH、PLG、OPRD1、ABCB1、CA12、CA6、CA7、BACE1、MCL1	AKR1B1、NOX4、CA2、CA4、ABCG2、ADORA3、APP、CYP1B1、XDH、PLG、OPRD1、ABCB1、CA12、CA6、CA7、BACE1、MCL1	SwissTargetPrediction
Isoferulic Acid*	CA2、CA7、CA1、CA6、CA12、CA14、CA9、CA5A	CA2、CA7、CA1、CA6、CA12、CA14、CA9、CA5A	SwissTargetPrediction
Ferulic acid*	CA2、CA7、CA1、CA6、CA12、CA14、CA9、CA5A、CA5B	CA2、CA7、CA1、CA6、CA12、CA14、CA9、CA5A、CA5B	SwissTargetPrediction
Frambinone	ESR2、ESR1、SLC6A2、MAOA、HSD17B3、SHBG、PTGS2、CYP1A2、CHRM2、TACR2、ADRB3、CYP19A1、ACHE、ALOX5、TYR、HSP90AA1、DAO、COMT、ADORA3、PTPN1、CA14、SRD5A1、CHRNA3 CHRNB4、ADRA2A、ADRA2B、HTR2C、VEGFA、EGLN1、HDAC2、HDAC8、HDAC4	ESR2、ESR1、SLC6A2、MAOA、HSD17B3、SHBG、PTGS2、CYP1A2、CHRM2、TACR2、ADRB3、CYP19A1、ACHE、ALOX5、TYR、HSP90AA1、DAO、COMT、ADORA3、PTPN1、CA14、SRD5A1、CHRNA3 CHRNB4、ADRA2A、ADRA2B、HTR2C、VEGFA、EGLN1、HDAC2、HDAC8、HDAC4	SwissTargetPrediction
Dehydrodiconiferyl alcohol	CNR1、CNR2	CNR1、CNR2	SwissTargetPrediction
2,6-Dimethoxybenzoic acid	CA2、CA7、CA1、CA12、CA14、CA9	CA2、CA7、CA1、CA12、CA14、CA9	SwissTargetPrediction
Skimmin (7-Hydroxycoumarin-7-O-glucoside)	CA1、CA12、CA9、CA7、CA13、CA2	CA1、CA12、CA9、CA7、CA13、CA2	SwissTargetPrediction
3-Methylkaempferol	Nitric oxide synthase, inducible、Prostaglandin G/H synthase 1、Androgen receptor、Prostaglandin G/H synthase 2、Dipeptidyl peptidase IV、Mitogen-activated protein kinase 14、Glycogen synthase kinase-3 beta、Heat shock protein HSP 90、Cell division protein kinase 2、Phosphatidylinositol-4,5-bisphosphate 3-kinase catalytic subunit, gamma isoform、mRNA of PKA Catalytic Subunit C-alpha	NOS2、PTGS1、AR、PTGS2、DPP4、MAPK14、GSK3B、HSP90AA1、CDK2、PIK3CG、PRKACA	TCMSP
Kaurenoic Acid*	Progesterone receptor、Mineralocorticoid receptor、Nuclear receptor coactivator 2、Myeloperoxidase	PGR、NR3C2、NCOA2、MPO	TCMSP
Fraxetin-8-O-glucoside (Fraxin)	Thrombin、Prostaglandin G/H synthase 2、mRNA of Protein-tyrosine phosphatase, non-receptor type 1、DNA topoisomerase II、Trypsin-1	SERPIND1、PTGS2、PTPN1、TOP2B、PRSS1	TCMSP
Eriodictyol (5,7,3',4'-Tetrahydroxyflavanone)	Prostaglandin G/H synthase 1、Prostaglandin G/H synthase 2、Heat shock protein HSP 90、mRNA of PKA Catalytic Subunit C-alpha、Nuclear receptor coactivator 2、Phosphatidylinositol-4,5-bisphosphate 3-kinase catalytic subunit, gamma isoform、Heme oxygenase 1、Nuclear factor erythroid 2-related factor 2、NAD(P)H dehydrogenase [quinone] 1	PTGS1、PTGS2、HSP90AA1、PRKACA、NCOA2、PIK3CG、HMOX1、NFE2L2、NQO1	TCMSP
Pratensein	Nitric oxide synthase, inducible、Prostaglandin G/H synthase 1、Estrogen receptor、Androgen receptor、Peroxisome proliferator activated receptor gamma、Prostaglandin G/H synthase 2、Estrogen receptor beta、Dipeptidyl peptidase IV、Mitogen-activated protein kinase 14、Glycogen synthase kinase-3 beta、Heat shock protein HSP 90、Cell division protein kinase 2、Serine/threonine-protein kinase Chk1、mRNA of PKA Ca…	NOS2、PTGS1、ESR1、AR、PPARG、PTGS2、ESR2、DPP4、MAPK14、GSK3B、HSP90AA1、CDK2、CHEK1、PRKACA、PRSS1、PIM1、CCNA2、NCOA2、CALM2	TCMSP
Naringenin (5,7,4'-Trihydroxyflavanone)	Prostaglandin G/H synthase 1、Estrogen receptor、Prostaglandin G/H synthase 2、Heat shock protein HSP 90、Beta-lactamase、mRNA of PKA Catalytic Subunit C-alpha、Phosphatidylinositol-4,5-bisphosphate 3-kinase catalytic subunit, gamma isoform、Transcription factor p65、RAC-alpha serine/threonine-protein kinase、Apoptosis regulator Bcl-2、Mitogen-activated protein kinase 3、Mitogen-activated protein kinase 1、C…	PTGS1、ESR1、PTGS2、HSP90AA1、LACTBL1、PRKACA、PIK3CG、RELA、AKT1、BCL2、MAPK3、MAPK1、CASP3、FASN、LDLR、BAD、SOD1、CAT、PPARG、MTTP、APOB、PLB1、HMGCR、CYP19A1、GSTP1、UGT1A8、PPARA、SREBF1、GSR、ABCC1、ADIPOQ、SOAT2、AKR1C1、GOT1、ABAT、CES1、SOAT1	TCMSP
Phylloquinone (Vitamin K1)	Prostaglandin G/H synthase 2	PTGS2	TCMSP
Tamarixetin (3,3',5,7-Tetrahydroxy-4'-Methoxyflavone)	Nitric oxide synthase, inducible、Prostaglandin G/H synthase 1、Androgen receptor、Prostaglandin G/H synthase 2、Coagulation factor VII、Dipeptidyl peptidase IV、Mitogen-activated protein kinase 14、Glycogen synthase kinase-3 beta、Heat shock protein HSP 90、Cell division protein kinase 2、Serine/threonine-protein kinase Chk1、Trypsin-1、Nuclear receptor coactivator 2、Calmodulin、Phosphatidylinositol-4,5-bisp…	NOS2、PTGS1、AR、PTGS2、F7、DPP4、MAPK14、GSK3B、HSP90AA1、CDK2、CHEK1、PRSS1、NCOA2、CALM2、PIK3CG	TCMSP
Nobiletin (5,6,7,8,3',4'-Hexamethoxyflavone)	Nitric oxide synthase, inducible、Prostaglandin G/H synthase 1、Thrombin、Potassium voltage-gated channel subfamily H member 2、Estrogen receptor、Androgen receptor、Peroxisome proliferator activated receptor gamma、Coagulation factor Xa、Prostaglandin G/H synthase 2、Coagulation factor VII、mRNA of Protein-tyrosine phosphatase, non-receptor type 1、DNA topoisomerase II、Estrogen receptor beta、Dipeptidyl pep…	NOS2、PTGS1、SERPIND1、KCNH2、ESR1、AR、PPARG、F7、PTGS2、F7、PTPN1、TOP2B、ESR2、DPP4、HSP90AA1、CHEK1、PRSS1、NCOA2、KCNMA1、CALM2、GSK3B、SCN5A、BCL2、BAX、CASP9、MMP9、JUN、TP53、MAPK8、TIMP1、PPARG、CREB1、PLA2G4A、CD163、EPHB2	TCMSP
Isopimaric acid*	Retinoic acid receptor RXR-alpha、Progesterone receptor、Prostaglandin G/H synthase 2、Nuclear receptor coactivator 2、Nuclear receptor coactivator 1	RXRA、PGR、PTGS2、NCOA2、NCOA1	TCMSP
Vitexilactone	Progesterone receptor、Nuclear receptor coactivator 2、Nuclear receptor coactivator 1	PGR、NCOA2、NCOA1	TCMSP
Apigenin-6-C-glucoside (Isovitexin)*	Prostaglandin G/H synthase 2、Androgen receptor、DNA topoisomerase II、Transcription factor p65、Inhibitor of nuclear factor kappa-B kinase subunit beta、Tumor necrosis factor	PTGS2、AR、TOP2B、RELA、IKBKB、TNF	TCMSP
Acacetin	Nitric oxide synthase, inducible、Prostaglandin G/H synthase 1、Androgen receptor、Prostaglandin G/H synthase 2、Dipeptidyl peptidase IV、Heat shock protein HSP 90、Cell division protein kinase 2、mRNA of PKA Catalytic Subunit C-alpha、Trypsin-1、Nuclear receptor coactivator 2、Nuclear receptor coactivator 1、Calmodulin、Phosphatidylinositol-4,5-bisphosphate 3-kinase catalytic subunit, gamma isoform、Serine/t…	NOS2、PTGS1、AR、PTGS2、DPP4、HSP90AA1、CDK2、PRKACA、PRSS1、NCOA2、NCOA1、CALM2、PIK3CG、CHEK1、ADRB2、PDE3A、RELA、BCL2、CDKN1A、BAX、CASP3、TP53、CASP8、FASN、FASLG、CYP19A1	TCMSP
Taxifolin(Dihydroquercetin)	Prostaglandin G/H synthase 1、Prostaglandin G/H synthase 2、Heat shock protein HSP 90、Phosphatidylinositol-4,5-bisphosphate 3-kinase catalytic subunit, gamma isoform、Retinoic acid receptor RXR-alpha、Aldose reductase、Transcription factor p65、Intercellular adhesion molecule 1、Diacylglycerol O-acyltransferase 2、Microsomal triglyceride transfer protein large subunit、Apolipoprotein B-100	PTGS1、PTGS2、HSP90AA1、PIK3CG、RXRA、AKR1B1、RELA、ICAM1、DGAT2、MTTP、APOB	TCMSP
Isochlorogenic acid C	Coagulation factor Xa、mRNA of Protein-tyrosine phosphatase, non-receptor type 1	F7、PTPN1	TCMSP
Dihydrokaempferide	Prostaglandin G/H synthase 1、Sodium channel protein type 5 subunit alpha、Prostaglandin G/H synthase 2、Heat shock protein HSP 90、Phosphatidylinositol-4,5-bisphosphate 3-kinase catalytic subunit, gamma isoform、mRNA of PKA Catalytic Subunit C-alpha、Nuclear receptor coactivator 2、Calmodulin	PTGS1、SCN5A、PTGS2、HSP90AA1、PIK3CG、PRKACA、NCOA2、CALM2	TCMSP
Azaleatin (5-O-Methylquercetin)	Nitric oxide synthase, inducible、Prostaglandin G/H synthase 1、Androgen receptor、Prostaglandin G/H synthase 2、Coagulation factor VII、Estrogen receptor beta、Dipeptidyl peptidase IV、Heat shock protein HSP 90、Cell division protein kinase 2、Phosphatidylinositol-4,5-bisphosphate 3-kinase catalytic subunit, gamma isoform、Trypsin-1、Nuclear receptor coactivator 2、Calmodulin	NOS2、PTGS1、AR、PTGS2、F7、ESR2、DPP4、HSP90AA1、CDK2、PIK3CG、PRSS1、NCOA2、CALM2	TCMSP
Coniferin	Muscarinic acetylcholine receptor M3、Muscarinic acetylcholine receptor M1、Estrogen receptor、Androgen receptor、Sodium channel protein type 5 subunit alpha、Peroxisome proliferator activated receptor gamma、Prostaglandin G/H synthase 2、Carbonic anhydrase II、CGMP-inhibited 3',5'-cyclic phosphodiesterase A、Alpha-1B adrenergic receptor、Beta-2 adrenergic receptor、Alpha-1D adrenergic receptor、DNA topoisom…	CHRM3、CHRM1、ESR1、AR、SCN5A、PPARG、PTGS2、CA2、PDE3A、ADRA1B、ADRB2、ADRA1D、TOP2B、OPRM1、CDK2、LACTBL1、CHRNA7、IGHG1、PIM1、CCNA2、NCOA2、NCOA1	TCMSP
Capillarisin	Prostaglandin G/H synthase 1、Prostaglandin G/H synthase 2、mRNA of Protein-tyrosine phosphatase, non-receptor type 1、Aldose reductase、Dipeptidyl peptidase IV、Glycogen phosphorylase, muscle form、Mitogen-activated protein kinase 14、Glycogen synthase kinase-3 beta、Heat shock protein HSP 90、Cell division protein kinase 2、Phosphatidylinositol-4,5-bisphosphate 3-kinase catalytic subunit, gamma isoform、S…	PTGS1、PTGS2、PTPN1、AKR1B1、DPP4、PYGM、MAPK14、GSK3B、HSP90AA1、CDK2、PIK3CG、CHEK1、PRKACA、CALM2、MMP9	TCMSP
Morin*	Prostaglandin G/H synthase 1、Androgen receptor、Peroxisome proliferator activated receptor gamma、Prostaglandin G/H synthase 2、Dipeptidyl peptidase IV、Heat shock protein HSP 90、Phosphatidylinositol-4,5-bisphosphate 3-kinase catalytic subunit, gamma isoform、Xanthine dehydrogenase/oxidase、DNA topoisomerase 1、Endothelin-1、Multidrug resistance protein 1、Arachidonate 5-lipoxygenase、Platelet glycoprotein…	PTGS1、AR、PPARG、PTGS2、DPP4、HSP90AA1、PIK3CG、XDH、TOP1、EDN1、ABCB1、ALOX5、CD36、DIO1、GSR、PIP4K2A、BATF3	TCMSP
5,4'-Dihydroxy-3,7-dimethoxyflavone(Kumatakenin)	Nitric oxide synthase, inducible、Prostaglandin G/H synthase 1、Androgen receptor、Sodium channel protein type 5 subunit alpha、Prostaglandin G/H synthase 2、Estrogen receptor beta、Dipeptidyl peptidase IV、Heat shock protein HSP 90、Cell division protein kinase 2、Serine/threonine-protein kinase Chk1、Trypsin-1、Nuclear receptor coactivator 2、Calmodulin	NOS2、PTGS1、AR、SCN5A、PTGS2、ESR2、DPP4、HSP90AA1、CDK2、CHEK1、PRSS1、NCOA2、CALM2	TCMSP
Catechin	Prostaglandin G/H synthase 1、Estrogen receptor、Prostaglandin G/H synthase 2、Heat shock protein HSP 90、Beta-lactamase、mRNA of PKA Catalytic Subunit C-alpha、Nuclear receptor coactivator 2、Calmodulin、Retinoic acid receptor RXR-alpha、Catalase、Hyaluronan synthase 2	PTGS1、ESR1、PTGS2、HSP90AA1、LACTBL1、PRKACA、NCOA2、CALM2、RXRA、CAT、HAS2	TCMSP
Diosmetin (5,7,3'-Trihydroxy-4'-methoxyflavone)*	Nitric oxide synthase, inducible、Prostaglandin G/H synthase 1、Prostaglandin G/H synthase 2、Dipeptidyl peptidase IV、Heat shock protein HSP 90、mRNA of PKA Catalytic Subunit C-alpha、Trypsin-1、Nuclear receptor coactivator 2、Nuclear receptor coactivator 1、Calmodulin	NOS2、PTGS1、PTGS2、DPP4、HSP90AA1、PRKACA、PRSS1、NCOA2、NCOA1、CALM2	TCMSP
Skimmin (7-Hydroxycoumarin-7-O-glucoside)	Prostaglandin G/H synthase 2、Carbonic anhydrase II、mRNA of Protein-tyrosine phosphatase, non-receptor type 1、Heat shock protein HSP 90	PTGS2、CA2、PTPN1、HSP90AA1	TCMSP
Pyridoxine	Brain Derived Neurotrophic Factor、Doublecortin、Glucokinase、Glial Fibrillary Acidic Protein、Insulin、Insulin Receptor、Tyrosine Hydroxylase、Glucagon、cannabinoid receptor 1、pyridoxal kinase、pyridoxal phosphatase、phosphoglycerate mutase 1、cannabinoid receptor interacting protein 1	BDNF、DCX、GCK、GFAP、INS、INSR、TH、GCG、CNR1、PDXK、PDXP、PGAM1、CNRIP1	SymMap
L-Carnitine	acid phosphatase, prostate、butyrylcholinesterase、Catalase、Claudin 1、Carnitine Palmitoyltransferase 1A、Epidermal Growth Factor、fatty acid synthase、Glucosidase Alpha, Acid、Insulin、Leptin、Macrophage Migration Inhibitory Factor、Occludin、Pyruvate Carboxylase、Telomerase Reverse Transcriptase、Transferrin、Prolactin、acrosin、gamma-butyrobetaine hydroxylase 1、citrate synthase、glucosidase alpha, neutral C	ACPP、BCHE、CAT、CLDN1、CPT1A、EGF、FASN、GAA、INS、LEP、MIF、OCLN、PC、TERT、TF、PRL、ACR、BBOX1、CS、GANC	SymMap
Nicotinamide	Actin Beta、Adenosine Kinase、Angiotensin II Receptor Type 1、Albumin、Adenine Phosphoribosyltransferase、Androgen Receptor、Argininosuccinate Lyase、BCL2 like 1、BCL2 like 2、carbonic anhydrase 1、Carbonic Anhydrase 2、Carbonic Anhydrase 8、caspase 1、caspase 3、Catalase、Cell Death Inducing DFFA Like Effector C、Cytochrome C Oxidase Subunit I、C-reactive protein、Cytochrome B5 Reductase 3、Cytochrome P450 Family …	ACTB、ADK、AGTR1、ALB、APRT、AR、ASL、BCL2L1、BCL2L2、CA1、CA2、CA8、CASP1、CASP3、CAT、CIDEC、COX1、CRP、CYB5R3、CYP11A1、CYP1A2、CYP2C8、CYTB、DCN、EGF、EGLN1、FGF10、FGF2、FGF20、FGF3、FGF5、FGF8、FOXO1、G6PD、GAPDH、GDF1、GFAP、GPX1、GPX4、GRM5、HGF、HMOX1、HOXB1、IGF1、IL13、IL1B、IL2、IL2RB、INS、KYNU、LEP、LPL、MAPK1、MAPK3、ME1、MPO、MTOR、NAMPT、NCF4、NDUFS3、NMNAT1、NNT、NOS1、NOS2、NOS3、NOX1、NPY、OCLN、PARP1、PDGFRB、PDGFRL、PLAU、PLG、PNP、PRKCB、PRKCD、PRO…	SymMap
Kaurenoic Acid*	acetylcholinesterase (Cartwright blood group)、Androgen Receptor、2,4-dienoyl-CoA reductase 1、Estrogen Receptor 1、15-hydroxyprostaglandin Dehydrogenase、Hydroxysteroid 11-beta Dehydrogenase 1、Myeloperoxidase、Nuclear Receptor Subfamily 3 Group C Member 2、Progesterone Receptor、Retinol Dehydrogenase 11、Retinol Dehydrogenase 12、Hydroxysteroid 17-beta Dehydrogenase 13、3-hydroxybutyrate dehydrogenase 2、ca…	ACHE、AR、DECR1、ESR1、HPGD、HSD11B1、MPO、NR3C2、PGR、RDH11、RDH12、HSD17B13、BDH2、C2ORF81、CBR1、CBR3、CBR4、DECR2、DHRS1、DHRS12、DHRS13、DHRS2、DHRS4、DHRS4L2、DHRS7B、DHRS7C、DHRSX、HSD11B1L、HSD17B1、HSD17B11、HSD17B14、HSD17B8、HSDL2、NCOA2、PECR、RDH10、RDH13、RDH14、RDH8、SDR16C5	SymMap
Piperidine	Melanocortin 4 Receptor、prostaglandin-endoperoxide synthase 1、prostaglandin-endoperoxide synthase 2、Tyrosinase、Tyrosinase、melanocortin 3 receptor	MC4R、PTGS1、PTGS2、TYR、PPO2、MC3R	SymMap
Indole	ATP Binding Cassette Subfamily A Member 1、ATP binding cassette subfamily B member 1、ATP binding cassette subfamily G member 1、aryl hydrocarbon receptor、Calreticulin、Catalase、Glutamate-cysteine Ligase Catalytic Subunit、indoleamine 2,3-dioxygenase 1、interferon gamma、Insulin、Insulin Receptor、Lysozyme、nitric oxide synthase 3、Pyruvate Kinase L/R、Serine Protease 1、Transporter 1, ATP Binding Cassette Su…	ABCA1、ABCB1、ABCG1、AHR、CALR、CAT、GCLC、IDO1、IFNG、INS、INSR、LYZ、NOS3、PKLR、PRSS1、TAP1、TAP2、TOP1、TYR、ABCA2、PPO2、ADC、ABCA10、ABCB10、ACP1、CHIT1、CNR1、INSL5、LRR1、TDO2	SymMap
Geniposide	AKT Serine/threonine Kinase 1、Androgen Receptor、BCL2, Apoptosis Regulator、Carbonic Anhydrase 2、Catenin Beta 1、Estrogen Receptor 1、Forkhead Box O1、glycogen synthase kinase 3 beta、glutathione S-transferase mu 1、glutathione S-transferase mu 2、Heme Oxygenase 1、Insulin、Insulin Receptor、Mitogen-activated Protein Kinase 10、mitogen-activated protein kinase 3、Myeloperoxidase、Mechanistic Target Of Rapamyci…	AKT1、AR、BCL2、CA2、CTNNB1、ESR1、FOXO1、GSK3B、GSTM1、GSTM2、HMOX1、INS、INSR、MAPK10、MAPK3、MPO、MTOR、NOS2、NR1H4、OCLN、TLR4、TNF、TYR、GAP43、GCG、MLN、PLB1、PPO2、DPP4、ESD、GAST、GCGR、GLP1R、PDK4、SST、TCF7L2、VIP、WNT2、IDE	SymMap
Myricetin	aldo-keto reductase family 1 member B、AKT Serine/threonine Kinase 1、Albumin、Androgen Receptor、ATPase Na+/K+ transporting subunit alpha 1、Brain Derived Neurotrophic Factor、Carbonic Anhydrase 2、Caspase 10、Caspase 14、caspase 3、caspase 7、Caspase 8、Catalase、cyclin A2、CD36 Molecule、cyclin dependent kinase 2、Cyclin Dependent Kinase 5、Cytochrome P450 Family 19 Subfamily A Member 1、Estrogen Receptor 1、est…	AKR1B1、AKT1、ALB、AR、ATP1A1、BDNF、CA2、CASP10、CASP14、CASP3、CASP7、CASP8、CAT、CCNA2、CD36、CDK2、CDK5、CYP19A1、ESR1、ESR2、FASN、FYN、GSK3B、IL1B、IL6、INS、JAK1、JUN、LDLR、MMP2、NOS2、PARP1、PCK1、PIK3CD、PIM1、PNLIP、PPARG、PROC、PTGS1、PTGS2、RELA、STAT3、TH、TNF、TOP1、TYR、XDH、YAP1、BAX、CASP9、SMAD1、PSMD3、SLC2A4、CDCP1、PPO2、ASMT、CASP4、DPEP1、DPP4、EPX、GLP1R、LATS1、LATS2、MAPK14、NCOA2	SymMap
Androsin	Androgen Receptor、Carbonic Anhydrase 2、cyclin dependent kinase 2、Estrogen Receptor 1、nitric oxide synthase 2、Serine Protease 1、prostaglandin-endoperoxide synthase 2、dipeptidase 1、dipeptidyl peptidase 4、mitogen-activated protein kinase 14	AR、CA2、CDK2、ESR1、NOS2、PRSS1、PTGS2、DPEP1、DPP4、MAPK14	SymMap
Betaine	4-aminobutyrate Aminotransferase、acetylcholinesterase (Cartwright blood group)、aldo-keto reductase family 1 member B、Albumin、aquaporin 1 (Colton blood group)、Androgen Receptor、butyrylcholinesterase、Catalase、cyclin A2、cell division cycle 25B、cyclin dependent kinase 2、Cathepsin D、DNA Methyltransferase 1、Estrogen Receptor 1、estrogen receptor 2、Gamma-aminobutyric Acid Type A Receptor Alpha1 Subunit、g…	ABAT、ACHE、AKR1B1、ALB、AQP1、AR、BCHE、CAT、CCNA2、CDC25B、CDK2、CTSD、DNMT1、ESR1、ESR2、GABRA1、GAD2、GAMT、GAPDH、GATM、GH1、GLDC、GNMT、GOT1、GRIA1、GSK3B、GSS、INS、LIPE、MAOB、MAT1A、MECP2、NOS2、OAT、PIM1、PPARA、PPARG、PRODH、PROS1、PRSS1、PTGS1、PTGS2、RPL15、SOD2、TNF、TPI1、IGFBP1、INMT、CHDH、CHEK1、CSAD、DPP4、FGF21、GLO1、GOT2、MAPK14、ME2、PPP2CA、PRDX2、SLC6A12、SURF4、ME3	SymMap
Epicatechin	ATP binding cassette subfamily C member 1、ATP Binding Cassette Subfamily C Member 2、Angiotensin I Converting Enzyme、Albumin、Angiogenin、Androgen Receptor、Brain Derived Neurotrophic Factor、caspase 3、caspase 7、Catalase、CREB Binding Protein、Cytochrome P450 Family 19 Subfamily A Member 1、Dentin Sialophosphoprotein、Endothelin 1、glyceraldehyde-3-phosphate dehydrogenase、intercellular adhesion molecule 1、…	ABCC1、ABCC2、ACE、ALB、ANG、AR、BDNF、CASP3、CASP7、CAT、CREBBP、CYP19A1、DSPP、EDN1、GAPDH、ICAM1、IL10、IL6、INS、MAPK1、MPO、MSTN、NOS1、PLAT、PLG、POLB、PRKCD、PRKCG、PROS1、PSEN1、SELE、SELP、SNCA、STAT1、STAT2、TCF3、TNF、TYR、XDH、GCG、FABP5、PPO2、CEBPG、CSN2、FST、MLF1、MLF2、POLL	SymMap
Stachydrine	acetylcholinesterase (Cartwright blood group)、Gamma-aminobutyric Acid Type A Receptor Alpha1 Subunit、Monoamine Oxidase A、monoamine oxidase B、Serine Protease 1、Caspase 9、Caspase 12 (gene/pseudogene)、dipeptidyl peptidase 4、natriuretic peptide B	ACHE、GABRA1、MAOA、MAOB、PRSS1、CASP9、CASP12、DPP4、NPPB	SymMap
Benzamide	Protein S、glutamate metabotropic receptor 3、histone deacetylase 1、histone deacetylase 10、histone deacetylase 2、histone deacetylase 3、DNA ligase 3	PROS1、GRM3、HDAC1、HDAC10、HDAC2、HDAC3、LIG3	SymMap
Candicine	acetylcholinesterase (Cartwright blood group)、adrenoceptor alpha 2A、adrenoceptor beta 1、adrenoceptor beta 2、cholinergic receptor muscarinic 1、Cholinergic Receptor Muscarinic 3、Cholinergic Receptor Nicotinic Alpha 2 Subunit、Monoamine Oxidase A、monoamine oxidase B、nitric oxide synthase 2、Serine Protease 1、prostaglandin-endoperoxide synthase 1、prostaglandin-endoperoxide synthase 2、Sodium Voltage-gat…	ACHE、ADRA2A、ADRB1、ADRB2、CHRM1、CHRM3、CHRNA2、MAOA、MAOB、NOS2、PRSS1、PTGS1、PTGS2、SCN5A、SLC6A2、SLC6A3、SLC6A4、ADRA1B、ADRA1D、CHRM2、DPEP1、DPP4	SymMap
Spermine	adenosylmethionine decarboxylase 1、Arginase 1、arginase 2、Brain Derived Neurotrophic Factor、caspase 3、Catalase、Epidermal Growth Factor、Lysozyme、Myeloperoxidase、Nitric Oxide Synthase 1、nitric oxide synthase 2、nitric oxide synthase 3、neuropeptide Y、Ornithine Aminotransferase、ornithine decarboxylase 1、Progesterone Receptor、Spermidine/spermine N1-acetyltransferase 1、Spermine Synthase、Synuclein Alpha、t…	AMD1、ARG1、ARG2、BDNF、CASP3、CAT、EGF、LYZ、MPO、NOS1、NOS2、NOS3、NPY、OAT、ODC1、PGR、SAT1、SMS、SNCA、TRNC、TRNE、TRNF、TRNH、TRNI、TRNK、TRNL1、TRNN、TRNP、TRNQ、TRNS1、TRNS2、TRNT、TRNV、TRNW、NAT1、ADC、CS、LALBA、PISD、SMOX、SPAG7、SRM	SymMap
Decursinol	Androgen Receptor、Phenylalanine Hydroxylase、Protein S、selectin P、Selectin L、Protein C Receptor、acid phosphatase 1、acid phosphatase 4、glycoprotein 2	AR、PAH、PROS1、SELP、SELL、PROCR、ACP1、ACP4、GP2	SymMap
2,5-Dimethoxybenzoquinone*	Carbonic Anhydrase 2	CA2	SymMap
Pratensein	Androgen Receptor、Brain Derived Neurotrophic Factor、Carbonic Anhydrase 2、Calmodulin 3、cyclin A2、cyclin dependent kinase 2、Estrogen Receptor 1、estrogen receptor 2、glycogen synthase kinase 3 beta、nitric oxide synthase 2、Pim-1 proto-oncogene, serine/threonine kinase、Peroxisome Proliferator Activated Receptor Gamma、Serine Protease 1、prostaglandin-endoperoxide synthase 1、prostaglandin-endoperoxide syn…	AR、BDNF、CA2、CALM3、CCNA2、CDK2、ESR1、ESR2、GSK3B、NOS2、PIM1、PPARG、PRSS1、PTGS1、PTGS2、SYP、TYR、PPO2、CHEK1、DPEP1、DPP4、MAPK14、NCOA2	SymMap
Fagomine	Insulin	INS	SymMap
Choline	Aggrecan、acetylcholinesterase (Cartwright blood group)、acid phosphatase, prostate、Albumin、Apolipoprotein E、Aquaporin 5、Axin 2、butyrylcholinesterase、Brain Derived Neurotrophic Factor、caspase 1、caspase 3、Catalase、Choline O-acetyltransferase、Choline Kinase Beta、cholinergic receptor muscarinic 1、Cholinergic Receptor Nicotinic Alpha 7 Subunit、CREB Binding Protein、D-amino Acid Oxidase、Doublecortin、Endo…	ACAN、ACHE、ACPP、ALB、APOE、AQP5、AXIN2、BCHE、BDNF、CASP1、CASP3、CAT、CHAT、CHKB、CHRM1、CHRNA7、CREBBP、DAO、DCX、ECE1、EDN1、EDN3、EGF、EGFR、ENO3、ENPEP、ETFA、ETFB、ETFDH、GAA、GAD1、GFAP、GPX4、GRIN2A、HTR2A、IGF1、IGF2、INS、INSL3、INSR、LYZ、MAG、MANBA、MAOA、MAOB、MAP2、MTHFR、NEFL、NEUROD1、NGF、NOS1、NPY、OAT、PCYT1A、PDYN、PPARD、PPARGC1A、PROS1、PRPH、PTDSS1、RARA、RARB、RELN、REN、SIGMAR1、SLC5A5、SLC5A7、SNAP25、SOD2、SYP、TCF4、TERT、TH、TNF、VEGFA、VW…	SymMap
Putrescine	adenosylmethionine decarboxylase 1、Arginase 1、arginase 2、Catalase、Epidermal Growth Factor、Growth Hormone Receptor、Lysozyme、Monoamine Oxidase A、monoamine oxidase B、Nuclear Factor Kappa B Subunit 1、Ornithine Aminotransferase、ornithine decarboxylase 1、oxytocin receptor、Progesterone Receptor、Proopiomelanocortin、Serine Protease 1、RELA proto-oncogene, NF-kB subunit、Spermine Synthase、transglutaminase 2、…	AMD1、ARG1、ARG2、CAT、EGF、GHR、LYZ、MAOA、MAOB、NFKB1、OAT、ODC1、OXTR、PGR、POMC、PRSS1、RELA、SMS、TGM2、TLR2、TNF、CCND3、C5AR1、ADC、AGMAT、PRSS3、QPRT、SMOX、SRM、VEGFB、GH2	SymMap
Cadaverine	Lysozyme、Spermine Synthase、spermine oxidase	LYZ、SMS、SMOX	SymMap
Damascenone	acetylcholinesterase (Cartwright blood group)、cholinergic receptor muscarinic 1、Cholinergic Receptor Muscarinic 3、Gamma-aminobutyric Acid Type A Receptor Alpha1 Subunit、glutamate ionotropic receptor AMPA type subunit 2、nitric oxide synthase 2、Serine Protease 1、prostaglandin-endoperoxide synthase 2、Solute Carrier Family 6 Member 2、Solute Carrier Family 6 Member 3、adrenoceptor alpha 1B、cholinergic …	ACHE、CHRM1、CHRM3、GABRA1、GRIA2、NOS2、PRSS1、PTGS2、SLC6A2、SLC6A3、ADRA1B、CHRM2、DPP4	SymMap
Salidroside	adenosine A2a receptor、AKT Serine/threonine Kinase 1、BCL2, Apoptosis Regulator、BCL2 like 1、Brain Derived Neurotrophic Factor、Carbonic Anhydrase 2、Calcium Sensing Receptor、Catalase、cyclin dependent kinase 2、CREB Binding Protein、Cytochrome C, Somatic、DNA Damage Inducible Transcript 3、Estrogen Receptor 1、fibroblast growth factor 2、Glucose-6-phosphatase Catalytic Subunit、glycogen synthase kinase 3 be…	ADORA2A、AKT1、BCL2、BCL2L1、BDNF、CA2、CASR、CAT、CDK2、CREBBP、CYCS、DDIT3、ESR1、FGF2、G6PC、GSK3B、HGF、HIF1A、HMOX1、IL6、INS、INSR、MAPK1、MAPK3、MAPT、MET、MMP2、MMP9、MTOR、NFKB1、NOS2、PARP1、PCK1、PIK3CA、PIK3CD、PTGS2、RAI1、RELA、SELP、SIRT1、TNF、TYR、VDR、VEGFA、BAX、CASP9、SOD3、PPO2、DPEP1、DPP4、EPO、KAT2B、MIA、MYHC、PGAM5、PIK3CB、PIK3CG、PRKAA1、PRKAA2、PRKAB1	SymMap
Histamine	adrenoceptor beta 1、adrenoceptor beta 3、Albumin、Ankyrin 1、Apolipoprotein E、Aquaporin 5、Arginase 1、arginase 2、Catalase、CD40 Ligand、cadherin 5、Collagen Type IV Alpha 4 Chain、CREB Binding Protein、corticotropin releasing hormone、C-reactive protein、colony stimulating factor 2、dopamine receptor D1、Dopamine Receptor D2、Endothelin 1、glycogen synthase kinase 3 beta、Glucuronidase Beta、histidine decarboxyla…	ADRB1、ADRB3、ALB、ANK1、APOE、AQP5、ARG1、ARG2、CAT、CD40LG、CDH5、COL4A4、CREBBP、CRH、CRP、CSF2、DRD1、DRD2、EDN1、GSK3B、GUSB、HDC、HNMT、HRH1、HRH2、IFNG、IL10、IL13、IL1A、IL1B、IL1RN、IL2、IL4、IL5、IL6、INS、KITLG、LYZ、MMP9、MPO、NGF、NOS2、NOX1、PLG、PML、PROS1、PRSS1、PTGS2、SELP、TBXA2R、TCF4、TGFBI、TLR4、TNF、TRPV1、TYR、TYRP1、CCK、CRHR1、F2RL1、NFE2、PENK、PPO2、DEFB4、ADH1A、ADORA1、ATF4、CHGA、CHGB、CTRL、DEFB104A、EPX、GAST、HRH3、HRH4、IL20、IL3、KLK1、…	SymMap
Tryptamine	Adenosine Kinase、butyrylcholinesterase、interleukin 5、Insulin、Monoamine Oxidase A、neuropeptide Y、Transcription Factor 3、tumor necrosis factor、tRNA、tRNA、tRNA、tRNA、tRNA、tRNA、tRNA、tRNA、tRNA、tRNA、tRNA、tRNA、tRNA、tRNA、tRNA、N-acetyltransferase 1、Glucagon、gastrin、interleukin 3、pancreatic polypeptide、somatostatin	ADK、BCHE、IL5、INS、MAOA、NPY、TCF3、TNF、TRNC、TRNE、TRNF、TRNH、TRNI、TRNK、TRNL1、TRNN、TRNP、TRNQ、TRNS1、TRNS2、TRNT、TRNV、TRNW、NAT1、GCG、GAST、IL3、PPY、SST	SymMap
Protocatechualdehyde*	Carbonic Anhydrase 2、cyclin dependent kinase 2、cholinergic receptor muscarinic 1、Cholinergic Receptor Muscarinic 3、Cholinergic Receptor Nicotinic Alpha 7 Subunit、Gamma-aminobutyric Acid Type A Receptor Alpha1 Subunit、interleukin 1 alpha、Lysozyme、ornithine decarboxylase 1、Serine Protease 1、tumor necrosis factor、cholinergic receptor muscarinic 2、dipeptidase 1、dipeptidyl peptidase 4、mitogen-activate…	CA2、CDK2、CHRM1、CHRM3、CHRNA7、GABRA1、IL1A、LYZ、ODC1、PRSS1、TNF、CHRM2、DPEP1、DPP4、MAPK14	SymMap
Kobusone	acetylcholinesterase (Cartwright blood group)、cholinergic receptor muscarinic 1、Cholinergic Receptor Muscarinic 3、Cholinergic Receptor Nicotinic Alpha 7 Subunit、Gamma-aminobutyric Acid Type A Receptor Alpha1 Subunit、cholinergic receptor muscarinic 2、dipeptidyl peptidase 4	ACHE、CHRM1、CHRM3、CHRNA7、GABRA1、CHRM2、DPP4	SymMap
Trigonelline	caspase 3、Catalase、Dynactin Subunit 4、Glial Fibrillary Acidic Protein、Glutathione Peroxidase 4、Heme Oxygenase 1、interleukin 2、Interleukin 6、Insulin、Kelch Like ECH Associated Protein 1、nitric oxide synthase 2、Nucleoporin 62、Sequestosome 1、tumor necrosis factor、Uromodulin、Nuclear Factor, Erythroid 2 Like 2、TNF Superfamily Member 10、Superoxide Dismutase 3、GA binding protein transcription factor alph…	CASP3、CAT、DCTN4、GFAP、GPX4、HMOX1、IL2、IL6、INS、KEAP1、NOS2、NUP62、SQSTM1、TNF、UMOD、NFE2L2、TNFSF10、SOD3、GABPA、GTF2H1、KHDRBS1、RGCC	SymMap
Sweroside	Albumin、Insulin	ALB、INS	SymMap
Eucommiol	acetylcholinesterase (Cartwright blood group)、Carbonic Anhydrase 2、cyclin dependent kinase 2、Gamma-aminobutyric Acid Type A Receptor Alpha1 Subunit、glutamate ionotropic receptor AMPA type subunit 2、immunoglobulin heavy constant gamma 1 (G1m marker)、Serine Protease 1、prostaglandin-endoperoxide synthase 2、dipeptidase 1、dipeptidyl peptidase 4	ACHE、CA2、CDK2、GABRA1、GRIA2、IGHG1、PRSS1、PTGS2、DPEP1、DPP4	SymMap
Arbutin	Catalase、CREB Binding Protein、Epidermal Growth Factor、Tyrosinase、Tyrosinase、melanoma inhibitory activity、melanoma inhibitory activity 2	CAT、CREBBP、EGF、TYR、PPO2、MIA、MIA2	SymMap
Embelin	acetylcholinesterase (Cartwright blood group)、Albumin、Androgen Receptor、Arginase 1、BCL2, Apoptosis Regulator、Carbonic Anhydrase 2、caspase 3、Catalase、Cyclin D1、Cadherin 1、cyclin dependent kinase 2、Cyclin Dependent Kinase 6、CCAAT enhancer binding protein beta、C-X-C motif chemokine ligand 8、Estrogen Receptor 1、GLI Family Zinc Finger 2、immunoglobulin heavy constant gamma 1 (G1m marker)、Interleukin 6、…	ACHE、ALB、AR、ARG1、BCL2、CA2、CASP3、CAT、CCND1、CDH1、CDK2、CDK6、CEBPB、CXCL8、ESR1、GLI2、IGHG1、IL6、INS、KDR、LEP、MMP2、MMP9、MPO、NOS2、PCNA、PPARG、PRRT2、PTGS2、SERPINE1、SNAI2、STAT3、TNFRSF10B、TP53、VEGFA、XIAP、ZEB1、BAX、MKI67、SNAI1、TNFRSF10A、GLI1、GPR84、IL17A、IL25、IL3、TYRRS、LEPQTL1	SymMap
Biotin	Acetyl-CoA Carboxylase Alpha、Albumin、Amyloid Beta Precursor Protein、Biotinidase、Calpain 1、Calpain 3、caspase 1、caspase 3、Caspase 8、Catalase、Cyclin D1、Coenzyme A Synthase、Coproporphyrinogen Oxidase、Cytochrome P450 Family 1 Subfamily B Member 1、Doublecortin、Epidermal Growth Factor、Epidermal Growth Factor Receptor、fatty acid synthase、Glucokinase、Glial Fibrillary Acidic Protein、Hepatocyte Growth Facto…	ACACA、ALB、APP、BTD、CAPN1、CAPN3、CASP1、CASP3、CASP8、CAT、CCND1、COASY、CPOX、CYP1B1、DCX、EGF、EGFR、FASN、GCK、GFAP、HGF、HLCS、HNRNPK、IFNG、INS、INSR、KEAP1、KRT1、KRT2、LEP、LEPR、NPPA、PARP1、PC、PCK1、PNLIP、PROS1、RXRA、SELE、SOD2、TBX21、TF、TNF、TP53、TPO、TRNC、TRNE、TRNF、TRNH、TRNI、TRNK、TRNL1、TRNN、TRNP、TRNQ、TRNS1、TRNS2、TRNT、TRNV、TRNW、VIM、CCK、ADM、CASP2、CASP6、CASP9、GUCY2F、KIF20B、ACACB、BPTF、CHGA、CHGB、FADS3、LGMN、RXRG、SMOX、TK1、UBC、G…	SymMap
Acacetin	adrenoceptor beta 2、Androgen Receptor、BCL2, Apoptosis Regulator、Carbonic Anhydrase 2、Calmodulin 3、caspase 3、Caspase 8、cyclin A2、cyclin dependent kinase 2、Cyclin Dependent Kinase Inhibitor 1A、Cytochrome P450 Family 19 Subfamily A Member 1、Epidermal Growth Factor、Estrogen Receptor 1、estrogen receptor 2、Fas Ligand、fatty acid synthase、glycogen synthase kinase 3 beta、5-hydroxytryptamine Receptor 1A、Po…	ADRB2、AR、BCL2、CA2、CALM3、CASP3、CASP8、CCNA2、CDK2、CDKN1A、CYP19A1、EGF、ESR1、ESR2、FASLG、FASN、GSK3B、HTR1A、KCNA5、MAPK3、NCOA1、NOS2、PDE3A、PIM1、PPARG、PRSS1、PTGS1、PTGS2、RELA、TLR4、TNF、TP53、BAX、CABP1、CHEK1、DPEP1、DPP4、MAPK14、NCOA2、PTAFR	SymMap
Isohyperoside	Carbonic Anhydrase 2、Pim-1 proto-oncogene, serine/threonine kinase	CA2、PIM1	SymMap
Senkyunolide B	Adrenoceptor Alpha 2B、adrenoceptor beta 2、cyclin dependent kinase 2、cholinergic receptor muscarinic 1、Gamma-aminobutyric Acid Type A Receptor Alpha1 Subunit、monoamine oxidase B、nitric oxide synthase 2、prostaglandin-endoperoxide synthase 1、prostaglandin-endoperoxide synthase 2、Solute Carrier Family 6 Member 2、solute carrier family 6 member 4、cholinergic receptor muscarinic 2	ADRA2B、ADRB2、CDK2、CHRM1、GABRA1、MAOB、NOS2、PTGS1、PTGS2、SLC6A2、SLC6A4、CHRM2	SymMap
4-Hydroxybenzaldehyde	Insulin、insulin like 4	INS、INSL4	SymMap
Carthamone	Carbonic Anhydrase 2、Pim-1 proto-oncogene, serine/threonine kinase、Serine Protease 1	CA2、PIM1、PRSS1	SymMap
3-O-Methylquercetin	Androgen Receptor、cyclin A2、cyclin dependent kinase 2、Estrogen Receptor 1、estrogen receptor 2、glycogen synthase kinase 3 beta、nitric oxide synthase 2、Pim-1 proto-oncogene, serine/threonine kinase、Peroxisome Proliferator Activated Receptor Gamma、prostaglandin-endoperoxide synthase 1、prostaglandin-endoperoxide synthase 2、retinoid X receptor alpha、dipeptidase 1、dipeptidyl peptidase 4、mitogen-activat…	AR、CCNA2、CDK2、ESR1、ESR2、GSK3B、NOS2、PIM1、PPARG、PTGS1、PTGS2、RXRA、DPEP1、DPP4、MAPK14	SymMap
Syringin	Heme Oxygenase 1、Insulin、Myeloperoxidase、tumor necrosis factor	HMOX1、INS、MPO、TNF	SymMap
Eugenol	ATP Binding Cassette Subfamily C Member 2、acetylcholinesterase (Cartwright blood group)、adrenoceptor alpha 1A、adrenoceptor alpha 2A、Adrenoceptor Alpha 2B、adrenoceptor beta 1、adrenoceptor beta 2、aryl hydrocarbon receptor、aldo-keto reductase family 1 member B、aldo-keto reductase family 1 member C1、aldo-keto reductase family 1 member C3、Albumin、arachidonate 5-lipoxygenase、Alkaline Phosphatase, Liver…	ABCC2、ACHE、ADRA1A、ADRA2A、ADRA2B、ADRB1、ADRB2、AHR、AKR1B1、AKR1C1、AKR1C3、ALB、ALOX5、ALPL、ATP2C1、B2M、BCHE、BCL2、BUB1、C1S、C2、CA2、CACNA1A、CACNA1B、CACNA1C、CACNA1D、CACNA1F、CACNA1G、CACNA1H、CACNA1S、CASP3、CAT、CATSPER1、CCL2、CCND1、CCR2、CCR5、CD274、CD36、CD86、CDK6、CDKN1B、CFB、CFD、CFI、CHRM1、CHRM3、CMA1、CORIN、CRYZ、CTRC、CTSG、CTSK、CXCL8、CXCR4、CYP1A1、CYP1B1、CYP27A1、CYTB、DKC1、DRD1、DRD2、EGR2、ELANE、ENOX2、F10、F11、F12、F13A1、F2…	SymMap
Robinetin	ATP binding cassette subfamily C member 1、ATP Binding Cassette Subfamily C Member 2、Androgen Receptor、Carbonic Anhydrase 2、Calmodulin 3、cyclin A2、cyclin dependent kinase 2、cytochrome P450 family 1 subfamily A member 1、Estrogen Receptor 1、estrogen receptor 2、Coagulation Factor VII、glycogen synthase kinase 3 beta、Kinase Insert Domain Receptor、nitric oxide synthase 2、Pim-1 proto-oncogene, serine/thr…	ABCC1、ABCC2、AR、CA2、CALM3、CCNA2、CDK2、CYP1A1、ESR1、ESR2、F7、GSK3B、KDR、NOS2、PIM1、PPARG、PRSS1、PTGS2、SCN5A、CHEK1、DPP4、MAPK14、NCOA2	SymMap
Dihydrokaempferide	Androgen Receptor、Carbonic Anhydrase 2、cyclin A2、cyclin dependent kinase 2、Estrogen Receptor 1、estrogen receptor 2、glycogen synthase kinase 3 beta、nitric oxide synthase 2、Pim-1 proto-oncogene, serine/threonine kinase、Peroxisome Proliferator Activated Receptor Gamma、Serine Protease 1、prostaglandin-endoperoxide synthase 1、prostaglandin-endoperoxide synthase 2、Sodium Voltage-gated Channel Alpha Subu…	AR、CA2、CCNA2、CDK2、ESR1、ESR2、GSK3B、NOS2、PIM1、PPARG、PRSS1、PTGS1、PTGS2、SCN5A、CHEK1、DPEP1、DPP4、MAPK14、NCOA2	SymMap
Swertiamarin	fatty acid synthase、Insulin	FASN、INS	SymMap
Coniferin	acetylcholinesterase (Cartwright blood group)、adrenoceptor beta 2、Androgen Receptor、Carbonic Anhydrase 2、cyclin A2、cyclin dependent kinase 2、cholinergic receptor muscarinic 1、Cholinergic Receptor Muscarinic 3、Cholinergic Receptor Nicotinic Alpha 7 Subunit、Estrogen Receptor 1、estrogen receptor 2、glycogen synthase kinase 3 beta、immunoglobulin heavy constant gamma 1 (G1m marker)、nuclear receptor coa…	ACHE、ADRB2、AR、CA2、CCNA2、CDK2、CHRM1、CHRM3、CHRNA7、ESR1、ESR2、GSK3B、IGHG1、NCOA1、NOS2、OPRM1、PDE3A、PIM1、PPARG、PRSS1、PTGS2、SCN5A、ADRA1B、ADRA1D、DPEP1、DPP4、NCOA2	SymMap
Isovanillin	Carbonic Anhydrase 2、cyclin dependent kinase 2、Lysozyme、Monoamine Oxidase A、monoamine oxidase B、Serine Protease 1、prostaglandin-endoperoxide synthase 1、prostaglandin-endoperoxide synthase 2、aldehyde oxidase 1、chymotrypsinogen B1、dipeptidase 1	CA2、CDK2、LYZ、MAOA、MAOB、PRSS1、PTGS1、PTGS2、AOX1、CTRB1、DPEP1	SymMap
Capillarisin	aldo-keto reductase family 1 member B、Androgen Receptor、Carbonic Anhydrase 2、Calmodulin 3、cyclin A2、Cyclin D1、cyclin dependent kinase 2、Estrogen Receptor 1、estrogen receptor 2、glycogen synthase kinase 3 beta、Matrix Metallopeptidase 2、Matrix Metallopeptidase 9、nitric oxide synthase 2、Pim-1 proto-oncogene, serine/threonine kinase、Peroxisome Proliferator Activated Receptor Gamma、Serine Protease 1、pr…	AKR1B1、AR、CA2、CALM3、CCNA2、CCND1、CDK2、ESR1、ESR2、GSK3B、MMP2、MMP9、NOS2、PIM1、PPARG、PRSS1、PTGS1、PTGS2、PYGM、STAT3、CCNG1、CHEK1、DCTN6、DPEP1、DPP4、H3P16、MAPK14	SymMap
Morin*	ATP binding cassette subfamily B member 1、Albumin、arachidonate 5-lipoxygenase、Androgen Receptor、Carbonic Anhydrase 2、Catalase、CD36 Molecule、cyclin dependent kinase 2、Endothelin 1、Estrogen Receptor 1、estrogen receptor 2、glycogen synthase kinase 3 beta、glutathione-disulfide reductase、Glucuronidase Beta、Insulin、Myeloperoxidase、nitric oxide synthase 2、Pim-1 proto-oncogene, serine/threonine kinase、Pan…	ABCB1、ALB、ALOX5、AR、CA2、CAT、CD36、CDK2、EDN1、ESR1、ESR2、GSK3B、GSR、GUSB、INS、MPO、NOS2、PIM1、PNLIP、PPARG、PTGS1、PTGS2、TNF、TOP1、TYR、XDH、DIO1、PIP4K2A、BATF3、PPO2、DPEP1、DPP4、MAPK14	SymMap
Matairesinol	tryptophan 2,3-dioxygenase	TDO2	SymMap
Catechin	Aggrecan、acetylcholinesterase (Cartwright blood group)、Adenosine Kinase、Albumin、arachidonate 5-lipoxygenase、Apolipoprotein E、Androgen Receptor、caspase 3、Catalase、cyclin A2、CD4 Molecule、cyclin dependent kinase 2、Cyclin Dependent Kinase 4、cholinergic receptor muscarinic 1、Cholinergic Receptor Muscarinic 3、Catechol-O-methyltransferase、C-reactive protein、colony stimulating factor 2、Cytochrome P450 Fa…	ACAN、ACHE、ADK、ALB、ALOX5、APOE、AR、CASP3、CAT、CCNA2、CD4、CDK2、CDK4、CHRM1、CHRM3、COMT、CRP、CSF2、CYP19A1、CYTB、DHFR、EGF、EGFR、ELN、FASN、G6PD、GAA、GABRA1、GCK、GPX4、GUSB、HDC、HNF4A、IL6、INS、LDHA、LEP、LIMK1、LPL、LYZ、MMP1、MPO、MS4A2、MYD88、NCF1、NOS1、NOS2、NOS3、OCLN、PAH、PCSK9、PLAT、PLAU、PLG、PNLIP、POLB、PPARA、PPARG、PRDX5、PREP、PROS1、PRSS1、PSEN1、RARB、REN、SI、SLC6A2、SNCA、SOD1、SOD2、TERT、TG、TH、TLR4、TNF、TPO、TXN、TYR、CCNB1、DIO1、RASGR…	SymMap
Vomifoliol (Blumenol A)	acetylcholinesterase (Cartwright blood group)、Cholinergic Receptor Nicotinic Alpha 7 Subunit、Gamma-aminobutyric Acid Type A Receptor Alpha1 Subunit、glutamate ionotropic receptor AMPA type subunit 2、matrix metallopeptidase 8、nitric oxide synthase 2、Serine Protease 1、dipeptidase 1、dipeptidyl peptidase 4	ACHE、CHRNA7、GABRA1、GRIA2、MMP8、NOS2、PRSS1、DPEP1、DPP4	SymMap
Gallocatechin	Androgen Receptor、Carbonic Anhydrase 2、Caspase 10、Caspase 14、caspase 3、caspase 7、cyclin dependent kinase 2、DNA Methyltransferase 1、Estrogen Receptor 1、estrogen receptor 2、glycogen synthase kinase 3 beta、Matrix Metallopeptidase 9、nitric oxide synthase 2、Pim-1 proto-oncogene, serine/threonine kinase、Peroxisome Proliferator Activated Receptor Gamma、prostaglandin-endoperoxide synthase 1、prostaglandin…	AR、CA2、CASP10、CASP14、CASP3、CASP7、CDK2、DNMT1、ESR1、ESR2、GSK3B、MMP9、NOS2、PIM1、PPARG、PTGS1、PTGS2、TYR、CASP9、PPO2、CASP4、DPP4、MAPK14、NCOA2	SymMap
Sinapine	Catalase	CAT	SymMap
Cimicifugamide	Carbonic Anhydrase 2	CA2	SymMap
Isoacteoside	CD86 molecule、interleukin 1 beta、Interleukin 6	CD86、IL1B、IL6、COX-2、INOS	SymMap
Isoferulic Acid*	adrenoceptor alpha 1A、adrenoceptor alpha 2A、adrenoceptor beta 1、adrenoceptor beta 2、Carbonic Anhydrase 2、cyclin dependent kinase 2、Monoamine Oxidase A、monoamine oxidase B、nitric oxide synthase 2、Peroxisome Proliferator Activated Receptor Gamma、Serine Protease 1、prostaglandin-endoperoxide synthase 1、prostaglandin-endoperoxide synthase 2、Sucrase-isomaltase、Solute Carrier Family 6 Member 3、Tyrosinas…	ADRA1A、ADRA2A、ADRB1、ADRB2、CA2、CDK2、MAOA、MAOB、NOS2、PPARG、PRSS1、PTGS1、PTGS2、SI、SLC6A3、TYR、CXCL1、CXCL2、PPO2、ADRA1D、ADRA2C、CXCL3、DPEP1、LTA4H	SymMap
